# Supplementary material for: Improving the Annotation of the Venom Gland Transcriptome of Pamphobeteus verdolaga, Prospecting Novel Bioactive Peptides
Source: Toxins (Basel). 2022 Jun 15;14(6):408. doi: 10.3390/toxins14060408 (PMC9228390; doi:10.3390/toxins14060408)
Supplement: Supplementary file 1 [file toxins-14-00408-s001.zip]

Archive with 6 entries (6 files):
- supplementary-Figures and Tables.pdf
- _Supplementary_file_1.xlsx
- _Supplementary_file_2.xlsx
- _Supplementary_file_3.fasta
- _Supplementary_file_4.txt
- _Supplementary_file_5.fasta
