# Supplementary material for: Improving the Annotation of the Venom Gland Transcriptome of Pamphobeteus verdolaga, Prospecting Novel Bioactive Peptides
Source: Toxins (Basel). 2022 Jun 15;14(6):408. doi: 10.3390/toxins14060408 (PMC9228390; doi:10.3390/toxins14060408)
Supplement: Supplementary file 1 [file toxins-14-00408-s001.zip › _Supplementary_file_3.fasta]

>Pv_so_1.t1 ---NA---
mladeccmwpcvvllendvwdacrygsatgrntsptyrcgavnvpvmrsnsdrllmliapqtmtpr
>Pv_so_2.t1 ---NA---
mvcrhpvlccprattveddhylvitaqrnqsmsasqmvgeltahtvsqwtvlrrlqesslyarqpvv
>Pv_so_8.t1 ---NA---
mklwpfrqsavdpkhsryspvqasrlrlgsgssstslfsrasksgcwkkyvftswsdnahetskviaqqtt
>Pv_so_10.t1 ---NA---
mlgedmesqkqemlrpclhklldpgsdyprspsvpllrisdldesfhqtmvlivksgeysialqtk
>Pv_so_11.t1 ---NA---
mnatvcpyksgrpalptlvivilssrtgkttdlsktecemftgtrccglsiskalsswaqqiqgfttngvq
>Pv_so_14.t1 ---NA---
mprsswpilshfyspcgwhfsspwhllpigkndsnnagnmerggavtmaltignsqkmggflsets
>Pv_so_15.t1 ---NA---
mrtlivrvkeaatqllyewecyliqytihvqdrgnivyddherystvvtdvshtttiafvprrlved
>Pv_so_20.t1 ---NA---
mfaeairsrykqgnvrndivhingrskgalgwlppattfewtdlqnhfrrkcsqavrrcatsrasanvgat
>Pv_so_21.t1 ---NA---
mpmlilvhnghvsirtgpwingkrspglmypvfccikwtaeymcainlgmrwhqialwqenklvegv
>Pv_so_24.t1 ---NA---
mdteswgdtdscvglfllgngirphsvrlrsrilcsctssdrkcrnlrrpyqqdnfegtglhssshllrfhpv
>Pv_so_26.t1 ---NA---
mtgvlnfegrtkscsgsyvlsfgrkhfqhrtataaigdvmvsvihvlcsatgwvfqemlggqcvcvyrvqsh
>Pv_so_28.t1 RecName: Full=Endoplasmic reticulum aminopeptidase 2|GO:0005615 GO:0005788 GO:0005793 GO:0031090 GO:0031526 GO:0031982 GO:0004177 GO:0005164 GO:0008237 GO:0008270 GO:0042277 GO:0006508 GO:0019882 GO:0035814 GO:0043171 GO:0045766
mfgqgsfsmdmiiseaishfstkfdydevrsffsevevgsgmqslqqsleriranirwrdnteasviqwlqrninst
>Pv_so_31.t1 ---NA---
mqlpshphieisvtwgyisksseavvkrvkavlktftkdrlhrvfqkwqkywarsiqkareyfkkddtqdn
>Pv_so_34.t1 RecName: Full=EF-hand calcium-binding domain-containing protein 6; AltName: Full=DJ-1-binding protein; Short=DJBP|GO:0005654 GO:0005515
mkipilanfrairhrfrrmdpkitgvvdfvafqtvlrqsnvyltdeevfhvleyfdphltgkinyrdflrvfvwya
>Pv_so_36.t1 RecName: Full=Mitotic-spindle organizing protein 1; AltName: Full=Mitotic-spindle organizing protein associated with a ring of gamma-tubulin 1|GO:0000776 GO:0000923 GO:0000931 GO:0005640 GO:0005813 GO:0005828 GO:0005829 GO:0008275 GO:0009524 GO:0009574 GO:0031021 GO:0061497 GO:0072686 GO:0042393 GO:0140475 GO:0006355 GO:0033566 GO:0034080 GO:0048702 GO:0048703 GO:0051415 GO:0051417 GO:0060828 GO:0090307 GO:2000050
madasrgsctqqaretfrilqdmskllntgldaetlaicvrlcengvnpealaaviqelrresaliktseas
>Pv_so_38.t1 ---NA---
metgsdwvvgnlaekvetrtdrhcykgrdlnsleeagtlasclatgtveerkassawkegmsaasavvgdg
>Pv_so_44.t1 ---NA---
mtprvtsslpalfiklvtlnqislqvglmltlavltlreeqlkflpylvmikpswftlqqeflilrghvldlq
>Pv_so_45.t1 ---NA---
mrvegkksrgrpklrwigvdkdmkervwghcrwngvepkkltylggtklrssgssrnattvvklslkfackiakk
>Pv_so_48.t1 ---NA---|GO:0003723 GO:0009982
miraaldvgtgkrtvddvilmlekpghvqgprtlvpacglflshiefdkqafispiavdsndeemds
>Pv_so_49.t1 RecName: Full=Mariner Mos1 transposase; AltName: Full=Transposable element Mos1 transposase|GO:0090304 GO:0003676 GO:0016787
mlltfgwevfehpayspniapsdyhlfwltqnalsavlfrtfdevhkwvddfivsydelfftagegc
>Pv_so_51.t1 ---NA---
mkqaagvlvavswcalscknpipqlrmphlfvlcgalqlvqgfaicccldchalwqefnqqnslpvpehsapnfsg
>Pv_so_56.t1 ---NA---
mlsssndttntlmlmcglaslqttllvhthtfpatnaqqaavlegrltgfagrcavshkslnviha
>Pv_so_57.t1 ---NA---
mqnvdllaghtqlktfvetrviqdpptkrslplkpcmfasvedasnageigmngcnlsvgsnvcvtgkmvlgipk
>Pv_so_59.t1 ---NA---
mfpllapflcvphpsllmncpsqhaeatvsdrllyvqtchcllteqpvksltpsltsapplyfyftlllcve
>Pv_so_64.t1 ---NA---
mvlcsrkicnaikttltcakpfgpehnacrqegthafgetvlskwqqcdsctsherfterahvnkrrekheeeslyntv
>Pv_so_65.t1 ---NA---
msrslrksirrlsqqarvsngtahtavkeglclcpykittvqvlkladsgkrvqycrwfldfiaregeetlyipitlalw
mn
>Pv_so_66.t1 ---NA---
mvtlvvlipsisvfevykcstpvfqqtcrpvssvgvhtnlhpvlafmitepvpavqranerktvvwlitvgknlsdv
>Pv_so_69.t1 ---NA---
malantggnafhqnvatlqqpslsprqnldsslkttrhhstvqdhfflcttadgnygtaqgsvegnlmdgmhgghhhani
avwcwh
>Pv_so_70.t1 RecName: Full=Histone-lysine N-methyltransferase SETMAR; AltName: Full=SET domain and mariner transposase fusion protein; Short=Metnase; Includes: RecName: Full=Histone-lysine N-methyltransferase; Includes: RecName: Full=Transposon Hsmar1 transposase
mscvsfcctsqtevhsspnnpechlcmgrgkhlrtnrvalihtgdlslpdeqgrgqppvvdnnqlkavikanphqti
>Pv_so_73.t1 ---NA---
mhhvtqpglsgsgsrslpwppnlpceprgilvvcaasppscnvweleyllltswsqdtychridatqsshcfeg
>Pv_so_76.t1 ---NA---
msaqetderwgggdqastmgvggqqflalvrksetrsnlcggalsrnsthdlsahgrgliscistgadit
>Pv_so_77.t1 ---NA---
mikhianqtvilavwfahkyrhrsvllvtatclvmclrllsnqissvsaakgplnaqvvnrvnpinstl
>Pv_so_79.t1 RecName: Full=Mariner Mos1 transposase; AltName: Full=Transposable element Mos1 transposase|GO:0003676
mksgacmstcerswtdisraaqampkpelrqrkvmlcvwwdihkpvhwkllprnttitatiyytqlqhltdairtk
>Pv_so_80.t1 ---NA---
msgsviktakrmpkfldsvvtgdktwcfkfnpenrhqsaawklpgslkenknafpqvmsednaqvncpled
>Pv_so_81.t1 ---NA---
mtvgyldnplntdqawievelwhlhydveenvqdvfkddctewylvtedvvtllspglatyvravthslkalvi
>Pv_so_82.t1 RecName: Full=Copper transport protein ATOX1; AltName: Full=Metal transport protein ATX1|GO:0019904 GO:0060003 GO:1903136 GO:0015680 GO:0006879 GO:0009507 GO:0006878 GO:0043066 GO:0005829 GO:0034599 GO:0016532 GO:0032767 GO:0051117
masqvhefkvamtcegcsnavkrvlgklegsgvdgvdidlgsgqvlvtsslpaeqlletlkktgkecsyvgvra
>Pv_so_83.t1 ---NA---
mlfllsikdddyipclydriqvqgstqplhglcphvpialprempclpkhdikngvwshdvtektdmrlqnlltvpfihn
qpsckql
>Pv_so_85.t1 ---NA---
msgvcgggvvdvesvslwvmqfkegrgthlgdtlfifkssgstnpsalavfsivtrrsfitmsstracwlaadllvrglg
cleaft
>Pv_so_87.t1 ---NA---
mmnsaspgdptrtfgieptcdtrilpllsaskirplsssprahalffddtcadsmtpgtvrllpsiqdrh
>Pv_so_89.t1 ---NA---
mytgfsnrrngvgidmdmkemvievvrksdkliqiklvferevfnvisayvpqagldegskrefwqegpr
>Pv_so_95.t1 ---NA---
mlstdkhvvapwyisaaginpgtasempaeksgmhsgiivfrsvviktkhestvsfqhekqstskesiygtvl
>Pv_so_98.t1 ---NA---
mvdthtlnylensltvtrgfasavafstwssmaeclprpssscrlvspernysnhrrtlcpevassphasttlr
>Pv_so_103.t1 ---NA---
mqlntcvmplrvshsvqrssssehsaideryhlymatytrrtvpapetmphrmedvlkvkcgptly
>Pv_so_109.t1 ---NA---
mengihrapthgqgfhdhvggdlavlphkvvhgspglsmscayvlyemhdtigtwytvtathfhthpsyydkfrfr
>Pv_so_110.t1 ---NA---
mqivpgmqiytdpmklldktrggtcppsesrqfvrtnlisecpcnieennlvvlfeessslkrivrnlytsqqqawkleg
isgkvmqlgr
>Pv_so_115.t1 ---NA---
mcllqlpffscltphvffcsnlsyrtlhaasitvpmrqrdtasversssphvqpastprqnqllipvvlaralglqsrhn
vqrrm
>Pv_so_116.t1 ---NA---
mgkqstcftsqnlkqivfripkvhiflwtsrhwttrqlgveagcgggarefstnavpccqivrlvirvwsapglakraii
kqrhpt
>Pv_so_120.t1 ---NA---
mkkqcmkklksayypeakwqnidmqdcaewlekmkaknkllqkahdeeereveelddemetlqesnneees
>Pv_so_121.t1 ---NA---
mgkvwcclqhsghikhfqlsnllhgtyqehrcrsengiyslwpaavahkkystpqtqcihqtllty
>Pv_so_122.t1 ---NA---
mavilavagqyggylgahrgghggggylgggydyggdshvgsgrtgggglgggygsglghraglglphy
>Pv_so_123.t1 RecName: Full=U6 snRNA-associated Sm-like protein LSm5|GO:0000932 GO:0005654 GO:0005688 GO:0005730 GO:0005732 GO:0005829 GO:0046540 GO:0071005 GO:0120115 GO:1990726 GO:0003723 GO:0046982 GO:0000290 GO:0000398 GO:0006364 GO:0008033 GO:0009414 GO:0009617 GO:0009737
maassvpnpstllplelidkcigskihivmkndkeivgtllgfddfvnmvledvtesevtpegrritrldqillngnnit
mmvpggempei
>Pv_so_126.t1 ---NA---
mglrlpqrrvstsfdedpaqhcasadcklretvrqqatehpwwhqlrlprtfrpnsksrdwryhvrysn
>Pv_so_127.t1 ---NA---
mkasfdgphpnldkfpnsvkaaaltgalslsniglilrailtkrllisssatstktaespliasrvmlqsgsflssipai
iadntvveyl
>Pv_so_131.t1 ---NA---
mlrvelstymsstivmncspapnlrrvssngvkdspegigevdgtyadvrpavfcttnalleyiivfihpvtghkalltg
>Pv_so_132.t1 ---NA---
mhvvtlwhiqvldsnlwcpigmpdgrrphpiraqmclltevsagrakqgrgstvwkqsserhamcgwalsc
>Pv_so_134.t1 ---NA---
mrllcfsgtfcgeadfvettsssfsrrgilaatsawysskrshlaaaflkcllrdkaiveytlfsplkrrqlstirlks
>Pv_so_138.t1 ---NA---
mrtgtmpqisqkkikenssskpwnipcstkkpgktqhlshgspsttpwlegglraspfwvtppfqrtn
>Pv_so_140.t1 ---NA---
magpsphqmqpglvnyhaiqrpgelanfttcsgdeemlgrdrfhsdendastllheqkglekeqsv
>Pv_so_143.t1 ---NA---
mpaprftnnhpksppaglrnssapcafsrpcthrlspvsnfftsqmpklhnlgihnlpaevceckgell
>Pv_so_144.t1 ---NA---
mprkctnsvnnltsvtfvemwhlpprsvhntsraevvsfvlrvpdwgrrhqlgtecvlyhlcnepdkmaesqeeihalcs
thgmt
>Pv_so_145.t1 ---NA---
mvyviqdmfvsclefeqefhqsstscsrrgdrirrrfyarhalfdqfkshqllrtvtektsgdepe
>Pv_so_146.t1 ---NA---
mqsvnlshnsalvdsaqatdiaardwamkfcsiqlihliwqrvisyfrglsvhyevddlttndviqevglvfgkatgvlq
>Pv_so_147.t1 ---NA---
mtlmvspttthiytafniivhyckmtgrggtpfwvslkvstlttlhqwchgqrlksivvfsgksqfchgandhyicfwrw
sdq
>Pv_so_148.t1 ---NA---
mpakrpfpptlaygqshkglpeikaiesvnegidsrvdppepyqrrlkggmkvtacaewsqeigdekr
>Pv_so_150.t1 RecName: Full=Protein SMG8; AltName: Full=Protein smg-8 homolog|GO:0005737 GO:0005515 GO:0000184 GO:0045859
maqlmrihvvtpkapvhvtlnphiqpslepcplffpttneplklsqsaywvlrlpfvyegdqgpflpprepvpvemcrlm
kgtyniaeqqsnr
>Pv_so_151.t1 ---NA---
mlfgewcphgqnwscdclcswcslaspgpctikpnnqlafyaklisvgvidavgtvcnaylkymtlsvv
>Pv_so_152.t1 ---NA---
mfkvhetqlpqetieqpqvwqltvlrgmlpssdglrqsdksvegipvcsvhgtnslfcsrlalcnltsqkv
>Pv_so_154.t1 ---NA---
mhicmlpiftcesviglvlllkqgrdeshgepnpdwiadgpkftsgncaassvcavqcvaryphaggshclaedqglss
>Pv_so_156.t1 ---NA---
mlsnlsshvislgnanqynladiqqqetpqeavspmvttqttsifyaqvllvvfeysnirtantkvalkamppg
>Pv_so_158.t1 ---NA---
mndvfehpllpfvhgklveqrekyvadgidnhfpvdhfpdtpsppeeksnesprgrgchvilvadchl
>Pv_so_159.t1 ---NA---
mlfvfhsilfsgaseevlasgtnhamtrhmqtvvrncsnrpmihihimcyeinshmpafhdqlsgptctvfpif
>Pv_so_160.t1 ---NA---
mpwaknvcgwlwkqsstthrtsasltnqrplraffsarrrssrrargwdyrvvgrrppsgsaaahlgtlvphvdmsyret
v
>Pv_so_163.t1 ---NA---
mytkpvtvedasnqqrkvsppqptfryhgaccvskhshrpspnqrkhikcwhqtkasqmkvsiqrrqstee
>Pv_so_164.t1 RecName: Full=Phosphorylase b kinase gamma catalytic chain, skeletal muscle/heart isoform; AltName: Full=Phosphorylase kinase subunit gamma-1; AltName: Full=Serine/threonine-protein kinase PHKG1|GO:0005829 GO:0005964 GO:0098723 GO:0004689 GO:0005516 GO:0005524 GO:0019899 GO:0050321 GO:0005978 GO:0006468 GO:0045819
mvrlkrlkytpeplsvdiakndpyriktlrkvidgcafrvychwvkksemqnraalfenrprvdlkkmymealkcqta
>Pv_so_166.t1 ---NA---
mvgvdkalekqeartgeqakkyhdcleksrretetephvnlcssscssdhrkrypdfrkgtlannn
>Pv_so_168.t1 ---NA---
msplcptaaaargsaiilvispcridslgdsvslmdidirisalsfccpnataplvtisislpsfcs
>Pv_so_169.t1 ---NA---
mlgrqlqpssnmtevakqlqnlwrnltmqntrllfdsmsrrisayiaarggfttyekcdsylatir
>Pv_so_173.t1 ---NA---
mssykakkginkkdlldmqkermnqrrsemtektgamlvikklhgylgcntdddwvkecgmtktkwiaqs
>Pv_so_177.t1 ---NA---
mvevlpsitvmwiaqlrgyqhvrfepkepcremcntledileegdlavftptlwsfsylpgdntenlaiaaggfsqfh
>Pv_so_179.t1 ---NA---
mleiswtvflqvkedrpgngdflhlkvkeisriagdflhlpqpgesrlrqgpenrrdvavapnpsl
>Pv_so_180.t1 ---NA---
mgrgdtacdveqdkllwmvisqvvsvvpnvltvegssgqlaclvrpkrpwrmctvpgtvdiilvlphrfdldad
>Pv_so_181.t1 RecName: Full=Ribosome maturation factor RimM|GO:0030490 GO:0043022 GO:0005829 GO:0000028 GO:0019843 GO:0005840
mgcqvvttegydlgkvvdmmetgsndvlvikanlkdafgikerlvpfldgqvikkvdlttrsievdwdpgf
>Pv_so_182.t1 ---NA---
mdmlvganvpvlkwlirlvhepsdassspaqdrrrlisttfsstspsfssaavsykplrpaeyttqnft
>Pv_so_183.t1 ---NA---
mhnqliglfffseglspgtltwtflhylpqlpsqtifqhegtpphfcgivrdhldrkmhrqrqanclassvtrfnptgff
pvglc
>Pv_so_184.t1 ---NA---
mtntlhhapwyqnlmisrgdpcitihqrssppparfspqvtangsprvdsrtssvachslsriaaksttgfgres
>Pv_so_186.t1 ---NA---
mifdakeasgtlriagisfsftfpqlltipgtwpipttptttlgtlpfpadvtgngaqatdreyar
>Pv_so_188.t1 ---NA---
mgqtlthpnicispficsphrgnwssnhlgvvpragpatacvlvflalfgqswplcrktlttkptfhmltiltssvlitn
qdqrs
>Pv_so_189.t1 ---NA---
mvhfgspttngfglysvsmarttarscgtvsvpsilpafkgsysmatgshlsradiligvytakilp
>Pv_so_192.t1 ---NA---
maklvmvefhiddlvplhqflmdntfhippnthsagrisqvkvallevckpllgcsfsnrasfsvhitnvsssfvamiew
s
>Pv_so_194.t1 ---NA---
mkfhkptglpsritsyrqpakddvrislgftkpsgkppmkklevesksilvyptgdapltsdgsgf
>Pv_so_196.t1 ---NA---
mclipsaendswlllepfehcgsyfiicveslphvelslrvqtnesqygdnlglegpetltfssqmhpaylwqyedvccl
ee
>Pv_so_197.t1 ---NA---
mlppvsftllisipwcgwlvfksgttpdaggsqvcntawelgwfnssvcgtplmvatvevfttfklafgefc
>Pv_so_199.t1 RecName: Full=LYR motif-containing protein 4|GO:0005759 GO:0016604 GO:1990221 GO:0005515 GO:0016226
myrtyalrrvrdafsehkeetdsqkikdllsygkenlevikrqviidqlykgpetviertlqnskkafggg
>Pv_so_201.t1 ---NA---
mschavsthrqssslvaargnwrashcaimdqmcvisersgertsqgktgtwwpsrncvtlratcgrtlscw
>Pv_so_202.t1 ---NA---
makpahtrltpchtrdslaqamreqryktqhktsarptmldtasvcigcdankmaavaeaslrhdrtslqkcmskrttka
>Pv_so_204.t1 ---NA---
mlqqllirsflwtimvtcwrrkawsgkwlasmltglksienacnllgrhlaarqpplptsevlkhalqee
>Pv_so_207.t1 RecName: Full=Cell death-inducing p53-target protein 1; AltName: Full=LITAF-like protein|GO:1902531 GO:0005765 GO:0005886 GO:0005634 GO:0031902 GO:0003677 GO:0005515 GO:0048522 GO:0071310 GO:0046872 GO:0010009 GO:0006915 GO:0010468 GO:0032496
maqpgypaqsvvvvqqpmfgdipvqttcphchhtvtttitkqngtfaylialivclvccpcfwvplvvdacrdvyhtcpa
cnaslgvkkpl
>Pv_so_208.t1 RecName: Full=Zinc finger protein 652|GO:0000978 GO:0005794 GO:0001228 GO:0001227 GO:0045444 GO:0051092 GO:0060766 GO:0045650 GO:0030308 GO:0042382 GO:0000381 GO:0005829 GO:2000677 GO:0051726 GO:2001200 GO:0034504 GO:0032764 GO:0035035 GO:0030183 GO:0000902 GO:0060237 GO:0045656 GO:0050681 GO:0001953 GO:0071322 GO:0001161 GO:0043087 GO:0030890 GO:0050727 GO:0048294 GO:0030853 GO:0045629 GO:0035024 GO:0035861 GO:0031065 GO:0008285 GO:0051272 GO:0045666 GO:0005730 GO:0045746 GO:0043249 GO:0000122 GO:0045591 GO:0006338 GO:0045670 GO:2000773 GO:0031490 GO:0042802 GO:0070418 GO:0007283 GO:0006110 GO:0097680 GO:0005657 GO:0001222 GO:0002467 GO:0043380 GO:0046332 GO:0043066 GO:0016581 GO:0043065 GO:2001199 GO:0030036 GO:0030512
mdcldlednyssvvtpskpsfykdsetklyvcqqcsystvrkihmkyherkhtgekpypchicgkrfsmnhnlkshlirh
qqskts
>Pv_so_210.t1 ---NA---
mkhfvlvaavavvllsgtasagvlghsnvifhvdkyghlsghssqydyrfypkhdqllyevddghlyegnqphyyylvdd
ddhhyr
>Pv_so_215.t1 ---NA---
mndvssscrdswfggiangnilcdclttapdligmrlyepgwtattlsvglihriqvhatmvvfis
>Pv_so_221.t1 ---NA---
mqpitlgkrhnhrlsgeecqhfqnseicellscrsggsvsrwdkwdccdlptvephktlipqvnvdhegwsgpiamllri
n
>Pv_so_222.t1 RecName: Full=U15-lycotoxin-Ls1d; AltName: Full=Toxin-like structure LSTX-N9; Flags: Precursor|GO:0005576 GO:0030414
mdgktkvllligalaivhvitaevycptrsrmvcirsitkccsdndcaadriccqencgsrckipvgvpsggsrvfprdt
cridpf
>Pv_so_224.t1 ---NA---
mvdraktctthtlghekddyvthtsssnptdrkhgggcktsanlvtshdeghvhsycpmlsrhctrl
>Pv_so_226.t1 ---NA---
mqtnqgcfgsnvsistvsrrfnkefglwackpakkpqpvldnevgysfsdepslqkfscrtwcpkakrevi
>Pv_so_234.t1 ---NA---
mgifismawrrhpedsqwwhlagkleagqsimevvnflrvhqfavvdtvpkkcgtvarrpvsghpsittpsadl
>Pv_so_237.t1 ---NA---
msqeylplvrqtpdsngvngpedhttdvpypyslvviclplqsiqnqeqhpnssapfltmklspqvt
>Pv_so_242.t1 ---NA---
mhsdyillqtpftaasrpqsgldtaplppcgdethcktlcqvsmcvcvppmhtdvgywdmlqrpglakelqtqrhqkqkf
sqnvefltpnke
>Pv_so_243.t1 ---NA---
mhlvilrhmaiqvviltlipvvvqdlaqggtllalvtnliqmqsrevdqdrsqaacqvvdlglkgraavlpsqqnkhlqi
lmqiql
>Pv_so_244.t1 ---NA---
mewchtraawsvkwnsvvssnesrftsammialresggnmaiglihlpfwstiqpvnvveswfgvlsa
>Pv_so_249.t1 RecName: Full=Histone-lysine N-methyltransferase SETMAR; AltName: Full=SET domain and mariner transposase fusion protein; Short=Metnase; Includes: RecName: Full=Histone-lysine N-methyltransferase; Includes: RecName: Full=Transposon Hsmar1 transposase|GO:0090305 GO:0005634 GO:0003677 GO:0005515 GO:0004519 GO:0018024 GO:0048523 GO:0005694 GO:0010452 GO:0006302
mfhqdsahtqisllrhstncttlngkyclttlfprpylsdfhlflslssflaaknyanhndvkcclndfnshspdfycng
ifqlikecnkvtdsngdyldn
>Pv_so_251.t1 RecName: Full=Protein kinase C beta type; Short=PKC-B; Short=PKC-beta|GO:0061178 GO:0035641 GO:0002281 GO:0000139 GO:0008585 GO:0071380 GO:0044877 GO:0004699 GO:0030546 GO:0051562 GO:0005509 GO:0050790 GO:0010811 GO:0031594 GO:0098978 GO:0071456 GO:0031397 GO:0016059 GO:0050996 GO:0019901 GO:0035276 GO:0090303 GO:0031032 GO:0036120 GO:2000370 GO:0005085 GO:0007265 GO:0043278 GO:0009889 GO:0003785 GO:0071361 GO:0019992 GO:0031663 GO:0035669 GO:0032991 GO:0018105 GO:0050962 GO:0071889 GO:2001031 GO:0032230 GO:0005096 GO:0043123 GO:0044255 GO:0038096 GO:0007635 GO:0005654 GO:0000166 GO:0005887 GO:0050730 GO:0005768 GO:0030845 GO:0010917 GO:0045111 GO:0099523 GO:0017124 GO:0010634 GO:0032024 GO:2000650 GO:0032467 GO:0031252 GO:1903078 GO:0007163 GO:0005783 GO:0051280 GO:0043410 GO:0042641 GO:0005102 GO:0030315 GO:0048471 GO:0016062 GO:0043066 GO:0005739 GO:0030838 GO:2000300 GO:0070257 GO:0010763 GO:0019932 GO:0016028
maatgrnnagdvpsddtspmietlpdfehgnghyftkktfhkptychhctdmlwgligqgyvcegqly
>Pv_so_258.t1 ---NA---
mlasipegylmekfqwffllhplqqprpcafglhqfsplkqhlalqccctnnssevnvecicwawtffaqsfkklvyqsy
kllq
>Pv_so_259.t1 ---NA---
mdlelvpvigmknpytmddwlilqsaerhhvlccglftkdaktvtefplvvavigdhyvaccpvpisqkfgy
>Pv_so_261.t1 RecName: Full=Small integral membrane protein 13
mvditailstffvaviatalfflavacgwyiiwklllsrfrfvqelftgneqveeaqmakprpskksrve
>Pv_so_264.t1 ---NA---
myfeaqdfkkkitdswttslpdshmfsancnnskislpssadtrevaicnkrqaiffpcsvihkspstadhilma
>Pv_so_265.t1 ---NA---
mgagwigrlpkamlnskveeskpngkpraqwidgvrsavsgwaicseetkelnvgykgacylslnti
>Pv_so_266.t1 ---NA---|GO:0003676
mvqhrpqvtefsvsvhwvlwelsevhkqkcleisqkhlecyetegnlflthlvtvdktwvtnqrasggv
>Pv_so_267.t1 ---NA---
mktkmqlvlmvcvlavisetesrpsfpgvappdfsgalgnaksgadavsglaggipsavgggggalpipgrk
>Pv_so_269.t1 ---NA---
mfdphvvltprvlklslkatgtpsnrpkllpllnrssaaaacclarsavtvtnafkplvfwslskhs
>Pv_so_272.t1 ---NA---
mfpnilwimisncphpcfdveafhdstgtvksggavkstyyvqpltndnnacmvpgcryscyncptvpgyvitvycidky
sctsgfifipsstniqfvtkayh
>Pv_so_274.t1 RecName: Full=Sulfotransferase 1C2A; Short=ST1C2A; Short=rSULT1C2A; AltName: Full=Sulfotransferase K2|GO:0004062 GO:0051923 GO:0005764
mkekvddffdqlqkmdeetirkdyhipegvkpallkmietgkraegkkpvtnfvrkgvvgdwrnhfspeqnermnekisq
rlkgnellefwkdym
>Pv_so_278.t1 ---NA---
mytllsarnswyrdssdhqhasnpplpsddvplhrptaqlddavlavrpewvkdfrslygitsaaqs
>Pv_so_279.t1 ---NA---
mvinfdawdnfhqqvtisssiwityrrnlshpdscgrslqsdiletlisavagqtrlsgqdvlnqa
>Pv_so_280.t1 RecName: Full=Bifunctional peptidase and arginyl-hydroxylase JMJD5; AltName: Full=JmjC domain-containing protein 5; AltName: Full=Jumonji C domain-containing protein 5; AltName: Full=L-arginine (3R)-hydroxylase KDM8|GO:0005634 GO:0005737 GO:0004175 GO:0004177 GO:0004497 GO:0016706 GO:0035064 GO:0018126
maaesvaddvlrccvnlssefrdfycpydipsvegpptplefarnwvspnkpvifrnavkhwpalkkwtvsylr
>Pv_so_281.t1 ---NA---
malltcakyqgnkvpralmpeqgkmvdqllcphlkykpplpqdlnvrccktgfillivvtvvvegiainkaqksslhp
>Pv_so_286.t1 ---NA---
mlfisphgegealtrwmtpaaanqtlmtidtnwakriellvlstlrywrmsgtdisrsarrnrrpihvrsr
>Pv_so_290.t1 ---NA---
misefrvgcimlydtscecspsssvltsedaddddddpsnsvhvfrsnfffldrfilpllvisnkqyalhkp
>Pv_so_291.t1 ---NA---
mkitsrqlhfgqrdeincvpfscrvienwfeqmamvpaigqyelcflttgvlllgdtafissyklsaspsyqlks
>Pv_so_292.t1 RecName: Full=Myosin regulatory light polypeptide 9; AltName: Full=Myosin regulatory light chain 2, smooth muscle isoform; AltName: Full=Myosin regulatory light chain 9|GO:0060288 GO:0060289 GO:0055010 GO:0090254 GO:0008104 GO:0042694 GO:0110071 GO:1903688 GO:0060048 GO:0042060 GO:0110069 GO:0005903 GO:0002119 GO:0030308 GO:0005509 GO:0043197 GO:0031036 GO:0035317 GO:0005829 GO:0055003 GO:0098735 GO:0031672 GO:0035159 GO:0035277 GO:0019749 GO:0035191 GO:0003384 GO:0061049 GO:0000146 GO:0003785 GO:0051015 GO:0030018 GO:0005912 GO:0032956 GO:0008307 GO:0032036 GO:0030010 GO:0030496 GO:0031941 GO:0035148 GO:0016324 GO:0008360 GO:0035183 GO:0007110 GO:0032154 GO:1903144 GO:0006942 GO:0000281 GO:0001725 GO:0106037 GO:0010172 GO:0045159 GO:0045879 GO:0051233 GO:0048471 GO:0005859 GO:0097513 GO:0097512
mfltifgerisgtdeedvilnafqifdegegkmkeevfkntlkkrgdkftpdeadiclkeapvdkegyisirrftriitk
geeeddadgs
>Pv_so_293.t1 ---NA---
mlsvfsdcrgilltdhlqkghsitssyycitelakchicgivtqgvhhlhsnakahsaqatiiaaydmwl
>Pv_so_295.t1 ---NA---
mllptrtttigralsvrlpissvpggctsggkqrscvdvkdvtlqgrvpivtstsdsvlasarfspsitsnsplyslill
sskeknfgsvt
>Pv_so_296.t1 RecName: Full=Steroidogenic acute regulatory protein, mitochondrial; Short=StAR; AltName: Full=START domain-containing protein 1; Short=StARD1; Flags: Precursor|GO:0140284 GO:0043627 GO:0008584 GO:0043025 GO:0009635 GO:0071372 GO:0005789 GO:0071373 GO:0006839 GO:0071333 GO:0048168 GO:0017143 GO:0032367 GO:0005829 GO:0071378 GO:0010212 GO:0042747 GO:0060992 GO:0015485 GO:0030061 GO:0044321 GO:0007584 GO:0007420 GO:0042542 GO:0099044 GO:0031902 GO:0051412 GO:0071560 GO:0005758 GO:0001556 GO:0010628 GO:0071320 GO:0050769 GO:0061370 GO:0014823 GO:0008203 GO:0043005 GO:0005654 GO:0043524 GO:0032869 GO:0045471 GO:0071872 GO:0071276 GO:0071312 GO:0071236 GO:0018894 GO:0035457 GO:0018879 GO:0018958 GO:0042803 GO:0070859 GO:0044344 GO:0035094 GO:0008211 GO:0006703 GO:0006701 GO:0071222 GO:0071346 GO:0016101 GO:0018963 GO:0071549 GO:0010288
mstthpdspvmtkyvrgeqgpcvyvisplksdpkkcqlqwllntnlkgwlpqylidqtlstvmleyvqslrkqaassdai
v
>Pv_so_299.t1 ---NA---
maggvmnlskadqikkkkielaltaegyrpveihqqmcvvydvqkcvskttvtehgdtilnhlanqhvchgsipdhpnpk
nsryklaqvmlr
>Pv_so_300.t1 ---NA---
mrelvwshdyprgssyygslsnnlrssssdgntasgshgypihqitlphnlkqygsiktlavspyspnvekakrp
>Pv_so_302.t1 ---NA---
mlvgcsqseadadlcvqscqpvgitvtalyyhdfqqklcwtmhvkqqdtlqrgvliihnthpptcrdgch
>Pv_so_303.t1 RecName: Full=Transposable element Tcb2 transposase|GO:0003676
mvvivvldpfvhpyagaigdtfllqdnnthacqtllvdqylqeetmihmecpakslnlnpiehvwdalgrhvtvlnppp
>Pv_so_304.t1 ---NA---
mtlcrgremrdtppcpvicsrirqlilqsvsrtttlqrilfqkvvrgvvttasqsawmarclrrqtvdlglfia
>Pv_so_305.t1 RecName: Full=Ganglioside GM2 activator; AltName: Full=Cerebroside sulfate activator protein; AltName: Full=GM2-AP; AltName: Full=Sphingolipid activator protein 3; Short=SAP-3; Flags: Precursor|GO:0008047 GO:0006689
mlkqqicqffpqgascpcpvkagvyeikditvplpdlsslpgfissgkyeseikltdpvfgkelacvrilvelnr
>Pv_so_308.t1 ---NA---
manpsslpppgtnvcdfncfailerelsgthyhnkpdldliindtissmplallmvfikyphfaniiinndsd
>Pv_so_311.t1 ---NA---
msytlkstkmttccllcfmsrqnitlqhphsrmantgcirpnlcatgststveywtlqlapklsrpqchgnlvgfiltad
emlk
>Pv_so_323.t1 ---NA---
mqnnvngmmndmmahpwdvvhdpnvpegvqfwakvtaeaqeagersigqfmraggntngkiylsaeqekqlhqrisektr
nsnvmdiwnkse
>Pv_so_324.t1 ---NA---
mghcrtsqsvtkcnqqivelvpryrnsseesrtrlplsyntkgrqvpvcissselstehhraakdvccnpktaginadhs
pwsp
>Pv_so_327.t1 ---NA---
mgpprpihllpyvqrrctqtsrakcagipscmnhmlqcvarstsssstgklcskkcryqsrwsgdgrv
>Pv_so_328.t1 ---NA---
mdhhlfqhldhfliektfqngadvcqivcysftlqdfsvlspwdsqpgnhwqnqtgilspwdsqpggnplaevcrcrgel
l
>Pv_so_334.t1 ---NA---
magirtfstpevdeahgnpvantsgvadgsrpvdpvesavsaaklaltnlakggfkmslpiltmriassalskg
>Pv_so_339.t1 ---NA---
meksaareacfpsrptipiptsaacimltslppsptaqvlrqvcccmslttsafcvgeqrqhttagh
>Pv_so_343.t1 ---NA---
mvldlgfwlhpcrhlqhqpdelavqpavkvlephysaghadlaiqlhpelevpefdlqaadqslylvy
>Pv_so_345.t1 ---NA---
mtppnidkrripawiaitsitkfaiwkhrckleyqnkkssmmtifisalceiretyyydyrklnykkrkekwghwpkyfs
eikgkpwmaikkiiqgk
>Pv_so_347.t1 RecName: Full=Kunitz-type kappaPI-theraphotoxin-Hs1b; Short=KappaPI-TRTX-Hs1b; AltName: Full=Kunitz-type serine protease inhibitor huwentoxin-11g11; Short=HW11g11; Flags: Precursor|GO:0004867
mgirnicsvisvftvllaltfpplfsadhhldicelpadsgtcfvrlhrwyfngesctkflyrgcggnenhfmtevecma
kcgga
>Pv_so_349.t1 ---NA---
mvhlsyaeecdkteinralacrltsihaendvrirklkkvqdeiskfctfykglenneeedptqlsemqmtalnkidkmy
dfynvfyhls
>Pv_so_352.t1 ---NA---|GO:0005576 GO:0030414
mrgkaaitlflvcmlaivhnsagmgcpppdnrvcfwyydqcksdaqcpegtlcclqpgcgreckdaip
>Pv_so_355.t1 RecName: Full=60S ribosomal protein L24|GO:0005783 GO:0022625 GO:0042788 GO:0045202 GO:0003729 GO:0003735 GO:0000027 GO:0002181 GO:0010458 GO:0021554 GO:0031290 GO:0043009 GO:0060041
makrnqkpevrkaqreqairaakeakkakqaskktamaaakaptkaapkqkivkpvkvsaprvggkr
>Pv_so_357.t1 ---NA---
miltgttslfnamwssplyhsmlaiwmchwnyagndgsrklfitiskdlevpeeqchgklimmlqlhmehlyhqltpctn
dlwk
>Pv_so_360.t1 ---NA---
mmpllqvpvtmclgpceplsavlrcqhvysggspyttspkvdvvymcmvgrrthvyfggspalevqtlhctvhgagriwp
hictgg
>Pv_so_361.t1 ---NA---
mkaslavlflvsivlvsviskedkgdaltedmpypleyiaflispnrtnyygrrdrdkdrhrrieqleaa
>Pv_so_363.t1 ---NA---
mgsiehrsgnladhgsmcgpcrkalgivvvcrralscwkrvwrngsnngcktlsayrrdvntqfmptggdrls
>Pv_so_364.t1 RecName: Full=Methionine--tRNA ligase; AltName: Full=Methionyl-tRNA synthetase; Short=MetRS|GO:0005524 GO:0004825 GO:0005759 GO:0006431
mmshlrdangfmqvhkpwelakcedidsqkklhtvlhivletlriaglllqpivpsiasdlltkigvgddqrnlndiqcf
qscsglpnsleevtlgkektvlfarrkm
>Pv_so_370.t1 ---NA---
mrelrslqvvtvrrpegcgtpawptarlhqillfhsrvgqqdkvctlrnglplvtvfgvrkqeytapssg
>Pv_so_371.t1 ---NA---
maqepglakehqdmgmwevtgpappkraplpqqledqlslcrdkvarmnpaatlgqlclisqlychyfpntmqcfsvlvn
tmqnqcf
>Pv_so_372.t1 ---NA---
mllhetlansedelalnteallysrispipeapsqmqffatakavwpsdqkhnnpthmhqskmntcegkciltlhnlans
alffhyr
>Pv_so_377.t1 RecName: Full=Histone-lysine N-methyltransferase SETMAR; AltName: Full=SET domain and mariner transposase fusion protein; Short=Metnase; Includes: RecName: Full=Histone-lysine N-methyltransferase; Includes: RecName: Full=Transposon Hsmar1 transposase|GO:0042800 GO:0008283 GO:2001251 GO:0000729 GO:0035861 GO:0042803 GO:2000373 GO:0000737 GO:0003690 GO:0015074 GO:0046975 GO:0044774 GO:0005730 GO:0000014 GO:0003697 GO:0044547 GO:0000793 GO:0097676 GO:0046872 GO:0031297 GO:2001034 GO:0051568
mcwksgsaknsntlagllgqgviplydnarpymahwtvdllqtfqwkvlhhppyspdlapsespfptvegtrm
>Pv_so_381.t1 RecName: Full=Peptidyl-prolyl cis-trans isomerase-like 1; Short=PPIase; AltName: Full=Rotamase|GO:0005654 GO:0005829 GO:0071005 GO:0071007 GO:0003755 GO:0016018 GO:0034450 GO:0097718 GO:0000209 GO:0000398 GO:0000413 GO:0006457 GO:1990403
msgipdkswqpafavlettmgeivvelywkhapntcrnfaelarrgyfnnvkfhriipdfmiqggdptatgrggvsiygk
yv
>Pv_so_382.t1 ---NA---
mylslrgylnskvyqyhpptipelkeaigrevsdvpadmhkaaamsvitvcsvsmittadilifsgcggsfpasilhlyf
tltavprqhsgelhvevfl
>Pv_so_384.t1 ---NA---|GO:0003676
mavvtsffedriiskglwlptspdlsppdflgsmlkgkvyanephtipqlkeniiaaidiiraqliklfanmecrvvrcl
qeggghflhll
>Pv_so_385.t1 ---NA---
msvwresreaegkmrcvafsdtrskqlaralvngrvkeehyaegtarslgrymdvhyhvgkcgssr
>Pv_so_387.t1 ---NA---
myhwvinvlcsttredrlsyvmpphsmmpavgvyttvqfgwdhstdpwtstpryggrpcpnrsricr
>Pv_so_389.t1 ---NA---
mtlfyagkegvgcqlgrhldslraqtagqrplgdgrndvfpdtecrfwrkrdeegvgvalvfwffrhgeefvwvtivnsp
vwahcdeiadirsdlcptahhqsd
>Pv_so_391.t1 ---NA---
mpllsiynpysilgnvfhwkpffshqwstdvqmqtlhtfikewwdalarhlcwapicrggfveswsqkqwystsg
>Pv_so_393.t1 RecName: Full=Activin receptor type-2B; AltName: Full=Activin receptor type IIB; Short=ACTR-IIB; Flags: Precursor|GO:0061298 GO:0014069 GO:0035162 GO:0009791 GO:0009952 GO:0009798 GO:0003176 GO:0008585 GO:0002088 GO:0003177 GO:0043621 GO:0045648 GO:0045766 GO:0050431 GO:0030546 GO:0030425 GO:0005901 GO:0030308 GO:0001701 GO:0001822 GO:0001702 GO:0005905 GO:0001946 GO:0001947 GO:0070723 GO:0036122 GO:0003183 GO:1905317 GO:0003186 GO:0007420 GO:0002651 GO:0003214 GO:0005912 GO:0043084 GO:0046872 GO:0016362 GO:0072577 GO:0051138 GO:0042713 GO:0009897 GO:0044214 GO:0003274 GO:0009410 GO:1902731 GO:0003430 GO:0045944 GO:0045669 GO:0043525 GO:0001893 GO:0003148 GO:1990782 GO:0003149 GO:0051148 GO:0009925 GO:0043011 GO:0046881 GO:0048662 GO:1990428 GO:0032147 GO:0060391 GO:0010595 GO:2000379 GO:0060011 GO:0015026 GO:0043539 GO:0061626 GO:0048701 GO:0009267 GO:0060413 GO:0030513 GO:0005737 GO:0019211 GO:0001938 GO:0034714 GO:0034713 GO:0034711 GO:0060440 GO:0060443 GO:0034673 GO:0030073 GO:1901389 GO:0007179 GO:0003252 GO:0043025 GO:0060841 GO:0048286 GO:0009749 GO:0045296 GO:0032927 GO:0050999 GO:0120163 GO:0030501 GO:2000279 GO:0007224 GO:0002053 GO:0048842 GO:0060836 GO:0060434 GO:0007219 GO:0098821 GO:0048333 GO:0018105 GO:0016324 GO:0010862 GO:0018107 GO:2000563 GO:0060463 GO:0061036 GO:0045906 GO:0061550 GO:0042475 GO:0001570 GO:1905007 GO:0048617 GO:0002663 GO:0005654 GO:0062009 GO:0000122 GO:0005524 GO:0048185 GO:0004712 GO:0001569 GO:0070021 GO:0014916 GO:0030165 GO:0030166 GO:0030325 GO:0031016 GO:0060173 GO:0007283 GO:0003085 GO:0005026 GO:1990086 GO:0002666 GO:0001974 GO:0046332 GO:0005539 GO:0071902
meqmqvlvarhkarplfpdiwkdtnpavralketiedcwdqdaearltalcvqerlfeipvqwerhkgivcllyygddlt
is
>Pv_so_396.t1 ---NA---
mnreatcvvnplvhwapkqmfgysthpdssspqtmpsictailtlyhgrvavvafsdeslfqlqrmd
>Pv_so_400.t1 RecName: Full=Mariner Mos1 transposase; AltName: Full=Transposable element Mos1 transposase|GO:0003676
mrlcfntimqnitpvtpaeatehlgfavfphpyyspdlahsdyllfpkpkedfkgqhfssdndmmfaicl
>Pv_so_401.t1 ---NA---|GO:0003676
mcnfannttrkgssfiskvvigddswvyaynpetklwsflnspssqrpkkakqvksnvnsmlicffsikrivlmeslfql
vrvptknfilmccgi
>Pv_so_405.t1 ---NA---
myeklhktastgpytrymvlwdftitlglkshgtacrkltswdkrlcyglttffvtwtvrqlkiitsreleffkagmnal
vthwqkrtdttgdyfd
>Pv_so_406.t1 ---NA---
mgsgrmvhlhtrpaiyeysptmgsyadhmaahpfeplpspcridtktsccasptshmilsryhmtfgtsl
>Pv_so_408.t1 ---NA---
mlplllrqwtescstvtehwrllsfghcrckagrkplmtetqrkkkllwarkychwaahdwqnvlvmnqllvlllfl
>Pv_so_416.t1 ---NA---
mgvvllqpcslvdrgtslvgqlngkreisvlsdpkhhtmapeqgprqrftrqywfwfdllvdvdtkrdggdkearrk
>Pv_so_418.t1 ---NA---
masasgskrnrdeddepinpmmakrreimkesslptlaikmdmmnqmlqnqsqvlqelkiqigsltmkidtlqkvlkvpa
pappeeastsvdlaeyiarhgvlptlr
>Pv_so_419.t1 ---NA---
mafssfsgisttyaypysaltmrslasstthsatpvtnssapvssthlsspigvnssrnspsplsrnnqpppllssqyep
lsded
>Pv_so_423.t1 ---NA---
mrsilqqrfkdvqtlpgtrgyhnckpldstgniaakrissvekpcftfnlnstchcfvtfeelypgyyiariydyiwyfg
mvstvdneegdvrflhpkvpspsfflaks
>Pv_so_424.t1 ---NA---
mdwqahlpgsterardihatlgrytsgqnsatdtipalmqgltkknsmsqellnnleltmpcqvti
>Pv_so_425.t1 ---NA---
mvvnarcaagillgvadmgvlrgekkwlqwqerisssgirvscvqlpmkvdqmkkslgglemsigwmmadspk
>Pv_so_426.t1 RecName: Full=Calcyphosin-like protein|GO:0110165 GO:0005509 GO:0035556
msasrmnivekafrkldktgdgvityhdlkgtfnvhyhplyqngqltekelflrflsnfevggnpdgivtkeeffnyytg
vsasidedayfdlmvrltwkl
>Pv_so_427.t1 ---NA---
mdrhpqkdksmeanpapviiqeeslphsrgfikwivrplalavlfgllqvykltpstssyfertlsvgilmgfgsstawg
vfvksslpvlliaifctwwnam
>Pv_so_428.t1 RecName: Full=Potassium voltage-gated channel subfamily KQT member 1; AltName: Full=IKs producing slow voltage-gated potassium channel subunit alpha KvLQT1; AltName: Full=KQT-like 1; AltName: Full=Voltage-gated potassium channel subunit Kv7.1|GO:1901381 GO:0010460 GO:0008584 GO:0015271 GO:0043025 GO:0006006 GO:0005546 GO:0042383 GO:0015705 GO:0072347 GO:0050910 GO:1902282 GO:0086089 GO:0090102 GO:0008076 GO:1905515 GO:0008157 GO:0044325 GO:0042589 GO:0005764 GO:0060117 GO:0007622 GO:1990573 GO:0010629 GO:0005516 GO:0030218 GO:0071320 GO:0042472 GO:0086091 GO:0030133 GO:0016323 GO:0016324 GO:1905150 GO:0055075 GO:0005251 GO:0005770 GO:0060307 GO:0046676 GO:0043005 GO:0007507 GO:0005769 GO:0050892 GO:0032868 GO:0071872 GO:0097623 GO:0097546 GO:0071875 GO:0098914 GO:0062094 GO:0035934 GO:0098915 GO:0030644 GO:0035176 GO:0060452 GO:0042802 GO:1902260 GO:0060454 GO:0060372 GO:0050905 GO:0005783 GO:0035094 GO:0008217 GO:0009986 GO:0070294 GO:0097110 GO:1990794 GO:0006349 GO:0001698 GO:0045121 GO:0034237 GO:0034236 GO:0071466
mmvrikelqrrldhtlgkpgsyltekgmkpmtigarlyrmeqqlitlerkmdimmctvntlaerlrsspkieqdi
>Pv_so_430.t1 RecName: Full=Histone-lysine N-methyltransferase SETMAR; AltName: Full=SET domain and mariner transposase fusion protein; Short=Metnase; Includes: RecName: Full=Histone-lysine N-methyltransferase; Includes: RecName: Full=Transposon Hsmar1 transposase|GO:0042800 GO:0008283 GO:2001251 GO:0000729 GO:0035861 GO:0042803 GO:2000373 GO:0000737 GO:0003690 GO:0015074 GO:0046975 GO:0044774 GO:0005730 GO:0000014 GO:0003697 GO:0044547 GO:0000793 GO:0097676 GO:0031297 GO:2001034 GO:0051568
maarntkaafeqdtanerttsrwlakfqaaekplenaprgrlpiaatgeelknimeldprqsvreiaakvhvhnstalgv
w
>Pv_so_432.t1 RecName: Full=8.6 kDa transglutaminase substrate
mktavlfvcvmalaymvadaspancrqcdtrlcpplncrcgtyadecncckrcykcrgercsivandrcpggspcrppqi
plqgmtqgitgqcy
>Pv_so_433.t1 ---NA---
mpsqshpepeqfladmkgpwhhwayatlpcshqcktsgtgihqtrlpspivpqtgsdvyepipdvvfcddmsavghewif
ssqv
>Pv_so_435.t1 ---NA---
mysvsspnylhqtgkrrtsetlwrhgdeqfeglptkvgnirkwtggelfqlyrtqggrrscarmivd
>Pv_so_441.t1 RecName: Full=Fanconi-associated nuclease 1 homolog|GO:0017108 GO:0033683 GO:0036297 GO:0000724 GO:0007129 GO:0005654 GO:0000287 GO:0008409 GO:0045171 GO:0004528 GO:0140036 GO:0070336 GO:0005829 GO:0030145
mgtevisgicerlakdfrhtrsgvpdlvvwnsesglfkvvevkgpgdrlstkqmlwidylikigaqvevclveavgakrl
krd
>Pv_so_447.t1 ---NA---
mvdaealtfatmlivwrsttilssicssttsvcacqghpclvvgtvkepvsqrvdvplqkwifgifsewelhpv
>Pv_so_449.t1 ---NA---
mccssstsyaqwslhfttpnikishsnttgeanhlpsgdhshlllainygapcmisdimvapstqappekfsgnk
>Pv_so_451.t1 ---NA---
mdavmkvtpanhlqkselldvveilevktgqhdnweklvsdrrssrlfhqccttlpnrngdrrlhpmfgs
>Pv_so_455.t1 ---NA---
mapsdrtttsntvaqqlgcvahqpvsartvkhclhhqgirirrqllllpltlqhrrmrlqrcherrtwmrewhsivfsd
>Pv_so_456.t1 ---NA---
mvvvlvhplenaisfpllamnlcmftffpgggllrrrdtgptglqddellevaeeegrtepfalarl
>Pv_so_457.t1 ---NA---
mkewflscsffgpcavwlsceepkqcvcmsvlcqssedvpahwtmmyqiclpnpvlssishfppenvrhchtlp
>Pv_so_459.t1 ---NA---
mskcifaimwflimifigypvgvffagwyvllcpleaccegcsgltgtllkatqlplicarnmcagkglcg
>Pv_so_460.t1 ---NA---|GO:0070042 GO:0070475
messtardllvgnekqsraafletrrvcglnsfkdddcillvgegdfsfsafliqhtrahivattllspsqilserakrn
isvikkcg
>Pv_so_461.t1 RecName: Full=Histone-lysine N-methyltransferase SETMAR; AltName: Full=SET domain and mariner transposase fusion protein; Short=Metnase; Includes: RecName: Full=Histone-lysine N-methyltransferase; Includes: RecName: Full=Transposon Hsmar1 transposase
mlinmvdhrgypflkagqttmakrgckkfnecnvfrkqpalvnkqgpillydnktrcpetvcgdlqfgyeilshtfy
>Pv_so_463.t1 ---NA---
mvcknltstvatitkefqissgnnastsavcweqkemgfrgltavenlmttlvnakhqlkwckvlccwtveqlkhilgsn
escftlw
>Pv_so_464.t1 RecName: Full=U33-theraphotoxin-Cg1c; Short=U33-TRTX-Cg1c; AltName: Full=Jingzhaotoxin-70; Short=JZTX-70; Flags: Precursor
mkfavavgfallvcvlaqncgnrtcsedqccirhgfrvrndhchslrkersacstpnndgtyrflcpcengltcvkkhtr
qtigkcvrdvstttavqssegptteeittagvte
>Pv_so_465.t1 RecName: Full=C-Maf-inducing protein; Short=c-Mip|GO:0005654 GO:0005829 GO:0005515 GO:0001701
mhgpsstcphprvlpnlvaicvaaifsvfenkkkhyveiqneasginreweakldcfvslfmilsafddwrpslaellqp
ipfhdedyivfrlrdir
>Pv_so_466.t1 RecName: Full=Transposable element Tcb2 transposase|GO:0003676
mnavssyqllqdkilksanelfpngnflfqddkimkqwlpehgvkclewppqypnlnpseslwakvsacicnshpnikfe
lid
>Pv_so_471.t1 ---NA---
mlhkcmvtlqgrnlmfisgisfsvtvgkvlmicgvvahqlqemthmlsmletksdrrktveehtseagiavgrccntlqk
>Pv_so_472.t1 ---NA---
mieikgtktpkieankmnsmqyttwfevkesspfhtghsqgkpnittrhltfmaaelsrhwnihieikaqevstdlgdrn
krkdrsnnl
>Pv_so_476.t1 ---NA---
mermssanihppfsgasdfgeilfcimlfllifvyfdilhrpfepkrrtpppalpvtptnhvrwpkrtra
>Pv_so_477.t1 ---NA---
mkggdgcgsmisqfvpqdanmtrggkkeadhetirklktqqttnstdpwmihtpsrrqghkdtqmnqhivlpyddevlte
hvdkl
>Pv_so_480.t1 RecName: Full=Mariner Mos1 transposase; AltName: Full=Transposable element Mos1 transposase|GO:0003676
mldhtlhgtrrtwctvssfyleiwdhppynpdlapsdfhffpalkdhmsnhrftcdedvlraanmsatiagh
>Pv_so_481.t1 ---NA---
mpksddvaangstkaelscrraadvpgrrqhgrterwcepqnrtvcvtinylvacvvvvryrsahpdhfqptsekttllk
attmqsiadl
>Pv_so_484.t1 ---NA---
mhtfinhdlwtatcgtklfvdglvcilsqvqhlwnsfvratavhqsppqtlpklktfliqesviaihnyrpsg
>Pv_so_488.t1 ---NA---
mavyesvvvlslmhgseiwfleskhksklfsgemrywrgvcgktlldyvgnedvlemysvkensvdrv
>Pv_so_491.t1 ---NA---
mdsnfflyryiaayyiiphclpamfcaanifldemyisldleyeikvncgsveqtvlpaqntvaerlkehwrcrriiwhw
qlvwvsrsinvg
>Pv_so_495.t1 RecName: Full=DNA repair protein RAD51 homolog 1|GO:0016887 GO:0016605 GO:0008022 GO:0007294 GO:0036297 GO:0007130 GO:0003690 GO:0009951 GO:0000775 GO:0009636 GO:0000730 GO:0007533 GO:0003697 GO:0009949 GO:0110027 GO:0000781 GO:0000708 GO:0019903 GO:0007143 GO:0007141 GO:0051260 GO:0000785 GO:0071480 GO:0001556 GO:0000152 GO:0005759 GO:0000150 GO:1990414 GO:0002769 GO:0010165 GO:0035861 GO:1904631 GO:0009897 GO:0009410 GO:0006268 GO:0005524 GO:0070182 GO:1990426 GO:0010833 GO:0051106 GO:0072719 GO:0042802 GO:0008298 GO:0007286 GO:2000272 GO:1905334 GO:0000800 GO:0006355 GO:0000722 GO:0003682 GO:0001541 GO:0048471 GO:0005815 GO:0001932 GO:0030717 GO:0120290 GO:0072711 GO:0010569 GO:0017116 GO:1990918 GO:0072757
mllrlsdefgvavvitnqvvaqvdgasmfaadpkkpiggnimahasttrlylrkgrgetrickiydspclpeaeamfain
adgigdakd
>Pv_so_499.t1 ---NA---
mdqkkslintsmtetandtraaaaippgspesttalrrggcsigtrhtapklagrthksaerssraglqeeeee
>Pv_so_502.t1 ---NA---
meqkrwyswmvrenlpvqvkqllpdelhhvgscvvvqkahnghlqplradgisqtlqlsvadhssycgilwkqlpmdwsv
nippntqhnhalvqfqfwcglcsmtdvhp
>Pv_so_503.t1 ---NA---
metssapfkfpkedgqtsmppiyvshegspqnppvadspeiemtvgvseetfidedgraieikvepdditpdddppvhgi
lngstpnfnqfc
>Pv_so_504.t1 RecName: Full=Bublin coiled-coil protein; AltName: Full=UPF0184 protein C9orf16 homolog|GO:0005515
mavnsnnvdpaeesgetrdinmyeeeddleadheyeklnealdeisscldalekqndslqeklrellrtnqqsesqeasq
apvqns
>Pv_so_507.t1 ---NA---
meqdhphtgrvtigvispsklcpsllqglktgpwcsptltqtlslspntalttvhtflytattvdsnplihihlistpts
cstlsntlfcqa
>Pv_so_508.t1 ---NA---
mttrlvlrldnshdtvgykttdpqkiglsghnpsidlvglhdsgqgtsclqgsfylprtqlltylsihgqchnts
>Pv_so_509.t1 ---NA---
mktevprncnktsliktlldwtslnsdddfrqraknnwfkfgcesgsktvckevidmshsfceicthspspcwstsqfgl
fhypg
>Pv_so_511.t1 ---NA---
mivrleakpgligkensaplfaapmtmffslcsvgslvnctegyanhgppdkgssavelvlyglhgyvvscghnkrmlkv
c
>Pv_so_512.t1 ---NA---
msedmllsvitfphsdvirrrnhctafrmassllgygsflhpagpilcpecirsgtprmllllrcps
>Pv_so_515.t1 RecName: Full=Gem-associated protein 5; Short=Gemin5|GO:0061630 GO:0016604 GO:0022604 GO:0007030 GO:0009791 GO:0007015 GO:0005794 GO:0048513 GO:0042995 GO:0003730 GO:0006417 GO:0000340 GO:0016192 GO:0009605 GO:0044087 GO:0033554 GO:0005829 GO:0031410 GO:0010810 GO:0030622 GO:0030621 GO:0010212 GO:0051128 GO:0042802 GO:0048608 GO:0007165 GO:0043232 GO:0048523 GO:0005886 GO:0000387 GO:0034718 GO:0009639 GO:0001932 GO:0043022 GO:0030619 GO:0010605 GO:0031464 GO:0016021 GO:0030010 GO:0032436 GO:0030334 GO:0051239 GO:0032797
mntwlacasyettiyvydltnvitkpdsvvevlnatrelvghsarvtalvwsphlegrlasasydcsaqvwdvisgetla
nfrdhkarifsiawnvldpeilh
>Pv_so_524.t1 ---NA---
mrhhneernssthteshhtsqsptrdkaralqapndtrhsskevladierrkcdpeppcqcfchghtnpilskhcrsktt
rrteqcsvqap
>Pv_so_528.t1 ---NA---
mglrgagwscrciglllgwsnaavgpgghtylpqrlctdqanrwmgrlcnseisqnnidsiadhhprpcsvp
>Pv_so_530.t1 ---NA---
mlsqevnrashdtegtdeytrafhetqlnavgsfkipgdtpwlpstvtadlsvvspnsvlqiqcitnfllhshcsppppl
allhclqmglsqmmw
>Pv_so_531.t1 ---NA---
mqdsclfipgkernahlqipclvgycqftwhprhqafssspwptqllndacgpmlrsqthccvsastvflsssfvtatsr
>Pv_so_533.t1 ---NA---
myhsvanasltitggrglaviemgsphyntssvgpqlnpnvntaqftsicecgghlhkaeqylvgahnswvqhhcrwscc
crmvngrclkglqecsst
>Pv_so_534.t1 RecName: Full=Histone acetyltransferase KAT6A; AltName: Full=MOZ, YBF2/SAS3, SAS2 and TIP60 protein 3; Short=MYST-3; AltName: Full=Monocytic leukemia zinc finger homolog; AltName: Full=Monocytic leukemia zinc finger protein|GO:0000786 GO:0005730 GO:0005829 GO:0016605 GO:0016607 GO:0070776 GO:0003677 GO:0003682 GO:0003713 GO:0008270 GO:0010484 GO:0010485 GO:0042393 GO:0061629 GO:0003007 GO:0006334 GO:0010628 GO:0030099 GO:0035019 GO:0035162 GO:0035909 GO:0043433 GO:0043966 GO:0045892 GO:0045944 GO:0060325 GO:0090398 GO:1901796 GO:1990830
msvysrremkeegggvksrnglsggmaandhminlileairkvrhqkqrpslerisnvvrqnnsisreviaehldkavec
gavlki
>Pv_so_537.t1 ---NA---
memicgvsqtiflssvpdgtlyaifggllptavglcyywfvmlclrdtvshhvtcygkpvwchpfqeqllhnlighvtgy
hlvtw
>Pv_so_540.t1 ---NA---
mlfvkaitpinltgpqtselhdifytfkkycffhlnneffhqtpgvpmgsplldelfmqhikktvlssfgkqpslwlqcv
ydifviwphpneeft
>Pv_so_548.t1 RecName: Full=FLYWCH-type zinc finger-containing protein 1
mrsrrgnamlvyqgfvysrerndkdrafwkcveykrrrcmgrsvtrmgelvkltgihnhesqefiqefapdlc
>Pv_so_550.t1 ---NA---
mvirlnnwsevevrrvtrslgteresvaeihqklvevygddvmslqqvakwcqafanggehvsnanpg
>Pv_so_552.t1 RecName: Full=U15-lycotoxin-Ls1d; AltName: Full=Toxin-like structure LSTX-N9; Flags: Precursor|GO:0005576 GO:0030414
megrtkllfliavfsimhvitaelycpqrlriycyvrtdrccsdsdcgggticceencgntcrtpriiqsggtrvdpsqi
ckig
>Pv_so_555.t1 ---NA---
mevnyhnshdpildhidhqfcivagkktagtvvlvdcsvvvvgctaveedctavevdctadnseqvvcigaqalaevqdl
eqwplvlhqgrhhllp
>Pv_so_556.t1 ---NA---|GO:0003677 GO:0006313 GO:0015074
mqgfesrssqkrtstvttiakefqmisgnnvspstlcrqlkemgffgqaaaqkpmitrvnskcrlk
>Pv_so_561.t1 ---NA---
mllviqdwdelsivlsqynstekvysswrsecqsgnqkvqqvgmfndpsvndngkrlievcienalrvs
>Pv_so_563.t1 ---NA---
mlgrtgkvleiilpvsssgiiifmkpcksaihgsrgsgedglrptplalevspleatlpaiplpatladekd
>Pv_so_565.t1 ---NA---
mpitlcrvasdvipggvwwklcfcpqtslfntetdtcihqpthtfssinlsldswswkvldglngsdhfpivlsftvtgp
sssscpa
>Pv_so_567.t1 ---NA---
mapsvfrlnrknlsglvkppsirvepdcvsmflqfmpvqssssavlnrgscgplgatgqksrkkwatkgsevqhrvlp
>Pv_so_569.t1 ---NA---
mdseeqhqamiyiivvllfysmsiivlmvkyikrqrrqweeekalkqileharqltlieskflsarhmtqwlaatteekq
plcqkkkvmrvtsv
>Pv_so_570.t1 ---NA---
msvviihcasyaeiiicftldctvmppfgplglqlqckitcpclingnnaveegiiflfvmmrvagqwllsvfslglrsc
rtqsaatfhfhktpasivcveltvkpls
>Pv_so_573.t1 ---NA---
mlpctpllvsadgislgfggvmcrvrrfqvmpesshfgaecileavqigfkyshgmlcllwlsasigsqiainsdgnvin
mqks
>Pv_so_575.t1 ---NA---
mysihmredkirycellriyatkkysnidgklvrlllawkllidrfeskiqgcnmteqnptisekggdalansandqlk
>Pv_so_579.t1 ---NA---
mdtamredrwarstpprvwmessfvgtkkntmdnvvtsnikpkviseskdqaddrsstsfsrstapsssfrsscapprqm
gp
>Pv_so_581.t1 ---NA---
mtlrqdrllaacqpfdsrlmaaraslqgrdgycepvrppsytppmsarhptvgmpdddaydapwdmaapgpggnaqagsy
trlksqmpnpggaiviahqsgvsr
>Pv_so_582.t1 ---NA---
misqqsfkiqtdtlifnidahevnhicqdvlnttynagcyiqattddkdkqklekqhvtysvkavlmgptpafsqrftly
tstsmlqlkw
>Pv_so_583.t1 RecName: Full=Transposable element Tcb1 transposase; AltName: Full=Transposable element Barney transposase|GO:0003676
mihtillrwtclgvaslgeqllpecvvpmkyssggimvwgcfsrygisplvvlhgtmttelycnilgnevlatl
>Pv_so_586.t1 ---NA---
mmerltfrpwatmtcrcpasrrpfavarissfkrcrllivqvlaiptvrsaqrghtgpaamspflyltgfradnlckfya
nyanclcglvsarvpl
>Pv_so_587.t1 RecName: Full=Vacuolar protein sorting-associated protein 4B|GO:0016887 GO:0090611 GO:0008022 GO:0061738 GO:0002165 GO:0043621 GO:1903724 GO:0044878 GO:0044877 GO:0045053 GO:0032367 GO:0005829 GO:0010971 GO:0019904 GO:1903774 GO:0090543 GO:1901673 GO:1904903 GO:0005886 GO:0005764 GO:0005634 GO:0031902 GO:0009838 GO:0071285 GO:0043162 GO:0070676 GO:0032510 GO:0031267 GO:0034058 GO:0140545 GO:0031468 GO:0140220 GO:0016125 GO:0051259 GO:0032511 GO:0000916 GO:1903542 GO:1903543 GO:0007033 GO:0009611 GO:0060548 GO:0005771 GO:0007552 GO:0005774 GO:0006622 GO:0061952 GO:0006813 GO:0030448 GO:0044182 GO:0005524 GO:0005769 GO:0046761 GO:1990621 GO:0032466 GO:0033993 GO:1903076 GO:0042803 GO:0000922 GO:0009306 GO:0097352 GO:0005813 GO:0048471 GO:0061709 GO:0036258 GO:0072319 GO:0007080
mqpvrkvqtathfkmvrgpsrsdpnvivddlltpcspgtrgaiemswmdvpgdklleptvsmsdmllslanskptvndad
ltklkqfmddfgqeg
>Pv_so_589.t1 RecName: Full=Kunitz-type kappaPI-theraphotoxin-Hs1b; Short=KappaPI-TRTX-Hs1b; AltName: Full=Kunitz-type serine protease inhibitor huwentoxin-11g11; Short=HW11g11; Flags: Precursor|GO:0004867
mgirnicivisvftvlfvltvppvfsadekmdicklppesciidlraqlkiprwyfngrlctrfvysgcdasennfisra
qcrakcgqarrrirvpkt
>Pv_so_591.t1 ---NA---
msisedpksddlpysdesgedesrwihnhpndkdlsyasawitihahlnisrlsvrwvlrllapfqghakeqcacsthtg
pl
>Pv_so_595.t1 ---NA---
msdltdfqkgmiigarqagasmsktaeivgvargtiskiiakyvkdpcvalkrkmsngdrramtrivsqkrkstardnst
skcr
>Pv_so_596.t1 ---NA---
mveflnvrtarcvwrvrlesrkypwvvpincirlhrqsslgfglelcyhcllyrkwgrsflhtglaristtqqthirglh
rpshssihaywkrkdynkc
>Pv_so_598.t1 RecName: Full=Cytochrome c oxidase assembly protein COX18, mitochondrial; Flags: Precursor|GO:0032979 GO:0033617 GO:0031305 GO:0032977 GO:0005515 GO:0051204
mnalrrlgkstllqkisvnsmrlvtlfvavaayinpsavafywlcsstfglgqnvlllmpkvrralrvpqtpsesatplq
difnnlktvlskqs
>Pv_so_602.t1 ---NA---
mkllkfqsnkilrhcqkkmkmqtvcysmdkarqrmmkklivlylkmlalelmanqyakknqketnpkvkmmngmmlvqvk
vmkrmmhltglmktktqklrnll
>Pv_so_610.t1 ---NA---
mnsqrekksrhrfaklyihpegtfdpfptaaeqlelqcirdklqnlrvtkchptkqrlpsfqttdvltrgrllq
>Pv_so_613.t1 ---NA---
mktriieaieedtdelrvntlakkanlldslhlfaiswykitakairnefknggflkeaqtcsdlheqaemi
>Pv_so_614.t1 ---NA---
mtsvnvdcscvkliairtwntdntfsgmihhpllwksdtrgwvwgmpeecyecqcvvpslkfggadmryvaishglilvh
wfq
>Pv_so_617.t1 ---NA---
mqyapvlhtfdvtpqptstspcslllvhmqqltilyldpqsclscdalhmlysatpsqqngttltlaiptstaqkqkw
>Pv_so_621.t1 RecName: Full=Transposable element Tcb1 transposase; AltName: Full=Transposable element Barney transposase|GO:0003676
msklvrkekitvlnwsgnspdlnltenlwtilkdkvtkrhpananklvsaikcvwcteissdcckvlahsipqctqavis
nkgghtmy
>Pv_so_622.t1 ---NA---
mlpsvlinlkskctdlvfkqrwphesqtspcpvselgchgctpccvyqddnvpgfkatlimqhntqkwipdltgqhildy
va
>Pv_so_623.t1 ---NA---
mcwsgqaitpwppqspistrtghctwqnmqvqklreqrnqtkrkntqdsglihnlsspqlkgvthkteephhsrknsevq
eknkprtelak
>Pv_so_624.t1 RecName: Full=von Willebrand factor; Short=vWF; Flags: Precursor
mnkilficmlmlvaatfvssqscgfrkvystcgsacpptcrnprptcvqkcktgcfcrrgfvenrrgrcvrrrhc
>Pv_so_625.t1 ---NA---
msssvalrtgnctvfdistkamdcsssggfgrllfflssagsavsnlivrtgvvssasknsseslcddil
>Pv_so_627.t1 RecName: Full=AP-3 complex subunit sigma-2; AltName: Full=AP-3 complex subunit sigma-3B; AltName: Full=Adaptor-related protein complex 3 subunit sigma-2; AltName: Full=Sigma-3B-adaptin; Short=Sigma3B-adaptin; AltName: Full=Sigma-adaptin 3b|GO:0030659 GO:0005802 GO:0005515 GO:1904115 GO:0008286 GO:0030123 GO:0030133 GO:0006886 GO:0048490 GO:0006896
mggmvletsmteiitrieeqnklekqeaglsaaparavsavknmnipqqikdiklpdlpsisnlkf
>Pv_so_631.t1 ---NA---
mqrvdnspscsptilsrsrsdsctysarllqwgmlsryeyrtariysmelakpflcvlsdqmrdssegvadtkicv
>Pv_so_634.t1 RecName: Full=Transposable element Tcb2 transposase|GO:0003676
mkcgggggimvwhsfswyvidpldilfgivttelysnilnnempptlwrffgvdpcyfqdgnarsfvaaatavv
>Pv_so_635.t1 ---NA---
mgnhfvwefvagktmfnippdigflhhyrvcefggndcintthvvdrraytwrnalleavalrlrllqpvcqnvlrfltg
>Pv_so_637.t1 ---NA---
mgvkgcsgnilvpdtigfrdliksmpqwvravllaqggataywvdgnnvwfisihvhvihmlilmhgtgtprklck
>Pv_so_638.t1 ---NA---
mehfspqpeqvpisssgglpggvlitiglsdergtgtaelvshgsslsvgqrsrlpnfdaagnlsspsivfsqkhpstpv
>Pv_so_640.t1 ---NA---
megkiaqhalflicqctvfrhiievfytavsihlsssngtsldsdpssssssssptshdtplqgwelvaiesvallafil
ifpssrergllltdgm
>Pv_so_644.t1 ---NA---
mnssvrlfsmmlstspfsclwaglifsrlgincflymaasafafctssaisvppklrggiffcflnsflvvfhkelssmp
seemkcvqasslcsfisslvvslrlryslrmags
>Pv_so_646.t1 ---NA---
mktywfgvnfsamsyegyasnrseiwkintkheencdylcdatllrdifvpasllserstghgeklpm
>Pv_so_647.t1 ---NA---
mstvriptashqpilmyhgspmqaqkigawcaishkciirpiffsntinaqryhanilypfiaqltdeiywvwrvlyrne
sfrtrfgmsicvcrnmedtlnt
>Pv_so_652.t1 ---NA---
mrfnydivyvpgdkiattdallrspevyvkqntdslaekevdtyvnyiismipatneklqeikteqkkdsgccyrilfew
la
>Pv_so_653.t1 RecName: Full=Cytoplasmic dynein 2 light intermediate chain 1
mlgeghsgsleswkrafvshfpqivatsaipddpgkdphfkekdidmmkaekdkeleeykknqqrrrvdwm
>Pv_so_655.t1 RecName: Full=Nucleoporin NUP188|GO:0005643 GO:0005829 GO:0006606 GO:0050658
msftlllsqatlalshpdlhprdkqlirrelaaelssvthmmnrylrrgplspasssamlaspgqtrslppssdwpfikl
vtslvdklfk
>Pv_so_659.t1 ---NA---
mssvgsrlrifyqdykvivfavpsilgihwawfklqdyelyvprhmrddnfmvkfieqtlswgkkeqsgsttdk
>Pv_so_660.t1 ---NA---
mqkasgigspsiirqlvlpdgqvigiwstggsqedkdisdqlvqgflpgnliivqnsdgslqlpneqdisseslqallmn
qedtrknns
>Pv_so_663.t1 ---NA---
mttlyrsckvdggigcmltdhltsfqrcsigmisresaghestdhvgmlswmhdsihvemflepygddm
>Pv_so_664.t1 RecName: Full=Mariner Mos1 transposase; AltName: Full=Transposable element Mos1 transposase|GO:0003676
meisgvpapkkfrmqqsagrimamvfwdtkgvlhsefmpnnltitedfytstvmlceairqkhcgkllaavlmlhddalv
hkackvqaavkecsfiefnyapythdlapsd
>Pv_so_673.t1 ---NA---
mrpslpdtaasrhwyclllfeeekhqshqkeeshlvrpwqrnhqnqwiynghiinvrsypntkghrsfnirlricsshts
vitewirrsq
>Pv_so_674.t1 RecName: Full=V-type proton ATPase subunit e 1; Short=V-ATPase subunit e 1; AltName: Full=V-ATPase 9.2 kDa membrane accessory protein; AltName: Full=V-ATPase M9.2 subunit; AltName: Full=Vacuolar proton pump subunit e 1|GO:0033181 GO:0009792 GO:0010172 GO:0060142 GO:1902600 GO:0043200 GO:0046961 GO:0007035 GO:0005765 GO:0000220 GO:0005515 GO:0043296 GO:0016241 GO:0016021 GO:0030670 GO:0010008 GO:0016324 GO:0016787
mgasavpivlltlfwlvvgavipwfipkgpnrgviqtmlittavccylfwlcaymaqmnplqgpqlktsvlavmkkewss
d
>Pv_so_676.t1 ---NA---
mvldmgirsqsrgrkwkslprikwwklvserwkelservfqkacldweqdedvvweqlseviknselevlggnnrys
>Pv_so_678.t1 ---NA---
madhsrgmelkvdsivgghlqchpaqssqktdeksaflfffvvlsqqnrqnryekiwknnrsydqqllqetrknnrchld
rr
>Pv_so_680.t1 ---NA---
mralkdllpvpvkttcekddrgetkklqvvhcevfhrmvvevsgcqdvsrilvmavlslkfvlhsilleqgvgikklllm
lyqtn
>Pv_so_682.t1 ---NA---|GO:0003676
masvfwgkdgillvyylkkcatvtasyctslldevkqalvskwwrkllqgvlflqdntptqqkladlhfevlkhtlpihl
iwplhtaicsqtwkni
>Pv_so_683.t1 ---NA---
mgtidgasvtagsgvqekmasgqqkafcvlsfaqyeavkvqddqlsaedaerdrhsytapgnqlitlvenkflsllfgvc
>Pv_so_688.t1 ---NA---
mtrcpksdklpssdllidsdkhsellsttvledvsvsirphgflacfrgviseiglitctegelvsgmkgqggccrpl
>Pv_so_690.t1 ---NA---
mytcncvdylimcticehvhaitrlsqackvatdnttqdavthlleagyetvscentgyvasvgegnertgetnltelvq
v
>Pv_so_692.t1 RecName: Full=Protein Churchill|GO:0040037 GO:0008270 GO:0005515 GO:0045893 GO:0042074 GO:0090243 GO:0042661 GO:0030336
mckscvkepcpdrgrvcletgsyllnyrscskcstkdplkiadmsseetelsevvaynhtcsncghlvasheytfrvned
cqeyemecllcgrgedvvsivpndfkpdadif
>Pv_so_693.t1 ---NA---
mfshknrqqtvlarygeaggfrvgslqkmqkteklktirhthtsetqklgpqlgpvetwekycqglrkrglrcqkctvsi
rltafpstsarnrtamcn
>Pv_so_694.t1 ---NA---
mdsllmpvdakcqnqramslapvilqmeymemvpkispnhgpwelmfcvgglplmlvsmqiyqsektpsknalkmwqsya
mc
>Pv_so_695.t1 ---NA---
meevhhwspqrtcpeeklrlkkwprtaqatwmptdwsyhwsyvitsdnqvstlgsgrpddeepmalsmkviltyd
>Pv_so_699.t1 ---NA---
mllqskddtvgndsqqycilkwrpfydeprnsaddvslaeheergralarwchgtflfghgrnwdvsg
>Pv_so_703.t1 RecName: Full=Kelch-like ECH-associated protein 1|GO:0005515
mkfarsnfsllpyngrlfavggkmgaftfpvdcetydpesdlwkptfampsgfqaavsictarqmqr
>Pv_so_704.t1 ---NA---
mhaptnvaifscsasliffssirtplvssilfclgmvlmatvfplyvpvntggwwpskfvpggsrkmlsvtlgvqhthpr
si
>Pv_so_706.t1 ---NA---
mqltlsavtysevtyfeengyqgqfeiamhkwggwsditsawqpphqvnklfhrahntslsgklkssmlatsvcpmnvci
iiaqytavs
>Pv_so_707.t1 ---NA---
mlpypiarekndcshalyhtlifrssrhlgskkytmplsapgsrqatmsnavsttygknavkydilpnestpcttdtytm
ihvkskhsasfqlidfstsgsvgdicstsyiq
>Pv_so_708.t1 ---NA---
meaeteigpyplvppllshliwhpmdfcafgllkwalgnrcshtveglwkvcpaewarlpdctaisllqwklhcrdivhp
hgls
>Pv_so_710.t1 ---NA---
mnvstsqihnnnhftaifqmdcrmesltpvpakaysvcaggsmskrnpelpqcqrqkmdygitsnais
>Pv_so_716.t1 RecName: Full=Trichoplein keratin filament-binding protein; Short=Protein TCHP|GO:0005739 GO:0005813 GO:0005829 GO:0005886 GO:0030057 GO:0045095 GO:0045179 GO:0097539 GO:0005515 GO:0006915 GO:0030308 GO:1902018
mateiqqelemdqqtldyllqleqrqnekeklrrklamtdvewmksavaeqlalervreeemkilyqeeaarmwsqreaq
wererkardelmneksc
>Pv_so_718.t1 RecName: Full=Metal cation symporter ZIP14; AltName: Full=Solute carrier family 39 member 14; AltName: Full=Zrt- and Irt-like protein 14; Short=ZIP-14; Flags: Precursor|GO:0006882 GO:0006487 GO:0010817 GO:0071333 GO:0071578 GO:0030026 GO:0015701 GO:0051128 GO:0006094 GO:0015087 GO:0015086 GO:0005765 GO:1903615 GO:0031901 GO:0031902 GO:0006525 GO:0005515 GO:0007417 GO:0042391 GO:0030890 GO:0035147 GO:0016323 GO:0016324 GO:0010043 GO:0008286 GO:0035262 GO:0015296 GO:0002062 GO:0061757 GO:0015093 GO:0045745 GO:0007506 GO:1990540 GO:0005887 GO:0051344 GO:0098711 GO:0140412 GO:0031258 GO:0007280 GO:0005385 GO:0005384 GO:0006355 GO:0097080 GO:0005783 GO:0006876 GO:0009986 GO:0006824 GO:0050861 GO:1990079 GO:0097079 GO:0070574 GO:0002903 GO:0030198 GO:0055113
mllktgmkvkqallynglssvlcflgmvlgvslgnvdsatawvfsitaglflyialvdmlpelsspsnepgstssyelav
qvlgsstgvsimliianfehdlerlvs
>Pv_so_721.t1 ---NA---
mhhyrdssllvygghvtraachtmsfleelyeatstealctvgpqfqftdnacshmtvlvnslhetedavhmpwlahlpd
inp
>Pv_so_724.t1 ---NA---
mslkkrrksrhpkivspvyitvlvlgvcslvaigivatimlrrnnrfyseqygalehhhhyhhhhgckkprqpsstaede
semlhqapvlivygnkitgnt
>Pv_so_730.t1 RecName: Full=Protein GVQW3; AltName: Full=GVQW motif-containing protein 3
mcggktshvnieqrnntkfcvrvgkspmetcemlcsahggkamkklnvfrwhrrilkgyedvvdvprsskpts
>Pv_so_734.t1 ---NA---
mavvegnrkgttlylwtsftvlyltsfqqetqnrqinnditkctavhasgnpsvtiqkftmdlrcectpqscsasdqpip
>Pv_so_737.t1 ---NA---
mkptaansedatassgfglgggacasgkfvaaddyqqgtmfhehsphhkavfteivrshplcilfvvpqflfk
>Pv_so_742.t1 ---NA---
mvvvfptpggparmtfgtfpslentskratvfsfptisanvvglcfsiqgifedftfdsfedvelpgfspseqsiisiss
ai
>Pv_so_748.t1 ---NA---
mderkvmlgrqlgsttrhihigsnliiqalhqctsvcvkqadwsqfqltgddhlwlgrqlwmsifcgtpvgapgpqpvhk
vsvt
>Pv_so_751.t1 ---NA---
mdnrakvverrvvierrqtlqytnelipsaanmtrrptnhlktrnathgeqhgllddphtqqriglqghfgnpsiqhdde
vltehveelse
>Pv_so_757.t1 ---NA---
mgytfddinkmllhlspgskilkfilqqlmeenlwseaveltgvgkiiftnihgcapyarnfhfhqlsfgvlysyghsgt
sllettklsnvsnvakvlrnneikctitisfthvntkesyri
>Pv_so_758.t1 ---NA---
msewwcniednnvvildkepnrlrrlikesiyikavsgcinkesvtlehvlekkieqlnesvwhlqgngvtlegt
>Pv_so_761.t1 RecName: Full=Dipeptidyl peptidase 1; AltName: Full=Cathepsin C; AltName: Full=Cathepsin J; AltName: Full=Dipeptidyl peptidase I; Short=DPP-I; Short=DPPI; AltName: Full=Dipeptidyl transferase; Contains: RecName: Full=Dipeptidyl peptidase 1 exclusion domain chain; AltName: Full=Dipeptidyl peptidase I exclusion domain chain; Contains: RecName: Full=Dipeptidyl peptidase 1 heavy chain; AltName: Full=Dipeptidyl peptidase I heavy chain; Contains: RecName: Full=Dipeptidyl peptidase 1 light chain; AltName: Full=Dipeptidyl peptidase I light chain; Flags: Precursor|GO:0016505 GO:1903980 GO:0005794 GO:0043621 GO:0005654 GO:0005788 GO:0031638 GO:0051087 GO:0035578 GO:0019902 GO:1903052 GO:0042802 GO:0010033 GO:0004252 GO:0004197 GO:0007568 GO:0008239 GO:0005615 GO:0005813 GO:0031404 GO:0016020 GO:0001913 GO:0031642 GO:0071944 GO:2001235
melvkngpvvvalevysdlqhykggiyhhtglrdsfnpfintnhavlavgygidkntgekywiiknswgtswgengyfri
rrgtdecgveslavaakpip
>Pv_so_764.t1 ---NA---
mtsavelvdafgykgvslllddrardasvveffresiplrnalttriassvaallygtgisrscssppit
>Pv_so_766.t1 ---NA---
mhpyrgeevvcvfnvaertefslthcilstpadtkrqkqynfspciktsfqraakcekeecgegila
>Pv_so_768.t1 ---NA---
mecgrdgfsaeasngwnsckeailnisdqensdvialssmcqtnstgameecmkksgkrvnrrakakmtlhhqkereker
eakvfsn
>Pv_so_769.t1 ---NA---
mqrirptevknkktldqklwrgiahkqlsyniyssvlaeawttarqmlkdfkmiipaqivipllpfvylflccwrddtev
sdvfesvcken
>Pv_so_771.t1 RecName: Full=Receptor-type tyrosine-protein phosphatase mu; Short=Protein-tyrosine phosphatase mu; Short=R-PTP-mu; Flags: Precursor|GO:0034394 GO:0016525 GO:0014069 GO:0007179 GO:0048679 GO:0043025 GO:0001750 GO:0044877 GO:0048714 GO:0045295 GO:0030425 GO:0045892 GO:0043394 GO:0030308 GO:0045296 GO:0048640 GO:0034109 GO:0051963 GO:0030424 GO:0030027 GO:0019901 GO:0032480 GO:0043235 GO:0005001 GO:0046627 GO:0021543 GO:0005634 GO:0051893 GO:0005912 GO:0051130 GO:0001757 GO:0050804 GO:0034614 GO:2000049 GO:1901681 GO:0045786 GO:0042311 GO:0009410 GO:0007156 GO:0006468 GO:0099175 GO:0010839 GO:0050771 GO:0007229 GO:0005925 GO:0034644 GO:0031256 GO:0010596 GO:0050776 GO:0061387 GO:0042802 GO:0031290 GO:0006470 GO:0008013 GO:0005102 GO:0009986 GO:0090090 GO:0098685 GO:0048471 GO:0005539 GO:0099699 GO:0043065 GO:0010842 GO:0001937 GO:0030672
magvkaepkttqlfqitcwplghkvptstnalvelmnmverwrqrstygpvlvvstngrsrsgvycaasvaieqvvqhge
vdvfqavktvrrhrpqlvenmteykycydlvlhyvlhylnsf
>Pv_so_772.t1 ---NA---
mlrlevstlgtppeeaedsedsietlsekaeslsglsvrkpnsvfcplrnsslyismcnppisnfgleppeldrl
>Pv_so_773.t1 RecName: Full=Probable U6 snRNA-associated Sm-like protein LSm2|GO:0019901 GO:0120115 GO:1900087 GO:0015030 GO:0000932 GO:0005683 GO:0005730 GO:0006402 GO:0042731 GO:0005688 GO:0000244 GO:0017070 GO:0071013 GO:0046540 GO:0016020 GO:0005829 GO:0031267 GO:1990726 GO:0071005 GO:0071208 GO:0071209
mlfysffkslvgkdvvvelkndlsicgtlhsvdqylniklteisvtdpekyphmlsvkncfirgsvvryvqlpadevdtq
llqdaarkeaaqskq
>Pv_so_775.t1 ---NA---
mpheesvrpsfkvggatkgldsllsvlsaklrvgvavfiakglydnreppiipgfiqmlpelltdvqlslgn
>Pv_so_777.t1 RecName: Full=Transmembrane protein 198-B
milvgsltqwkitglgihhqrmapsrrtrqlnlqrirqeesraeqrqkkyrylyqvrtahgdvisqnyvqslqkkvyppp
ddsfttlhsdlthltvlnpsestatsisqlp
>Pv_so_780.t1 RecName: Full=Platelet-activating factor acetylhydrolase; Short=PAF acetylhydrolase; AltName: Full=1-alkyl-2-acetylglycerophosphocholine esterase; AltName: Full=2-acetyl-1-alkylglycerophosphocholine esterase; AltName: Full=LDL-associated phospholipase A2; Short=LDL-PLA(2); AltName: Full=PAF 2-acylhydrolase; Flags: Precursor|GO:0062234 GO:0034441 GO:0090026 GO:0034364 GO:0034440 GO:0034374 GO:0050729 GO:0034362 GO:0005783 GO:0005543 GO:0031090 GO:0034638 GO:0047499 GO:0047179 GO:0003847 GO:0043066 GO:0016486
meseglksygripkpsgpyavgctdimtspgaegiffrlfypteavegaeytnwlpdrsyvkgrnrcsclleytssqrq
>Pv_so_782.t1 ---NA---
mpsssrspqhlaavaapnsfghhdtftyqqrqqppqqnaltgkkrstrktsseqrlrsapkvrtyreqeqealqsqdla
>Pv_so_783.t1 ---NA---
mstaegscchrgtqqsfhsscscsmatqhelsdfergliirpkgwvmqpgrscrnsvslglwcqkrtisirliafpstst
sewdghvqltngtrvgwptw
>Pv_so_785.t1 ---NA---
mrspyknctaellpdqdveilvsriltdqdvpsaagfhhlfleshpvclgpcliylvfqgreslphlqmsveklipc
>Pv_so_787.t1 ---NA---
mgvrlhifsfllqadhgkfqaqqplvltcicqwgsswkqavldtsirpwgshihailigdfnspailpgnnpsvpssgrg
ktltlyremslpph
>Pv_so_791.t1 ---NA---
mnapdvdrwqnskqetspfenaprgrppvavthealknivelthgkvsvciiqrmsgalvgvslgpstkssgshtn
>Pv_so_795.t1 ---NA---
mevqyvydddcgtsenavgdsdfldhvkkgkkraanhqkgfpgdvtdsfagvpdqrnglqaflvvvgawipvvkmkn
>Pv_so_797.t1 ---NA---
mkgslekftfvekprpegevihdhpveennigcnideqktccldtskgiegenenlkvqpsssssitpleqdlnadlptn
vshpetkdittfhccvfdpdpatwstitdaiiehsfathlvrtci
>Pv_so_798.t1 ---NA---
myeyisaynyyyprqavvdpyyaaspyilsdnqihwinslqpevrdqylkdvynvdsrqahaslrtqqlmrsyddahryy
ysspyyyyyhhyyspy
>Pv_so_799.t1 ---NA---
msankkcdpltktyganvrntppglrctctsgleacgchsrrrlvagiatleqhvshphsfqtffcpdapleadeviv
>Pv_so_801.t1 ---NA---
mqttcfavalifstflctdggkggrgggrgdfrsndcgensissikgienngnltacdeekisqvveiedlkvqmckmke
emkakrkslpaetkacwrqvhryvkkmkgetpeqdnvdrtekftvgsr
>Pv_so_802.t1 ---NA---
mgkgmwierqlsyfemdgiytnaeytdiehyeisptstmggnqtclslvhekstlttkpmlehhtptfppasslvnhqnv
cimsscmfv
>Pv_so_806.t1 ---NA---
malrkksqvdsedgllltprfifiwvklsleesspavhqwcppftccipaglkqfspssattflldagfalstpls
>Pv_so_809.t1 ---NA---|GO:0003676
mmqifavpqichlhpngiwqhdgaplhwgkvmhnylneefpgretgwdgpisqplcspnitpfdfflweyvkdkvyalqe
gntaelktr
>Pv_so_812.t1 ---NA---
mytsippdhntcpwivdsdtqtvlfvqlapalggpvlslpwdvhsppsagsacidiniiglwyhsdtnac
>Pv_so_814.t1 ---NA---
mstprsflymlcefklradathmvqkicwafeekvplvftqlkdgknlllvisclkiqprrvdhplstmmkadstqtcqv
>Pv_so_816.t1 RecName: Full=Protein 4.1; Short=P4.1; AltName: Full=4.1R; AltName: Full=Band 4.1; AltName: Full=Erythrocyte membrane protein band 4.1|GO:0005829 GO:0005920 GO:0008091 GO:0008180 GO:0014069 GO:0014731 GO:0016323 GO:0016604 GO:0030673 GO:0033270 GO:0044224 GO:0045171 GO:0072686 GO:0097060 GO:0003779 GO:0005102 GO:0005200 GO:0005545 GO:0008022 GO:0030507 GO:0042731 GO:0047485 GO:0051219 GO:0106006 GO:0002175 GO:0003015 GO:0006612 GO:0007391 GO:0007527 GO:0008360 GO:0030865 GO:0030913 GO:0031032 GO:0032092 GO:0035151 GO:0035321 GO:0043217 GO:0048812 GO:0051924 GO:0060857 GO:0061343 GO:0061564 GO:0071205 GO:0072659 GO:1904478 GO:1904778 GO:1990227
mtpepapkpklflprfgskfrysgrtqyqtrqasalidrppphfertlshkgfasrsmdggmwfticdmsf
>Pv_so_818.t1 ---NA---
msihayllyhhgcgysllwlsvrpikpiehdgptllhqaisytvnytyhehlvgistgvltcdhylhlknqlqpsltada
l
>Pv_so_820.t1 ---NA---
mgqrgyrriktlvssgqrntkielwsgktlpgqtnpgsfciricskqyssmdrfcvvstvqanggcmmv
>Pv_so_822.t1 ---NA---
mqsvrhqrlwhyksaqwddlrsfystfqwsdvcfyssdpstyadestdvllagmeasipysdiskkiwkqtfv
>Pv_so_823.t1 RecName: Full=Formylglycine-generating enzyme; Short=FGE; AltName: Full=C-alpha-formylglycine-generating enzyme 1; AltName: Full=Sulfatase-modifying factor 1; Flags: Precursor|GO:0005788 GO:0042802 GO:0120147 GO:1903135 GO:1903136 GO:0006687 GO:0018158 GO:0043687
mgtdkpifvadgegpprkvilndfyidahevsnedfdlfvkstgyvtehfprcsiltgvlwdhrnmsdc
>Pv_so_831.t1 RecName: Full=Elongin-C|GO:0000113 GO:0005829 GO:0030891 GO:0031462 GO:0031463 GO:0031466 GO:0070449 GO:0001222 GO:0004842 GO:0044877 GO:0006367 GO:0006511 GO:0009411 GO:0016567 GO:0032968 GO:0070911
msesqeqtvdpktsggcdgpeseyiklissdghefiikrehafvsptirammsgpvaytetesnevnlneipsyvvrdlc
ryftykvkytesatevpefpicsevalellmaanfldc
>Pv_so_833.t1 RecName: Full=Collagen alpha-1(II) chain; AltName: Full=Alpha-1 type II collagen; Contains: RecName: Full=Collagen alpha-1(II) chain; Contains: RecName: Full=Chondrocalcin; Flags: Precursor|GO:0007193 GO:0010165 GO:0048839 GO:0005594 GO:0002062 GO:0048562 GO:0005788 GO:0005887 GO:0001664 GO:0097242 GO:0005604 GO:0006911 GO:0001503 GO:0071374 GO:0071356 GO:0071774 GO:0030666 GO:0071316 GO:0038187 GO:0030020 GO:0038024 GO:0007166 GO:0048523 GO:0006898 GO:0001540 GO:0007600 GO:0001894 GO:0005615 GO:0071260 GO:0004888 GO:1990314 GO:0071300 GO:0003417 GO:0001934 GO:0070374 GO:0010468 GO:0035987 GO:0030198 GO:0035988 GO:0035108 GO:0030134 GO:0071306
mgppgmpgergppgergpsgsqgqrgipgqpgpsgiagnpgnrgqpgmpglpgppgrgsgtwtawatrtprnwsdretrp
trkerntr
>Pv_so_835.t1 ---NA---
mrdehtqtramrtpafvgvillgydiesvmaqylsrdmthkfkmdavlartsidrhtshqsapkgqwllltssttqngmt
taptiqsavakeamk
>Pv_so_836.t1 ---NA---
mhyrrvcsiccppffwqlaeiagltadsrvpgkmiriccvmlafrsakvdrrcssdipkakhcmysdmanrrnkqqdndn
pvicem
>Pv_so_839.t1 ---NA---
mrrvenlfscqilfvigsqffevillhsyvkymdiasrrlmhlrdiplmhaspaywceicnrgfmrkyvlmkqkqfhhkn
psdsdtesddvpqees
>Pv_so_846.t1 ---NA---
msrftalsrtcyyhikrcfhcdtirpgrvrfvvdsdealpllnshlardhmykirstnleglspvlcrvrisyneyhkrr
nkdavqistgnkdavqifntafpvklakkrflt
>Pv_so_848.t1 ---NA---
mdvcsqssripskawmlymygclegtlsrlsrrliahcaahegcktthqttpkvhglkrervtvfyeal
>Pv_so_851.t1 ---NA---
mihfhsevdsqqfhyfiprcchfptfveqvaqsidnnmskswthsknglgnsmmlvgrrlyasgeeekvtsvvptsqvvp
aayllatcsk
>Pv_so_856.t1 ---NA---
mnhlekqlqkdiqqkekerelatkrlnlqvkrgiqelenrseeekeyweeklktvtkpkqkrnqnlpsv
>Pv_so_858.t1 RecName: Full=General transcription and DNA repair factor IIH subunit TFB5; Short=TFIIH subunit TFB5; AltName: Full=RNA polymerase II transcription factor B subunit 5|GO:0070816 GO:0000462 GO:0071480 GO:0005515 GO:0005669 GO:0005737 GO:0006362 GO:0006294 GO:0000439 GO:0005730 GO:0005675 GO:0006367
mvyvmkgilvecdpamkqfllnldetsgigkrfiiedldethlfiaadmletlqariddlmdqisfpvtek
>Pv_so_862.t1 ---NA---
mfktlpvllvllavtyivtlaghssedsssvsdtsemkdaggldsqpmkplervrracrgqqgrngggrrrngtrtttes
e
>Pv_so_864.t1 ---NA---
myetvvrgtvylsggyafnpqtvsysyhhglllgnktgtscdtgvkdnwrkdlahtilcamglanges
>Pv_so_867.t1 ---NA---
mfvhpllileenhlcihmdicgnygktkdsiagsvlnqsctrkswqmspiqqkaigqstmlwqwcseekaqksq
>Pv_so_868.t1 RecName: Full=Putative GTP-binding protein 6|GO:0000166 GO:0043167
mesiievgnkvdlldesevndeefipvsategtnlqklsevleegvlkntghcvkvlrvpnggdeyrwlykeatisdavv
detnynyviveviissanyarfthifgdlsvclpngt
>Pv_so_870.t1 ---NA---
mvhepdallldrwdtcsnipvfffsrlplvgwlvrqavtepahavgarlakqlpkdklsregqcfllvtcsafltllvtr
akspakhsqinve
>Pv_so_871.t1 ---NA---
mgklcsrrsllsvslfaflllldlsygvpldlnddvdmiqqsrydpdddtpslrahldegarprfpkypllyftgigdn
>Pv_so_872.t1 ---NA---
maldsvlvvtqypttmvityvchggltfchcynlmqipacswpkgkcippddvscwllsvrmaprhqafspspgarqlln
dtheplp
>Pv_so_873.t1 ---NA---
mtvlwledvaplagtgnelvrppsprgflvtagggflttsakvttrwrlagtcntlrcppsprfplvrrssgivdavvel
cpplfs
>Pv_so_875.t1 RecName: Full=Galanin receptor type 1; Short=GAL1-R; Short=GALR-1
mnpilyaflsdnfkksfakaftcaarkevnaqlnvensvfpkhtrsgsskaqlqrdsrprcnelepstaitmtsrsnivv
ssdkehsvkngfnkqpseseptqv
>Pv_so_876.t1 ---NA---
mntrrednsreflstprplnptrtpqkwcdlpppkkerplltklspkqrrktgypaitepllrelrlpfrkip
>Pv_so_877.t1 RecName: Full=Protein NDRG3; AltName: Full=N-myc downstream-regulated gene 3 protein|GO:0005634 GO:0005739 GO:0005789 GO:0005813 GO:0005829 GO:0005874 GO:0005912 GO:0016323 GO:0031253 GO:0048471 GO:0055038 GO:0098978 GO:0008017 GO:0031267 GO:0043015 GO:0045296 GO:0007283 GO:0007420 GO:0008542 GO:0010642 GO:0010976 GO:0014912 GO:0030308 GO:0030330 GO:0032287 GO:0045576 GO:0048278 GO:0048662 GO:0048793 GO:0060973 GO:0070374 GO:0071456 GO:0099173 GO:2001135
mnsrldptnstwmklsgcgmvleeepgkvseafkyflqglgyalnqfrrkasivsqlssevspdykvtqsvqisseksgl
setssktevhfvensisgqdipc
>Pv_so_878.t1 ---NA---
mefvrltqrapyrlwprvgnhcmhvrwtpafhlgflvltepsvvapklqdelddskricssrfcdnssctthprtihfp
>Pv_so_879.t1 ---NA---
mpnnqrraikppqeanwyfhrnvqpvcrltfisvrshadhnhkrtsrnwcsdhlvlsgrctfkcvclllrrgplfkrghd
lniyipcdghdatkfmdlrqklrngwldypiq
>Pv_so_880.t1 ---NA---
mtavagsmsqshsenithtqrwtptlqyppklyldsrggvpqsrslrrgvpqsrslrvystrchslgksspqqdtesark
kppplpragekterrrhfrerlsqt
>Pv_so_882.t1 ---NA---
mhinvslqlsphkkkkksigfrsgdwagcamgsphpipllsylaylwettalltflppifpmsvkleercstlltaiadr
iqnvylttwssvtvhtnslpftpptep
>Pv_so_884.t1 RecName: Full=U7-agatoxin-Ao1a; Short=U7-AGTX-Ao1a; AltName: Full=AgorTX_A5; Flags: Precursor|GO:0005576 GO:0030414
mdmrskaaktlffvcmlaivlstvemrrcprpdnrvciqyrdqcrshaqcprgrlcclqpgcgreckypir
>Pv_so_892.t1 RecName: Full=Endoribonuclease Dicer|GO:0010660 GO:0032290 GO:0035280 GO:0004386 GO:0048754 GO:0000212 GO:0021675 GO:0030426 GO:0030425 GO:0032967 GO:0002119 GO:0003725 GO:2000636 GO:0003727 GO:0035279 GO:0030422 GO:0032720 GO:0050830 GO:0030423 GO:2000630 GO:0090502 GO:0019904 GO:0008593 GO:0060119 GO:0008355 GO:0046872 GO:0001834 GO:0048255 GO:0031508 GO:0031069 GO:0050727 GO:0035264 GO:1903142 GO:0035262 GO:1905564 GO:0014040 GO:0048536 GO:0045664 GO:0045944 GO:0048813 GO:1904906 GO:0070062 GO:0001525 GO:0016075 GO:0016078 GO:0014835 GO:0010595 GO:0021889 GO:0031054 GO:0021522 GO:1904888 GO:0007367 GO:0004530 GO:0070173 GO:0003677 GO:0001932 GO:0006309 GO:0070578 GO:0033227 GO:0040034 GO:0007294 GO:0035087 GO:0048713 GO:1904899 GO:0005793 GO:0045448 GO:0051607 GO:0005829 GO:0070883 GO:0051726 GO:0071335 GO:0035116 GO:0035198 GO:0019827 GO:0010070 GO:0035197 GO:0038061 GO:0021987 GO:0021591 GO:0010626 GO:0055013 GO:0016442 GO:0033167 GO:0016443 GO:0051216 GO:0042594 GO:0007279 GO:0042078 GO:0045589 GO:0045069 GO:0000122 GO:0005524 GO:0051225 GO:0030727 GO:2000736 GO:0030324 GO:0007284 GO:0061548 GO:0005783 GO:0061309 GO:0042487 GO:0060576 GO:0030318 GO:0048471 GO:0031643
msldtvwrvyfammkpeieyfsthvpkspirellemepqtakferaemtlsgkvrvrvevfgkgqfvgvgrnkriakcta
akralrelkkmkrdkesskgs
>Pv_so_894.t1 ---NA---
mkpvwqhkvskvnllevlyvsdvaieqlhhqdglgrglvwtflqldalpvanqedfsgkvalpvshsvdatvsglhhtkv
kighganrpgq
>Pv_so_896.t1 RecName: Full=AP-3 complex subunit sigma-2; AltName: Full=AP-3 complex subunit sigma-3B; AltName: Full=Adaptor-related protein complex 3 subunit sigma-2; AltName: Full=Sigma-3B-adaptin; Short=Sigma3B-adaptin; AltName: Full=Sigma-adaptin 3b|GO:0008542 GO:0045444 GO:0042147 GO:0006897 GO:0060612 GO:0006605 GO:0050794 GO:0005515 GO:0016182 GO:0043195 GO:0031904 GO:0030121 GO:0030123 GO:0030122 GO:0099638 GO:0030124 GO:0048490 GO:0050885 GO:0032588
mkccsrsdvecsflefkgysliyrrynlltviistdgkenelavfefiqlfcdaltsyfgkldeelillhsdkvhtilqe
mivngkiietniprilsvmhlfk
>Pv_so_897.t1 ---NA---
mgrfntfakpntwiflkpsnspsggknsgshsstmafqsdsstnslksslydgkfsskcllrlhlkgcqnnsrptralei
actrq
>Pv_so_899.t1 ---NA---
mdkrkdkdtrcdnlykepkmeissthkkrwwkmgqrtdniletiwksetndkikwkemgqtfvqwrteng
>Pv_so_900.t1 RecName: Full=Short neuropeptide F; Contains: RecName: Full=sNPF-associated peptide; Contains: RecName: Full=sNPF peptide 2; Contains: RecName: Full=sNPF peptide 3; Contains: RecName: Full=RLRF peptide 1; Contains: RecName: Full=RLRF peptide 2; Contains: RecName: Full=RLRF peptide 3; Contains: RecName: Full=RLRW peptide; Flags: Precursor|GO:0005576 GO:0005184 GO:0007218 GO:0032095 GO:0040014
misgrtlrvcsialvaflliaeiasaapsiytdydnlrdlyelllrnegvplvsrnshqmerkggrspslrlrfgrradp
vwsalssseggpaegpsn
>Pv_so_903.t1 ---NA---
mltvmasgsrmacpqsplppmnqpsrsltpglyrnckttessgqnfqeaakwrgcaraspkawpssscctcssvpwtssa
lllgllvgsvpvr
>Pv_so_904.t1 ---NA---
mvrhpthvfsvsrrsvpgfypldyrfmpaayrkrsprarwlpgngntiaaddeetdfgkwgrivqvpeayasaedvarly
alanlmadsdegqsrmrrsl
>Pv_so_907.t1 RecName: Full=Ribosome-recycling factor; Short=RRF; AltName: Full=Ribosome-releasing factor|GO:0005759 GO:0005515 GO:0006412 GO:0032790
mrknpnlvtidmsgfpeglkptlqaiaesgmgvnpqqegttiylplpkitrehrerlaksaktvctkckddlravqnkyi
keakkqtelsedlvynsqqqimfmatefseeaerllklkqeellpks
>Pv_so_908.t1 ---NA---
msnnngppspveptqtskeclscryvsgcglllaggyvfyycrkqrqvqgrvlcyafglglgltgiarllnvypfsgk
>Pv_so_918.t1 RecName: Full=Protein sidekick-1; Flags: Precursor|GO:2000171 GO:0042802 GO:0005042 GO:0099170 GO:0007156 GO:1901214 GO:0099061 GO:0021965 GO:0098685 GO:0048671 GO:0001764 GO:0001975 GO:0003713 GO:0070374 GO:0006915 GO:0045121 GO:0005829 GO:0033564 GO:0032584 GO:0010976 GO:0033563
medvpsappsdlhievispksatilwspppfqhrngivlgymvkqvlalsqlpslqelimvrcqhmekihrqilvi
>Pv_so_920.t1 RecName: Full=UDP-GlcNAc:betaGal beta-1,3-N-acetylglucosaminyltransferase-like protein 1; Short=BGnT-like protein 1; Short=Beta1,3-N-acetylglucosaminyltransferase-like protein 1; Short=Beta3Gn-T-like protein 1; Short=Beta3GnTL1|GO:0016020 GO:0015020 GO:0009059 GO:0016036
msdavvpkqvsvvlpvhnadkwldeclesvlqqkfdgslelsayddassdhsglmlkqwadklmkagisvvmgsnksgqp
cgvgfaknqavqqssgkylcfldaddispns
>Pv_so_921.t1 ---NA---
mnksvffaiilvsaiisgnaqdaddddvagttslrrlwrrvkaslrnltasfieawlefrsefvdrvgnmrswsrqtwed
fkrkmiewidtkeisqqerneleryiqampmparrre
>Pv_so_924.t1 ---NA---
mgaplpkqledqlhpppcgvhcslhcsktlvsyyveglrwilapgtfsahknwttdccctfvqmdsrvamfnsi
>Pv_so_925.t1 ---NA---
mmflshfynifhqayqdhhdppqelqqtspdllhqrsqlhlasqclfaplqqitlshfvsflliaedllpdslqllfdip
dyqeeslglenfchairylnepgikqsvcileiglyise
>Pv_so_930.t1 ---NA---
mrsemncvflflllgalvynslcypqdkkeykvgepqykldvvgggnsrknwqgqfqagigtkvwesrnkkqslelgvsy
grgyqgiggttykgpkqygagmtfrwgrkrrssti
>Pv_so_932.t1 ---NA---
mgelavwqgrspvspspkvqrlrgcipksfgspqqqphlvhigsariplsmknaafltadhgerwgrk
>Pv_so_937.t1 RecName: Full=ATP-dependent DNA helicase Q1; AltName: Full=DNA-dependent ATPase Q1; AltName: Full=RecQ protein-like 1|GO:0016887 GO:0090656 GO:0007095 GO:0016605 GO:0045003 GO:0000732 GO:0000731 GO:0001673 GO:0000781 GO:0002039 GO:0043590 GO:0070244 GO:0045893 GO:0071215 GO:0032201 GO:0005829 GO:0008270 GO:0070914 GO:0044806 GO:0051260 GO:0043596 GO:0061849 GO:1990414 GO:0051098 GO:0016363 GO:0030894 GO:0031422 GO:0036310 GO:0010165 GO:0035861 GO:1905168 GO:0009378 GO:0046632 GO:0005730 GO:0006303 GO:0042631 GO:0006301 GO:0006268 GO:0000079 GO:0043007 GO:0005524 GO:0051782 GO:0046641 GO:0016592 GO:0071479 GO:0031573 GO:0042803 GO:0000729 GO:1905773 GO:0000405 GO:0000800 GO:0000403 GO:0061749 GO:0043138 GO:0000400 GO:0061820 GO:0061821 GO:0071140 GO:0048478 GO:0045120 GO:0120291 GO:0072711 GO:0071466 GO:0070417 GO:0017116 GO:1901291 GO:1990918 GO:0017117 GO:0072757
mnavlskhdcilimptgggkslcfqlpalisdgvtlvisplvslmedqimalealnypvamlsanttrqqvnevfkamte
kgaklkllyvtpeklakrkitss
>Pv_so_940.t1 ---NA---
mmselqksqtgiktkafwelnysaeisfpevffdsmvywsewcgelladrkharhkllechkvsfpdcgidsrlrkvfee
gmvkavyeqlqqgltvttyc
>Pv_so_943.t1 ---NA---
milrmlvedvkdlkkgsseekdpkfrsgkldgmlltpyracslsvypmpfsmvatgqcspwhswltsvatrery
>Pv_so_945.t1 ---NA---
malsdqmstfqalvshtsrtvhkfcsmsfaverplhslpvvstslnpgttamveehrdwhndwkhmvlsdksqvnlihhn
gqilvwshafcsviwvqh
>Pv_so_950.t1 ---NA---
mhattcydvsakgehpqywhpystvitsngrardkehqlsrkspflsgavceinsflqiyklatpensvasrgdkkrpag
krcg
>Pv_so_951.t1 ---NA---
msvtqpqwlttndeiswdywtrstfchmltkgpemapfmagkqsqaniqplvlvsrhqfvwhpfvqlvhlpklmpvtsfi
tdieplg
>Pv_so_952.t1 RecName: Full=Ragulator complex protein LAMTOR5; AltName: Full=Late endosomal/lysosomal adaptor and MAPK and MTOR activator 5|GO:1900182 GO:0005085 GO:0061462 GO:0008361 GO:0043123 GO:1905636 GO:0051092 GO:0005764 GO:0071230 GO:0032757 GO:0005515 GO:0043154 GO:0005829 GO:0071986 GO:0032008 GO:0060090
mekklnkavddimnrdgvsgvlcadknglclvsrgtadsttagafvhlarkslqlepgripvirlesdvsdvliqskqdl
tlaiikgqkr
>Pv_so_953.t1 ---NA---
mdsfsliqmneklqifgevvssgltlckdsgsshclgsgvptaqadpvtvlvlvlfgqswalhhktlitkqstcvritlq
s
>Pv_so_954.t1 RecName: Full=SAYSvFN domain-containing protein 1|GO:0016020 GO:0043231
miakkpsetegdtetngslafqfdtltiatwtlkivmwcllmtlfiiwefgavffvcsvfyfmftnfrkstktpgelsay
svfnpncesidgtltaqqfekelmfgatsvr
>Pv_so_955.t1 ---NA---
misgalrayllaiytnmpcfvedslqftqmlqseilgallsyvltifsntntsvlpkmvslctvfsntpillekemntae
dgqdvh
>Pv_so_956.t1 ---NA---
mdkptlsretdptcgtcftsvihkrnatvlgssmmqlnngkisddlhstchkdhvqdnrmytkdlkithsfkhthytcll
littyhhfflhel
>Pv_so_961.t1 ---NA---
mnrkmighryitisvsskqdmlaargnfgpasdephfdkrppgrdrgpshpseerapragppskptfcvslsglsdsekh
lqsf
>Pv_so_963.t1 ---NA---
maksgdtlfcgacgevfynlddfvahkgeacpfkkepgedeveevlsdtvvissddetetvqrtpvpvkkpethrkthrr
skkrqtttsra
>Pv_so_966.t1 ---NA---
mldvirwvseesfslvqswktsldhkadkweeiekqcdsevanenlsllgkvpgcenvnleditdwmandavdkvtdgng
decrdc
>Pv_so_967.t1 RecName: Full=KAT8 regulatory NSL complex subunit 3; AltName: Full=NSL complex protein NSL3; AltName: Full=Non-specific lethal 3 homolog|GO:1900095 GO:0051571 GO:0043981 GO:0043982 GO:0045944 GO:0043984 GO:0044545
mkfwhghlsslgkvvnvsfhaanggsgvsvdqclehiigavrtkvvelknhypnrpiillgwtigaliachmnn
>Pv_so_971.t1 ---NA---
mevlfqqiyyrheifravvasealtgypkdtryerlmsevsivssslacssprsktgtssdaggesqleerpapdflccr
l
>Pv_so_972.t1 ---NA---
mrripytdkcdgslwymttshcgflcalktrnnrqnictsetflndcvgvwhpasiipgwkataahsavnftlnfflhvw
aivqclkn
>Pv_so_975.t1 ---NA---
misgkplkhihlvlskdspsisnlrslggfcvsvellrrrrktgpssqgkpqsssevvlfnaeaipeeitidisneraqr
aefyktvlrnllat
>Pv_so_976.t1 ---NA---
mllyvplsagpsipifissgddeerfsvslwqeapirraenahrmshifvclprpadfnvkstkqhtriqlhkasdvnrs
feephfsnahlprsthl
>Pv_so_984.t1 ---NA---
mvcmqrvhlvhlwstvetdpcppvatlksenkvsivavlfldqchnmalicrdcnlmmtqntypddcsaylkffqrckmr
eqsalknqatsvtdwlssh
>Pv_so_988.t1 ---NA---
mhatsdasgprewirtfavvmqpcritnvpkgchvmkphtikdppqcltvrtkqggillqifarsafhqw
>Pv_so_990.t1 ---NA---
mshviillkdetlcnkaittrhssmfnqypvitfhiqnslhlvdvtnlilgitalylnvnttvfsgtrmhsglhepftlf
vvdksstvrseq
>Pv_so_993.t1 RecName: Full=N-acetyl-D-glucosamine kinase; Short=N-acetylglucosamine kinase; AltName: Full=GlcNAc kinase|GO:0005829 GO:0005515 GO:0005524 GO:0009384 GO:0045127 GO:0006044 GO:0006051 GO:0019262 GO:0046835 GO:0097172
misqanekagldsniilgglglcmsgceqddsnrnferhflqkysyltknctvasdtvgplltgspkgglviiagtgsns
llinpdgtsarcggwghligdeasamwialra
>Pv_so_998.t1 ---NA---
msssmlqnfglsdlqtemsssnipghrtegealktpkffgdsgiegekieykfypamgksfassiaalaakrnelcglgs
etfvgdsddasdescd
>Pv_so_1002.t1 RecName: Full=U3 small nucleolar RNA-associated protein 4 homolog; AltName: Full=Cirhin; AltName: Full=Testis-expressed gene 292 protein
mkqlngsscivqeeeeeeeggfritnrykhllsfqavnddlmvaievppnfvlnslppalhqkkfgv
>Pv_so_1005.t1 RecName: Full=Transposable element Tcb1 transposase; AltName: Full=Transposable element Barney transposase|GO:0003676
msaftmcrrlhkgdlyvrqsalcvpptsrhkrehlkwakqhvswtenqwrsilftgesryalqsdsrhsviwreprtcyh
psdicegdtycggimli
>Pv_so_1008.t1 ---NA---
mpsqsgvvflrrcrgllsecasstlmnlkcptlpltipiqipvlcfammsirspflnanpsrsyglgvqstkararpkkv
pt
>Pv_so_1009.t1 RecName: Full=Spindle and kinetochore-associated protein 1|GO:0000940 GO:0005737 GO:0005876 GO:0008017 GO:0000278 GO:0007059 GO:0031110 GO:0051301
msekdlkrhqqfkkqetpetkgayfcviedlktyanvkpepstrttlailrhclhikeirgpgpicryaires
>Pv_so_1011.t1 ---NA---
mkwevlhgsdsknvtksflrnhktdnyeevlndllqaykgakctlkstlhshldffhknlgdfsdeygeqshqeisvvek
qyqdk
>Pv_so_1013.t1 RecName: Full=Ceramide glucosyltransferase; AltName: Full=GLCT-1; AltName: Full=Glucosylceramide synthase; Short=GCS; AltName: Full=UDP-glucose ceramide glucosyltransferase; AltName: Full=UDP-glucose:N-acylsphingosine D-glucosyltransferase|GO:0102769 GO:0033210 GO:1903575 GO:0008120 GO:0046479 GO:0006497 GO:1901048 GO:0042661 GO:0000139 GO:0048666 GO:1904508 GO:0009966 GO:0005886 GO:0061436 GO:0030216 GO:0006679 GO:0005515 GO:0002119 GO:0016021 GO:0098856
mlvrklierypnvdartfmggakagvnpkinnmqpgydaakydlilvsdsgirmkddtlldmqtystltaplgclps
>Pv_so_1014.t1 RecName: Full=Transposable element Tcb1 transposase; AltName: Full=Transposable element Barney transposase|GO:0003676
mgvvqfdcptqnpemgvvqldcptqspdidsieqqwneperhlkvrhhrptsgtkltttvseeygqiltttyqhleeklp
rrvdcviaekggltnc
>Pv_so_1016.t1 ---NA---
mkqsylawkfvtvgpvtsetgclavltrqsegmllpsydeqkvehvsspvfvtfthtrcffimslvrhvvcvweegvydl
ypiagyllqttvalelvm
>Pv_so_1018.t1 ---NA---
mmvlvmgwflvtfefsvrwylfdkkppglnvvqdcvipeevtctkgkeerfvwvsmkqfddslphppvafvdellpevvv
nisg
>Pv_so_1023.t1 ---NA---
msaavkmssatcctaqtehmpkvrregggrstqdkcwgngrertlcsfivlirglisqllgtdetdagdvaaadddggda
ggtrkyvcs
>Pv_so_1024.t1 ---NA---
mssrvatyqttlaeesltlslplifrsgfssapgatatflhskssvssdvkllpdnsggswqmtssqieafc
>Pv_so_1025.t1 ---NA---
mqfqlqqqtqqisqvqqqfvaqaqqmqdfqqqhphvqlsqwqdmtsqanqvfqsqvpqqqsvvhqqqqqpqqimqqqsqi
kpqlqvpmhlqvnpsdvsfetcqdmthshggfgq
>Pv_so_1026.t1 ---NA---
mlqekyrffgpvqelecsfvtvqdrvwnatppphvrehsllslhgphgpvsstmennprampsskrllwllflscrkwas
amaskritpiiehhlqfhr
>Pv_so_1028.t1 ---NA---
mehdgqnhsgpqpgtrfsmaylkhkasvaasalllyfgspylirkpryttlkimqhrvnvfcpiigavstctavalfvvd
lrkeqqkwkretenpvih
>Pv_so_1029.t1 ---NA---
madkkifrklenlairttksqeqlvflkkclgariiprfvtrntfkdgeiresevheelnrinwkamnlggkngrelewk
fslitkdykglvvylse
>Pv_so_1030.t1 ---NA---
mhshqfgpmhlffeialeeeiqwnylkeqvylrgrspspviveatlhyachanltmcithsftshtawplfyscqsditc
hshlriirttc
>Pv_so_1038.t1 ---NA---
mcpipvepkepaegyvspeesvvvggdgvppldpggwgecepfmvgkeeilcelsegftplggdvatiwilpppsgesgi
ftqpgnscstkac
>Pv_so_1039.t1 ---NA---
mftlikaskcsntseevaplsafsssvrfrgayfasvleflmsgmivstlpllncrtsassrvvmrrsprivmshvarsp
gwlm
>Pv_so_1041.t1 RecName: Full=Thyroid adenoma-associated protein homolog|GO:0065007
mpwhrrgkysilcclaehlgstvfielhpslpddlyhalcdgslashvselcdvlfkssnseydknrwediwlrplintm
rnatkpqkcvwqckqetasvp
>Pv_so_1046.t1 ---NA---
mlhirkdngakvseeawlisdtdtnlevvsvnsflrcqddqganesgprnhqqtenatnskshrplgdltqsrehchidt
lgihtdysttirfglnmlkrn
>Pv_so_1048.t1 RecName: Full=Mitochondrial import inner membrane translocase subunit TIM9|GO:0005576 GO:0042719 GO:0042721 GO:0032977 GO:0042803 GO:0046872 GO:0051087 GO:0045039 GO:0071456
mdedeytlrkmkdflliynkmaetcfnhcinslnsveltkeetdcveycsakslntnhrlmqayvdiqpeimnrrmeead
kqtqkqisqlesqnnpvekst
>Pv_so_1050.t1 ---NA---
mvngllemplaicapfpasdlysfsshtrpksldvasktftltpkfcrclaaespavpapttrtsfsefwgtklyprgdc
tsp
>Pv_so_1051.t1 ---NA---
mrmklhkilkkqlltadtqwlfmrltveteqdkyekhqykgevsgdewvpedeeqnswpnsktththnlawne
>Pv_so_1055.t1 ---NA---
mleqawtsrsnrqsnsvklifsgvvhmrlqysrsfglilhltlmsgllgspshdpsgksasllseikpllqpsspqklpl
gypdi
>Pv_so_1057.t1 RecName: Full=Programmed cell death protein 5|GO:0005634 GO:0005829 GO:0003677 GO:0048487 GO:0008285 GO:0010822 GO:0043065 GO:0043280
mrnegnrdsrgeeerrakeeemkhhilsqvlsqearsrlntiriakpengarlealiinmartgqirtklqdqefvglve
kvneqfnvkptvkvkfdrrranldsdddf
>Pv_so_1058.t1 RecName: Full=Mitochondrial import inner membrane translocase subunit Tim8|GO:0007605 GO:0008270 GO:0042802 GO:0140318 GO:0042719 GO:0007399 GO:0045039 GO:0005743
mssssseftvdkeleqflttekvkrqfqeqvhrindtcwdkcvdkpsskfdsrtqtcivncverfidttllltnrfaqlm
hqsrsgf
>Pv_so_1060.t1 RecName: Full=Cyclin-dependent kinase 1; Short=CDK1; AltName: Full=Cell division control protein 2 homolog; AltName: Full=Cell division protein kinase 1; AltName: Full=p34 protein kinase|GO:0060045 GO:0007095 GO:0009793 GO:0009555 GO:0048678 GO:0045169 GO:0009636 GO:0001700 GO:0030707 GO:0005829 GO:0030544 GO:0042307 GO:0008353 GO:0065003 GO:0014075 GO:0007140 GO:0030261 GO:0000307 GO:0042023 GO:0014070 GO:0045931 GO:0010629 GO:0045023 GO:0005759 GO:0010628 GO:0030332 GO:0055059 GO:0055015 GO:0031100 GO:0014823 GO:0018105 GO:0033206 GO:0009574 GO:0030174 GO:0045740 GO:0009410 GO:0045746 GO:0005654 GO:0000166 GO:1902806 GO:0009409 GO:0045471 GO:0048142 GO:0034605 GO:0000082 GO:0070301 GO:0010235 GO:0035173 GO:0090166 GO:0040020 GO:0007284 GO:0000724 GO:0046688 GO:0046686 GO:0003682 GO:0004693 GO:0007569 GO:0005815 GO:0005819 GO:0010005 GO:0098725 GO:0010444
mgtpteenwpgvgelpdykstfpkwknnslgilttrlepsgqdmlrrmlvydpagrisalnalkheyfegfekphvltpk
n
>Pv_so_1065.t1 RecName: Full=Actin-related protein 5|GO:0045739 GO:0070914 GO:0010082 GO:0060382 GO:0045995 GO:0080036 GO:0006275 GO:1904507 GO:0005654 GO:0006302 GO:0042766 GO:0005515 GO:0045893 GO:0005737 GO:0031011 GO:0051726
mvfaqyshekqdllaqnvfltggcasimnfkerietellcmrpfqslfnlyvaddslfdswkgaklwavngenlirhais
rseyeekgvdffkehncsnyyvpppvkkgifgsdissvikteakat
>Pv_so_1067.t1 RecName: Full=DNA polymerase delta catalytic subunit; AltName: Full=3'-5' exodeoxyribonuclease|GO:0000109 GO:0000781 GO:0005654 GO:0005829 GO:0016235 GO:0043625 GO:0000166 GO:0003682 GO:0003684 GO:0003887 GO:0008296 GO:0019899 GO:0046872 GO:0051539 GO:0006278 GO:0006287 GO:0006297 GO:0043137 GO:0044267 GO:0045004 GO:0055089 GO:0070987 GO:0090305 GO:1903459 GO:1904161
mitskigalaaftkkrstcigcralldddnaaicahcqsrgseiyqnevthlnsleekfarlwtqcqrcqgslheevlct
srdcpifymrkkvqkdlsdqekvvhrfgyatw
>Pv_so_1069.t1 RecName: Full=Lon protease homolog 2, peroxisomal|GO:0016887 GO:0032042 GO:0004252 GO:0002020 GO:0043565 GO:0014070 GO:0005782 GO:0004176 GO:0048527 GO:0005634 GO:0005524 GO:0031998 GO:0034605 GO:0006515 GO:0016560 GO:0005829 GO:0016485
mgqpgvaiglawtvaggeilfveatkidgdghliltgqlgdvmkesaklalnwvrshaeeygiivqngtdlmdctdvhih
fpagamwp
>Pv_so_1070.t1 ---NA---
mgvtwaghavrtlqyvpygvlrlrfarirtcscgseaeasrlgtgcvmllnaltlslpqkvllgsstaaflecgcflc
>Pv_so_1071.t1 RecName: Full=UPF0489 protein C5orf22 homolog
megtcgvteaggsmakhhgrdikrrktalsvfivedhndaltfvyrsvgskklpffdalktglcllfmpsisavwlgsnh
hgplnclmeftplr
>Pv_so_1074.t1 ---NA---
mnrmwfpvkwslgddarnmskefvgdtfawvqalfdlnervlpmglhrtddhmcpnnewfllcigstsgppslsstsrll
emarrisgpss
>Pv_so_1075.t1 ---NA---
mmlsmcsvginahcsfkavrstsrvlgggggqqhayrehsrralwvlgresvlaihtdcshlfkvlleeascvravii
>Pv_so_1078.t1 ---NA---
mfhlgrssgtlkcpmslaamacriwsfsclvsentilqyeqiilvgcgpswvpgtcclsetftrlrepvdtsgvnmaida
vllspcetaeprs
>Pv_so_1082.t1 ---NA---
mwpswpfavqryglseissvvhtdiscicvrvdhsqtsplvtssawgphgelpykphslclqchhsthghahscqtfpic
i
>Pv_so_1083.t1 ---NA---
mhykqpgekgcpyrarstsscwhigtwniaplvrcsercsettvlrdanvgmmtqrkfrfvntgcrrhhklqknradlep
tqwrlmtsgiksegrtteql
>Pv_so_1087.t1 ---NA---
mrndtkkdkdqsvlivgvsescivarneyimkgsvftvdgiywnccthyltrshmiwrpwkdwhivclryfstaadpwwl
vlscckmvdvaickyrramgckmswmq
>Pv_so_1091.t1 ---NA---
mkhaifaeikaghlengkpynvilsqprleiivkggvgkikyqvsmhaineslnlpitqaqiqedkgfqivrnltyylls
hpdlvekvsqrhlgitysyqdiavsmddygfqtflsn
>Pv_so_1092.t1 ---NA---
mgpydmaadtgklhslnetstptycktscytqsqtssagvvvakrfgyllhfvqvqmkiaklhinvlpmprnqpgkfy
>Pv_so_1096.t1 ---NA---
mptivtedalfitcynlmqdshpflarremhisrqhvllaainpcgtqtsssfspsprlpvtgpplndthgpll
>Pv_so_1100.t1 ---NA---
mldkndgfvskvinaelhqfrhrwlspgiartvrfcrichtreavsphaaltslillsgwaresmgctcrpicggwpere
>Pv_so_1101.t1 ---NA---
mpihqklqemgfqrqaathklmitwvntkrrmewyeahshwtveqwkcilvnaqrmlsaqmcsansevwwwrhsgmgylh
glg
>Pv_so_1104.t1 ---NA---
mlntkigqitmqrfikqgravfkalrqtgpgqlaanahfritpfkrkqrlagrmqtqakkrifqiqhdpapddnrwcpvf
spaaagcstgsdtapecpdpadaeyav
>Pv_so_1105.t1 ---NA---
magpfhdyprmssrrtsrvfgtprrssltasshpssamdvkfsdevhqlspvppvhsensppmglasvleesssyssmgv
iiglrdanq
>Pv_so_1107.t1 ---NA---
mnissfalssadateskyvapsiihlhgecglgganepcrltlvnskpdfsttrsisaahsvacrsllhfkrkcldilem
nnefdfpvsalpdfteks
>Pv_so_1108.t1 ---NA---
migpevddqqqalqslqqlprkwicwqhphmakearvkshitpasrmrlsgghyngssiatltrssasrn
>Pv_so_1109.t1 ---NA---
mevrpsgdvevkaknffpnpcsashmtgviiqhrfrktvqdlvnfhllphagvehgrhvtgpfaqiallnallel
>Pv_so_1110.t1 RecName: Full=BTB/POZ domain-containing protein KCTD5|GO:0005634 GO:0043161 GO:0042802 GO:0051260 GO:0005829 GO:0097602 GO:0005783 GO:0031463 GO:0045724 GO:0032469 GO:0044877
mtkndskkhvyrvlqchedeltqmvstmsdgwkfeqlinigssynygnedhaeflcvvsreypgsscissefeptdrakv
iqqkaarm
>Pv_so_1113.t1 ---NA---
mlswlikllreslnpfaignklsessgcnscttrtwygrsfrplvalcwmnkmlqpavtttkvtyqesfehaphtrelir
mvssf
>Pv_so_1117.t1 ---NA---
mrktltfelrtsysseeggsvnningicvrysingipvgyndrvpvhllccpsrltaifaaplaqs
>Pv_so_1120.t1 ---NA---
mmnlpmksrtqlpkhshrqhlqhlqlqgrndlrihhslsllpdllllvvgplrllpprppppeklq
>Pv_so_1122.t1 RecName: Full=Protein lin-52 homolog|GO:0005654 GO:0070176 GO:0005515 GO:0006351
mavnpkvlnnraksgtedllldipddvsvpmpllseekldrsspelwpeqipgvsefasivsppfaeakaqpewlkdldq
edigvlqgfgsltaaallekvkdlqnlayqlgleeakemtrgkflniltrnghrkr
>Pv_so_1123.t1 ---NA---
mapqyltsvlvtygchrgptfhhklqfnagfppicswqarrenaclqmmylvgsyqsawhsdqafspslrhlstgqllnd
ahdpccdltdtlpwvklpqysldphllqlvvdn
>Pv_so_1129.t1 ---NA---
mlscvlfifcrraassvrshstseslcsldlcssqwtrlyrdlgacsadlfshvsllspaescrpasllssstilwsrss
kscwqsfsllfteassatrdalvp
>Pv_so_1132.t1 ---NA---|GO:0046982
mlwkiyqlkaaekhyrrtassrrkrkrlkdkvyymlylvyllylrsvalkskqhalqskhkiildsdvsealcecvkevi
r
>Pv_so_1137.t1 ---NA---
mamkqlfllcmekdndirryrhlfltaqhnfasllqylftpfhdtkkvnkerfmmveengthhfvcswlhrelllywhaq
fqtkkvhvslpvtm
>Pv_so_1140.t1 RecName: Full=Dual serine/threonine and tyrosine protein kinase; AltName: Full=Dusty protein kinase; Short=Dusty PK; AltName: Full=Receptor-interacting serine/threonine-protein kinase 5|GO:0018108 GO:0060036 GO:0045743 GO:0004674 GO:0005524 GO:0004713 GO:0005515 GO:0004712 GO:0005737 GO:0043066 GO:0070374 GO:0030054 GO:0033674 GO:0016323 GO:0016324 GO:0106310
mapelftgrydnsvdvyafgilfwyicadhvrlpyvyeqcqsrdqlwncvkkgarperlpqfddkcwnlmeqcwaedpsr
rpllgeveprlleiidyyqknpslsafpvhstkrnfrrklvnksrgkgpkvpeda
>Pv_so_1142.t1 ---NA---
mtfsaspnsdvtivvtqveaelirkdnmmlylpslqcllhptenmpsageeskanvtedtvhvvhpnsnvng
>Pv_so_1144.t1 ---NA---|GO:0003676
mlciwwnfedpvpwelvpdgravdgdlyaeqlqrvygalrqtyptlihrsgrcctwimpqvtppefpsknyrnsgirrd
>Pv_so_1145.t1 ---NA---|GO:0009263
msdadnykvliekaslfvrkaeispsvvlaheraldhavmkipirkvevksftrarglqssaianafigqmpvrmviglv
dniafsaertypf
>Pv_so_1147.t1 RecName: Full=EKC/KEOPS complex subunit LAGE3; AltName: Full=L antigen family member 3; AltName: Full=Protein ESO-3; AltName: Full=Protein ITBA2|GO:0000408 GO:0005737 GO:0016604 GO:0005515
mlkacleipfqsnkeaeivynslrvdqepargksskeltlkenmlivemqsetagklrasmtsfteylllvlktiarfgl
pneik
>Pv_so_1148.t1 ---NA---
mmvecaawtssansrvlvpgcfstvwlrmpvsvgcdwsftpwlvnkpaspdwkfwnhflavagftvpsystlqisfaaav
mfqpffpvma
>Pv_so_1149.t1 ---NA---
mdqlpfpsplsqlnwykvhhcgdqptggssrmpfhlrtlkynpvrwgplakypgetlilmnftlseqtv
>Pv_so_1151.t1 ---NA---
mssnqqsqrmrrnvspaastkqgpmratvplslmhqtcsptrslnqkgvnspsnsppvvnwpndapkvktrhspdnrisp
esqspaspgvrderkakwqqnfgtegliqn
>Pv_so_1158.t1 ---NA---
mlkapkknnwelarsqclerhsvplrtmqlffqqkqkfenicvtvnveqtwkcealsvlsllkvivprksias
>Pv_so_1161.t1 RecName: Full=O-phosphoseryl-tRNA(Sec) selenium transferase; AltName: Full=Selenocysteine synthase; Short=Sec synthase; AltName: Full=Selenocysteinyl-tRNA(Sec) synthase; AltName: Full=Sep-tRNA:Sec-tRNA synthase; Short=SepSecS; AltName: Full=UGA suppressor tRNA-associated protein|GO:0097056 GO:0005634 GO:0005515 GO:0001514 GO:0005829 GO:0000049 GO:0016785
mlftrlvsgtrvvapgeikdiqgyrfvnwgshsniyphsyltaaaaigitkedidkfvkvldkvlhtvqqkgisasemce
nadkafngtti
>Pv_so_1163.t1 ---NA---
msetspplspkdpekpkdktsdvsdnqpeketkrkhygqrvpvmtdtvpiqahqnpqttrtaaaakviqrnhlr
>Pv_so_1167.t1 RecName: Full=Histone-lysine N-methyltransferase SETMAR; AltName: Full=SET domain and mariner transposase fusion protein; Short=Metnase; Includes: RecName: Full=Histone-lysine N-methyltransferase; Includes: RecName: Full=Transposon Hsmar1 transposase|GO:0005694 GO:0003677 GO:0004518 GO:0005515 GO:0018024 GO:0006281 GO:0034968 GO:0050794
mllyeylngvkvkaalgklqkvfgdddigqstyydwykkfdtsvrelsdvprsgrpskfedealehvlstksdatlqgqa
eelktshliint
>Pv_so_1170.t1 RecName: Full=Zinc finger protein 225|GO:0005654 GO:0005730 GO:0000978 GO:0001227 GO:0042802 GO:0000122
mkytktgdyrygcpycpyssnksshmrdhvsihtgervhkcpqcpkrfaqrrglrshiqihsgvrpyscdrcsfscirks
dlkrhemshmqerpfscsycdrsftdqankhrherkahl
>Pv_so_1172.t1 RecName: Full=Replication protein A 14 kDa subunit; Short=RP-A p14; AltName: Full=Replication factor A protein 3; Short=RF-A protein 3|GO:0006284 GO:0006260 GO:0000724 GO:0006289 GO:0000723 GO:0005662 GO:0006298 GO:0003684 GO:0007346 GO:0042127 GO:0003697 GO:0005654 GO:0005515
mndiiessrtrvngamlsqfqgkpvcllgeivsvdsngrsfklkasdnqvvavqlnepvqellegfvevqgivsqynsil
ckhyimfpkenaenfdmnlyneavqlmsrypshyvta
>Pv_so_1179.t1 RecName: Full=Ribonuclease P protein component 4; Short=RNase P component 4; AltName: Full=Rpp21|GO:0004526 GO:0046872 GO:0030681 GO:0009410 GO:0005730 GO:0001682 GO:0033204
mgkikgqdmyerlnflfqaaylllrtsptnislicyygymikmisrktqsklgpyakrqickkchailypgitcevrlrs
qrskhcvvkckicgemkrflsnpdfklwlerpkkakikrqsk
>Pv_so_1181.t1 ---NA---
mpassrsksellagkhgrsklslvkkdsgagninssvsdntkscltvpvrkrsshvkkaksspppppvpvsssqvhqsps
adsfvramleneieeqeremdvelkdvsdqdkeq
>Pv_so_1183.t1 ---NA---
mmpkcskpskkipgsstvspglkpgvktpgtpcqvisspvklppkgirlglsrkvpgkplhsvikvqq
>Pv_so_1185.t1 ---NA---
mlivpkvfcddlvdegtgnlwkfhlpfikseasvspnssasfadqvlsnegeptntflivivssatikqatlfsnitlvh
ytfplqqasgefqqvehflhsknd
>Pv_so_1186.t1 ---NA---
mfstpltccvfslasnesagtlplmtlffnsfelafpfttffcagtfaevavptlalalrtggfrrtllcdiprlasags
nmrlyiltvsglgsssshmltvdlfrapsflltsfgi
>Pv_so_1187.t1 ---NA---
mrptrthdpllprttigppespshasnppcdtpaqtntsgmdsmypaseyisshcvlvrmgiytsckspgnspssaslph
pvttavcpaassfssgrhigktfglnltgsnrcrsarsfs
>Pv_so_1189.t1 ---NA---
mkvssitlcmtemwcssqqkipilsgqniihcvysicddmgkyditlpdwtssfdgplntvylamlqmwlisqfragglm
ddv
>Pv_so_1190.t1 ---NA---
misplnsvlgfssytpgcltrkgmpasvllrcdipadwfstqkeersslsltedalgsersfrtsavlrac
>Pv_so_1194.t1 RecName: Full=Ornithine decarboxylase; Short=ODC|GO:0042978 GO:0042803 GO:0008284 GO:0042177 GO:1902269 GO:0004586 GO:0043204 GO:0009615 GO:0030425 GO:0005634 GO:0005802 GO:0005801 GO:0048471 GO:1990005 GO:0001822 GO:0043085 GO:0005829 GO:0030133 GO:0033387 GO:0030424 GO:0098629 GO:0033116
mdsvfddcllpelevgecilfenagaytlslasnfngfpkpsvryvyssrygstlpnvplkhssknlalsvlnpgdiven
lavqddsllng
>Pv_so_1197.t1 RecName: Full=Coiled-coil-helix-coiled-coil-helix domain-containing protein 7
mvimsenspptkrhvslkrlaidfeadnpcfkehqlslscldannyvrskcqdrvenyqrcktfwyqvyndrrrkgivpy
lpvpedrdevkkeylekfrrqrhisq
>Pv_so_1198.t1 ---NA---
magdsffmrkemeylkelrkkvvglqqylqnrlnlvtvdelimnsaartkssqdmshsemvptvnnlcestdvvdpdcpq
eeildldvqkaleiftgtfnddteled
>Pv_so_1200.t1 ---NA---|GO:0003676
mdrpgwtcrlatgftcldfflwgylnslvyetptdsnaglvagvavaaasvrempgifetirhsmrrrcqacitdggqsf
ehll
>Pv_so_1204.t1 ---NA---
mpfqtiqqpvsqyfpfssgnplqiqlripdvhhnpdsllhsqhihiqrvrrmpevqqrqhkqvqqrvqqvlqlhvpqqev
qrvqhmerq
>Pv_so_1210.t1 ---NA---
milrkvishisvwlsflltrnqftmknsiqfvntvqstssrnqhmvyfdvvslftnvptedalgcpkrlteflfqdeite
lanttrqcveqtcfttgnkfyi
>Pv_so_1213.t1 RecName: Full=Prenylcysteine oxidase-like; Flags: Precursor|GO:0030327 GO:0031093 GO:0034361 GO:0005515 GO:0030328 GO:1902476 GO:0001735 GO:0005886 GO:0005764
msafagavaiagadsdlwsieggnklvpsklliksevkiihgqvtevsleergtfivswknnfhvdsretgtfdivilaa
plikgasya
>Pv_so_1214.t1 RecName: Full=PHD finger-like domain-containing protein 5A; Short=PHD finger-like domain protein 5A; AltName: Full=Splicing factor 3B-associated 14 kDa protein; Short=SF3b14b|GO:0016607 GO:0009410 GO:0005686 GO:0000245 GO:0005689 GO:0003677 GO:0045292 GO:0003723 GO:0005515 GO:0048863 GO:0045893 GO:0016363 GO:0071005
makhhpdlifcrkqagvaigrlcekcdgkcvicdsyvrpctlvricdecnygsyqgrcvicggpgvsdayyckectiqek
drdgcpkivnlgssktdlfyerkkygfkkr
>Pv_so_1220.t1 RecName: Full=Chymotrypsin inhibitor Ani s 6; AltName: Allergen=Ani s 6; Flags: Precursor
mksstmcvlvialltltfgllqaeenpvcppgaswsectagcrrtcrkphpvicrlscingcvcddkklvydekvdlcvp
kescs
>Pv_so_1224.t1 RecName: Full=Aladin; AltName: Full=Adracalin|GO:0005635 GO:0006810 GO:0009987
mcslsafpppppkghrticevescliaapatvpvhsytdkissypqpkissdtlrptvssesvknafihqeelflrkaaa
awhesgligvleqfsqneektwsgklcswlsrriiasvrhqtg
>Pv_so_1228.t1 RecName: Full=Histone-lysine N-methyltransferase SETMAR; AltName: Full=SET domain and mariner transposase fusion protein; Short=Metnase; Includes: RecName: Full=Histone-lysine N-methyltransferase; Includes: RecName: Full=Transposon Hsmar1 transposase
mhqhllwkqlhwqivkslffcliikdhaypaslnenlqsygyevllhpayspyvastdfhllcsfdaflwnkgsenrhls
lsaies
>Pv_so_1233.t1 ---NA---
mfhapkllplphdflsgiwdelpqtlinnavesmpqrvkplfeaeavlpgsennryarsptfpsviqq
>Pv_so_1240.t1 ---NA---
mcfrehdkafsavsvrdgssanhclryytlkvqkswnmylimgwvftipqkwihtlrhgvnkmlvlfhrgghpqilqhrp
>Pv_so_1247.t1 RecName: Full=Protein FAM204A|GO:0005515
mtrpvilllnqgevshgdfgpkteleslvddaikdgdftkaeilsdtladrqfavkiahafkakryaekvaeeeqekkak
rlkklpwgfevkerwqmkgnm
>Pv_so_1251.t1 RecName: Full=LYR motif-containing protein 2|GO:0005515
mssrigkpmqfskfllrvqsiklyrdllrtvkkipdkdyqaemkkwiredfesnrhhedeevikhhitrgriaekklkss
lqladck
>Pv_so_1252.t1 RecName: Full=CDGSH iron-sulfur domain-containing protein 3, mitochondrial; AltName: Full=MitoNEET-related protein 2; Short=Miner2; AltName: Full=Mitochondrial inner NEET protein; Short=MiNT; Flags: Precursor|GO:0046872 GO:0005739 GO:0051537 GO:0106034
mmlfqrsaascmmystsseskavlkgsiarripiyvsldkdktyswcscgwskkqpfcdgshknhplklqpvhfsppksg
rfllcrckqtnnrpycdlthvktfipeklrevlkikl
>Pv_so_1255.t1 ---NA---
mlalsrgtilivslailitlssvqgrylptrsdntrqeqikeilralmdlqleesdhgkvaypyvyhgdvfrnkrassag
fpedaqssta
>Pv_so_1257.t1 ---NA---
mhlferevtnppfqesriysysdgtprsvhetsggvtkshlietwsdaspfagclgiiryrpshgvthdndkfhiwrhlv
esfwnflsdeitwsflhrnltlqa
>Pv_so_1266.t1 ---NA---
mvdsdivhvvlaaptisksscalvslvvaamcalldpllpalsycgitltqmpgdmvtgpahffhgndssspelneqyiw
s
>Pv_so_1269.t1 RecName: Full=tRNA (guanine(9)-N1)-methyltransferase; AltName: Full=tRNA methyltransferase 10; AltName: Full=tRNA(m1G9)-methyltransferase; Short=tRNA(m1G9)MTase|GO:0043527 GO:0042802 GO:0016429 GO:1990180 GO:0045039 GO:0000049 GO:0042721 GO:0009019 GO:0061953 GO:0005654 GO:0080009 GO:0042645 GO:0030678 GO:0070131 GO:0097745 GO:0005829 GO:0002939 GO:0070901
mqyleksvpdiwddylvmcssssyvdifpkeklvylsphaeevmecydhdaiyiiggfvdkrihkplsfekakregirtc
rlpldehvmwkggtksltldqvvnillemkvhndwkralqfvpsrkikkcvedsd
>Pv_so_1275.t1 RecName: Full=Glycerol-3-phosphate dehydrogenase [NAD(+)], cytoplasmic; Short=GPD-C; Short=GPDH-C|GO:0055093 GO:0090038 GO:0009331 GO:0006641 GO:0006067 GO:0006127 GO:0004368 GO:0045821 GO:0004367 GO:0017080 GO:0051287 GO:0046168 GO:0007629 GO:0033137 GO:0005829 GO:0071356 GO:0031430 GO:0006094 GO:0042803 GO:2000010 GO:0060373 GO:0086005 GO:0006650 GO:0044325 GO:0005886 GO:0006973 GO:0030018 GO:0002027 GO:0071320 GO:2000649 GO:0010765
meeleremlqgqrmqgpqtaeevyimletkglkekfpllvaihricigelppaqmidcirshpehm
>Pv_so_1276.t1 RecName: Full=Cyclic pyranopterin monophosphate synthase; AltName: Full=Molybdenum cofactor biosynthesis protein C|GO:0005829 GO:0051539 GO:0061798 GO:0061799 GO:0002121 GO:0006777 GO:0032324
mfdhqtppvlthvdesgnikmvdvsekspsvrcasaearvhlgpvafslveqnkiakgdvitvahlagiaaakktselip
lchnividhikiditlknssqelvlvssvkttsktgmyly
>Pv_so_1279.t1 ---NA---
mviqvfrrgmeelifqliwkfyilrllvkmkgrnpkyrsvlqdqlqenhqkdyhctesktpgedhdatfslw
>Pv_so_1281.t1 ---NA---
msedvassnsinlpedlnffidtkgfsvkpeksdfigrhsfqspgsastrynmasvlndfpefkerssdetsekidtsmt
sgneqsppkklrrrnhaiymntdds
>Pv_so_1283.t1 RecName: Full=Enzymatic polyprotein; Includes: RecName: Full=Aspartic protease; Includes: RecName: Full=Endonuclease; Includes: RecName: Full=Reverse transcriptase|GO:0005488 GO:0016779 GO:0016787 GO:0006259
mgivlsqiddqeqehpvlylskkftevekrysvterecaaiiyaikklhcyldgqtkfriqtdhnplvwlhthantnprl
mrwvlalqpynyevihrkgtlqrnvdnlsrvpwpg
>Pv_so_1284.t1 ---NA---
mnqvpssvgelvprtfkeisnvvaeagmegwqvdnvtellnshtelltneelhdfelntvfveqeskspterllrinile
nlfshcmdlf
>Pv_so_1285.t1 ---NA---
mpvvtvafltsllsvhqqntneclfedhltndgttkiwhlmstsntfvnstppssdaavsegtvnwivedrkliawsdes
rfqlqhsnrsgcq
>Pv_so_1290.t1 ---NA---
maehtrdlqygkrstafarfctnqqcqsewnnikvstlhqvetaitikealkihsnrasaindnlpynistawcpllkqt
rrqdkgtahqtgiqtse
>Pv_so_1292.t1 ---NA---
mhytgqwftkfqagdvslentphghspvavtdkelvsimeadkrqsvsdiaaiipllfitwwfwgr
>Pv_so_1294.t1 ---NA---
mmmtllvklivilwdhclhplphhpgvircltlvatslktqvlcpchltmpmtipalvrtlyekvvctvvqveavmvpkw
hktgslgvleavtqmwqvreayegevilerevleaavvnevlthtsrkmdla
>Pv_so_1297.t1 RecName: Full=Zinc finger protein 184|GO:0005654 GO:0005737 GO:0015629 GO:0043076 GO:0000977 GO:0000981 GO:0005515 GO:0006357 GO:0007275
mdvfegidkpanqapfscevcqktftrsdalkrhmdiytgekrykcadcsyasnqkshlrrqahssghspaaaqevpaap
qvkrkaptp
>Pv_so_1299.t1 ---NA---
meripqslmktastsqsnstpgdkkelpspqqpppvapvsgstvssstsgpgpghgpslssgnpaspsvghvttshlgnm
irtstvel
>Pv_so_1301.t1 ---NA---
mkldlelwwhfpltcvtilpptlsqahqsyrplevtvlqlkptsvyvlespsrsapscsnmtpagssvvq
>Pv_so_1303.t1 RecName: Full=GTPase HflX; AltName: Full=GTP-binding protein HflX|GO:0005525 GO:0005737 GO:0043022
mvkaiyrspatghnllviqprlrydkkgrregetkaagelklfeaialvqslpnwkvaekcmisaistksrlifgkgnle
lirnvlhmrpdingiffgvdiltalqnvkleeyfnmqildryqivlqifhahartkeaklqialaeipylrkgh
>Pv_so_1304.t1 ---NA---
mmgapcvnrrqqsstndvifgfpgeyvvegckfsnrivtdnetllhhitpttkrvtmewkhadsprkkssk
>Pv_so_1307.t1 ---NA---
mlrppelniivvfckvstlvynapvpvllsdlnhileatslhviqvtlpafkssfvvwktevtqsqiriigwmwkclgqk
sfpylpcedkcrlpittevqmlr
>Pv_so_1309.t1 RecName: Full=Protein kintoun; AltName: Full=Dynein assembly factor 2, axonemal|GO:0005622 GO:0032991 GO:0005515 GO:0006996 GO:0009966 GO:0031057 GO:0031060 GO:0031401 GO:0035065 GO:0065003
mpqhfirrrpliaelgnkpseisqkplvaeesgkeleyllwkspayghpkkitakvflpdlvtcssvslhvgedrlilhd
dkkeynldiflpylllpekaeaefrlcdkilvitlpiaprle
>Pv_so_1310.t1 ---NA---
mfwgqhasesklqkkpleqaanfssfkvlsdlesregllstvqdflqeesepenlqctmlcsglpyymvvktghtvvvll
ad
>Pv_so_1313.t1 ---NA---
mlcivtlcgkptfaevtlesldtsvhkhvrlqrtllceapatvftfkwllsgvtslvvphvplvcsrvwaimaneklgll
vsvkvqr
>Pv_so_1314.t1 RecName: Full=Ankyrin repeat domain-containing protein 29|GO:0007492 GO:0005198 GO:0046974 GO:0008542 GO:0043025 GO:0046976 GO:0030425 GO:0003723 GO:0030507 GO:0016571 GO:0005829 GO:0034587 GO:0098978 GO:0120162 GO:0030863 GO:0014731 GO:0019903 GO:0007140 GO:0098590 GO:0042742 GO:0000785 GO:0097062 GO:0043679 GO:0006888 GO:0098662 GO:0001955 GO:0014706 GO:0018026 GO:0018027 GO:0072659 GO:0030017 GO:0055072 GO:1903147 GO:0099092 GO:0043123 GO:0043046 GO:0051151 GO:0005654 GO:0009898 GO:0099175 GO:0000122 GO:0007507 GO:0006779 GO:0070742 GO:0008093 GO:1900087 GO:0007283 GO:1900245 GO:0007520 GO:0045995 GO:0006275 GO:0048821 GO:0003682 GO:1900246 GO:0031965 GO:0045087 GO:0071546 GO:0032456 GO:0051117
measqeghlelvrylinaganvnaqtatgdsaltyacenghtdvsdlllqagaeleheseggrtplmkaaraghlctvqr
pstcc
>Pv_so_1315.t1 ---NA---
mgiyhktssaesislsrmlqyssavtvprtsngltsyhekqrhtitpppayfivgrtthsgsncspkrchvqsrpsesvw
ivihhskdyfhcsnvqf
>Pv_so_1320.t1 ---NA---
mppkmknvsspgslqkedknygesktnspavarddlmcselygpdpfkspttspavantspkknlvsvskqapnllprsi
qtlqmkktvdkkdvnfeplaekaakkgc
>Pv_so_1322.t1 ---NA---
mighavilvaviavvksdgecggfdaffgcldfdkspimrglkgladedflnehcsptiqtveclrdelqkcpemddytv
iwrmsdatthss
>Pv_so_1325.t1 RecName: Full=Calcium channel flower|GO:0150008 GO:0099533 GO:0042802 GO:0150007 GO:0035212 GO:0046530 GO:0005262 GO:0070588 GO:0030285 GO:0044214 GO:0043525
mligvvvalieapcfcmfldfaqvpsnffdrkphwyrsllyliisilpilicaelttffgsglvfitgtlygvmalgkka
sfeemrvkatsnynllpspsrgdvesgrsvpmnteakqpse
>Pv_so_1326.t1 RecName: Full=Serum amyloid A-2 protein; Contains: RecName: Full=Amyloid protein AA1; AltName: Full=Protein AA1; Short=AA1; Contains: RecName: Full=Amyloid protein AA2; AltName: Full=Protein AA2; Short=AA2; Flags: Precursor|GO:0035662 GO:0009617 GO:0007252 GO:0034364 GO:0008203 GO:0071347 GO:0042056 GO:0030595 GO:0043226 GO:0048518 GO:0006953 GO:0035634
mmkkkdllvlllmvsllsaaagnrnrrqawnffkgtvlgakdmydayrdmreanwvgadkyfhargnydaaqrgpggkwv
aevisdareswqgsvsgrgaedtvadqfankwgregldpnvfrppglpsky
>Pv_so_1330.t1 ---NA---
mqiapatfvpvrppwrpvtavppashpsgvpplrptprdpywyqagtetpttrpwkpitgrprpdppsstcrhtssclli
iflfftayrfif
>Pv_so_1331.t1 ---NA---
maqktgvvkeppdtkkhavtgparaveepfpkhlenqlspcrepkrrsplrssgkpiipgqgtqekiplrlqnnlvwfde
>Pv_so_1334.t1 ---NA---
mhsfakegpsigelercdiasgqcetlciianpnenlrawlgtygpasilsrhgsiglsplpepglfpgwenlc
>Pv_so_1345.t1 RecName: Full=SCO-spondin; Flags: Precursor|GO:0002281 GO:0045765 GO:0048513 GO:0007155 GO:0048523 GO:0007596 GO:1902533 GO:0042632 GO:0044877 GO:0051246 GO:0046790 GO:0005615 GO:0005515 GO:0005737 GO:0043231 GO:0016020 GO:0012505 GO:0030299 GO:0030510 GO:0071944
mpyfrsclidscecrprdrcycesltayarecaqsgkildwrsasgcdggrctngqqfmncapackrtcrkpkrdksckr
pcrpgcycppgtvwhrkkcvpldecpt
>Pv_so_1346.t1 RecName: Full=Protein GVQW3; AltName: Full=GVQW motif-containing protein 3
mrhgrcvpvnllnmeqsaniklhckirksitetfhliqevygddalmcsgvfewyshfwdsresiddnewgghlltsavs
adh
>Pv_so_1347.t1 ---NA---
manamygrlpittvtkvniscmkqdylrkqekkdiaanvkisagsiekiihqhslfrrvcvqwvpnvltfdwkavhvvnk
eclqhsesegdaflqqimasektwvhqsrce
>Pv_so_1349.t1 ---NA---
mwwvlssfvwmpsllsvyhlwliftaellaihlavqqstlrhcvvlcvwgsswscwhpkervtditakyvsshcitsrpl
ffhdfhlvihsyvqqs
>Pv_so_1355.t1 RecName: Full=Eukaryotic translation initiation factor 4 gamma 3; Short=eIF-4-gamma 3; Short=eIF-4G 3; Short=eIF4G 3; AltName: Full=eIF-4-gamma II; Short=eIF4GII|GO:0042802 GO:0036493 GO:0007283 GO:0045666 GO:0008135 GO:1905612 GO:0006446 GO:1905618 GO:0001662 GO:0005524 GO:0030307 GO:0060903 GO:0016281 GO:0010801 GO:0010507 GO:0001934
mclsllkvpcssqekqlvdigelllakcqkqfekkevselcgeeinrpvedekkqlqkileekqksrrqlgtarfigwlf
kldiltesavhqplevt
>Pv_so_1356.t1 ---NA---
mldpddlateivskclkivenrkwhdvqvadqnprteelmdltdpndlvtenvsqcvkivekgkit
>Pv_so_1357.t1 ---NA---
myqdtltkhaitkrwngcpkeergnthldmtkedrkngqtcthprlhigqcvgcvecilvsyqrralgiifylmtaekyl
sfgkkvfaayvvdlekdct
>Pv_so_1361.t1 RecName: Full=Radial spoke head protein 6 homolog A; AltName: Full=Radial spoke head-like protein 1|GO:0120221 GO:1905199 GO:0005515 GO:0001535 GO:0060294 GO:0062177 GO:0036126 GO:0005730 GO:0044458 GO:0005654
mselailllrsnmwpgaytyyngksyeniytgygqkystrhyapilpvthpeeypygpdiaehdysivpveeegeeeett
dqeeenes
>Pv_so_1365.t1 RecName: Full=Zinc finger protein PLAG1; AltName: Full=Pleiomorphic adenoma gene 1 protein
mfgkrprgrprkyppfqikgtslspmkslnspqkrqyatwdtctycnkaffdkrtlkrhmqrhfidrekfecdvchrsyt
rkdglkrhkemlhmgqslpginpdyllqscdiktekd
>Pv_so_1367.t1 RecName: Full=Mitochondrial import inner membrane translocase subunit Tim8|GO:0007605 GO:0008270 GO:0042802 GO:0140318 GO:0042719 GO:0007399 GO:0045039 GO:0005743
msfsgdfgsssnsspesnmdkdlerfieeenqkqrfqhlvselndkcwdlcvekpgqrldskaetcltncvnrfidttnf
ivqrlekvgsqhaselefn
>Pv_so_1368.t1 ---NA---
meadsnftkkpqpsdefsdlndvqyslytggvagislcvfvllvliaifvyyfiplenrkwfhktstnnfyvrthsingk
vrihctnepcsphm
>Pv_so_1370.t1 ---NA---
mlggnnskdatrrilqhmishevslqmnwkgrgqkhafqtyqnvidlvyrsvvqiplchlttvadteneiknwlrfaadr
yggrskrlsqspqksa
>Pv_so_1372.t1 ---NA---
mvitaglgiankksfveatrwricsseltwwgksqssqvhpasfrregsggrppgnvlrrgskdsnrevlgrsssdppsf
kcirmdsssdscssrfsvaerssstlslsgcl
>Pv_so_1375.t1 ---NA---
mkaprqdgpvlgcvllmkqpiahtimvekwirlfvgflphtyrhqtastmthkimqttsncplfsddvamsrqatwpsev
vlvlglrwansf
>Pv_so_1376.t1 ---NA---|GO:0003676
mfgqntihmlhsytttkrfavnvwagiigdyligpyplpphligqiyriflegtvpqplenvplimcqrmwmqhgapahf
khdvldflnctypkhwigrggpvpwparspdltppdyflwghvkslvyetqvdgp
>Pv_so_1378.t1 ---NA---
mcgcvlshykiipsgmsrsdrmgggtvrktsgegslcvrtwntgpylvlnaahhqvtmnrrcmtfdskyfemmlmtgcps
rncdesndtslhchlhwglarr
>Pv_so_1382.t1 RecName: Full=Mediator of RNA polymerase II transcription subunit 17; AltName: Full=Cofactor required for Sp1 transcriptional activation subunit 6; Short=CRSP complex subunit 6; AltName: Full=Mediator complex subunit 17|GO:0070847 GO:0019827 GO:0060261 GO:0016592 GO:0030374 GO:0045498 GO:0005721 GO:0005654 GO:0046966
mslavnvsveatqeyqvqeitydgqeiycqpltlsenlsklahkidfrkvdneaqdfpqtsesheeeskelvpfqaslwp
wdsvrnklramltenpsql
>Pv_so_1383.t1 ---NA---
msrqgaiefhipslwvvhgdsecvwscvtvqenvtyvrkyrllteisvvhhtvskayfgcssgfgiclwtivmasccpds
ftvaystrh
>Pv_so_1391.t1 RecName: Full=Protein NATD1; AltName: Full=N-acetyltransferase domain-containing protein 1|GO:0005515
mlqrsrcnigalqwwirrfsgnttmeifhdpeqkefslgsgsqkavlqykvlspnaielehtivpsslqglgvgkklaea
alqhvidenlrvkvscdylqkyleknpkpeitkmlik
>Pv_so_1392.t1 ---NA---
madhgihsfhedsscgpvpmeipnrrpcsclqlgnqcrcgtdgvkkfavrleswafyksialasvlvaivlwlmvyipli
rvtlt
>Pv_so_1398.t1 RecName: Full=Zinc finger and BTB domain-containing protein 8A|GO:0060088 GO:0000979 GO:0045665 GO:0042254 GO:0045666 GO:0051173 GO:1903203 GO:0001227 GO:0044114 GO:0097150 GO:0002244 GO:0045667 GO:0005654 GO:0010817 GO:0000122 GO:0030448 GO:0000781 GO:0045650 GO:0042162 GO:0000381 GO:0032443 GO:0035019 GO:0005829 GO:2000678 GO:2001200 GO:0050910 GO:0042802 GO:1900189 GO:0003682 GO:0060379 GO:0000785 GO:0045656 GO:0031505 GO:0010629 GO:0061629 GO:0017053 GO:0010628 GO:0044011 GO:0050768 GO:0031325 GO:2001199 GO:0070417 GO:0030853 GO:0050885
mfalflcicvlgvkyyssptemikvnsspysrkrytcpycsyftgrkdhmtrhlvshsgfkafgcswcnkkfqrkehlkr
hlivthgiknnenpaisliplapqslq
>Pv_so_1399.t1 RecName: Full=DNA polymerase epsilon subunit B; AltName: Full=DNA polymerase II subunit 2|GO:0003677 GO:1902969 GO:0003887 GO:0005515 GO:0016604 GO:1902315 GO:0042276 GO:0045004 GO:0032877 GO:0008622
mcrnsiympweheekvdipslfvktlianshlmplplnvspsyweydhafwlyplpdvvvcadkydpytisstdciffnp
gslprtdfsfkvyipadklvedsqipddity
>Pv_so_1401.t1 RecName: Full=Small nuclear ribonucleoprotein Sm D3; Short=Sm-D3; AltName: Full=snRNP core protein D3|GO:0120115 GO:0005697 GO:0000243 GO:0005689 GO:0071013 GO:0071011 GO:0048542 GO:0046540 GO:0045451 GO:0003729 GO:0036261 GO:0030182 GO:0005682 GO:0007422 GO:0048589 GO:0005686 GO:0006479 GO:0005685 GO:0005687 GO:0000387 GO:0007517 GO:0005515 GO:0007417 GO:0034715 GO:0034719 GO:0043186 GO:0071004
mseppvqvgvpvkvlreaegytvtietntkdsykgrlmeaednlsctlsevvvtsasgrvnnlenvyirgnkirllilpe
qlktkaifhrqaaerrgglggrggrggrggrggrprfqrry
>Pv_so_1402.t1 ---NA---|GO:0003676
mqqtsvvdairqqyreqdllfqqdgaplpfhgavwsyleetfpnrrggqrgcvvpsssldlisfgfylwtylkqkl
>Pv_so_1403.t1 RecName: Full=Zinc finger protein 382; AltName: Full=KRAB/zinc finger suppressor protein 1; Short=KS1; AltName: Full=Multiple zinc finger and krueppel-associated box protein KS1|GO:0005654 GO:0005694 GO:0005737 GO:0032993 GO:0140513 GO:1902494 GO:0000978 GO:0001046 GO:0001223 GO:0001227 GO:0001228 GO:0140297 GO:0000122 GO:0001702 GO:0006281 GO:0006325 GO:0007398 GO:0008285 GO:0009968 GO:0010729 GO:0030097 GO:0030154 GO:0045786 GO:0045944 GO:0051090 GO:0070314 GO:1901030
mlchmrihtgerphvcelchkrfmrrthlsnhllkahpgekrhkcpiclktflqkgelgrhqlthtnkeifecktcskrf
arkdnlvkhlhthaaatlpsvqglriglgsgfvisi
>Pv_so_1407.t1 RecName: Full=Histone H2A.J; Short=H2a/j|GO:0005634 GO:0003677 GO:0046982 GO:0048523 GO:0006325 GO:0000786
marrerqkfpaarihedfeaafpgqkidprltvyytavleyitaeliemscncakqrdgsmvfitrddvtdaigsdpemr
etllrvnpyvr
>Pv_so_1410.t1 ---NA---|GO:0003676
mvsqsttefkvnifveayvllakrsitqldhpldlpdlapcdfwlfpklkpvlkgqkfhsidniqknvpsipysiphtms
srnyaslgtflpkqiilketgdist
>Pv_so_1417.t1 RecName: Full=Cysteine desulfurase IscS|GO:1902494 GO:0042803 GO:0009000 GO:0005794 GO:1900408 GO:0032868 GO:0001887 GO:0016261 GO:0006629 GO:0005829 GO:0070279 GO:0016597 GO:0016740
mpsvyldynattplesevleainvalrdawgnpssghkaglkakhlitesrsyvaemigaspsdiiftsggtegnnmqqt
lnmip
>Pv_so_1419.t1 RecName: Full=Metabotropic glutamate receptor 3; Short=mGluR3; Flags: Precursor|GO:0038038 GO:0061098 GO:0005791 GO:0005794 GO:0043025 GO:0007605 GO:0007528 GO:0070085 GO:0043195 GO:0005509 GO:0051482 GO:0043198 GO:0043197 GO:0097449 GO:0071257 GO:0010855 GO:0098978 GO:0051966 GO:0060078 GO:0061564 GO:0015485 GO:0046983 GO:0005246 GO:0005245 GO:0098982 GO:0007616 GO:0005634 GO:0005516 GO:0007614 GO:0006448 GO:0099553 GO:0048015 GO:0001639 GO:0030296 GO:0050966 GO:0030331 GO:0051899 GO:0051932 GO:0030534 GO:0051930 GO:0048170 GO:0070905 GO:0007194 GO:0035584 GO:0040013 GO:0007196 GO:0008049 GO:0099170 GO:0043524 GO:0098872 GO:1990782 GO:0001641 GO:0099566 GO:0001642 GO:0007626 GO:0098712 GO:0030165 GO:0016595 GO:0019226 GO:0042802 GO:0048306 GO:1904646 GO:0014050 GO:0006355 GO:0043410 GO:0099061 GO:0007601 GO:0007205 GO:0007206 GO:0001661 GO:0009986 GO:0001662 GO:0098685 GO:0099059 GO:1902938 GO:0097110 GO:0099530 GO:0002029 GO:0072553 GO:0005938 GO:0045121 GO:2000300 GO:0010884 GO:0090647 GO:0031687
mctvyavktrnvpenfneakfigftmyttlviwtafvpiyfgssskvitmclcisfsaivalvllffpklyiilfrpern
nrsafttakdvrchigypttatsrnsshstsefslespr
>Pv_so_1421.t1 ---NA---
mtckclsmcvvrseevvsqdcgsivlstqmklflqpslsernvarredwwtyltwliprrrrntlrlrmcnrtvnhfvel
c
>Pv_so_1422.t1 RecName: Full=Putative L-aspartate dehydrogenase; AltName: Full=Aspartate dehydrogenase domain-containing protein|GO:0033735 GO:0009435
mapqntnfmaaaavaahnlgfdnvegclisdpslekwhiveieakghpkddgscftchtirknpstlgavtgsatyeaff
qslrsrtvmesikrksdgfhlc
>Pv_so_1425.t1 ---NA---|GO:0003676
misslvllfqkillqdkviltlqnvlpgyledvplatragmyfqndetpphsirltmqylnetyprhcicrsgvtrwppr
ssdiawldfclwgwmksdgytgkvetrkncslaf
>Pv_so_1428.t1 ---NA---
melhtsnkskqtqrnknkrkqhlaemkprdvdfmvkcedrrnnkveqlqlsaksgprnllslgvehrvrrsisagsiilm
mvllkmemlslslnqgdavqvvreigehhsffviiftqdlvlm
>Pv_so_1437.t1 ---NA---
mtsnsvpiytfihnqmvgwvlgfngtraklvkehqthdgnvagkatfrsetqkiqaismklsafynektyytvangclqg
mrnmvrrklhyhsffyrih
>Pv_so_1439.t1 ---NA---
mfqvlakqsqdcrppavpeyfsqvlftpdpgqticdvrsvvalchivekspclslsadstvaeyldpqwysgi
>Pv_so_1440.t1 ---NA---
mvtetelsvnvmhctlpshelaqlledvplatrnamyfqgvgrdscifhrkcdavpksdisgfmdqslcsyevghqdifl
ldyyf
>Pv_so_1443.t1 ---NA---
mqlfdshvqsqlftkfslahlyqlsspldvdnehtlfegipvpaawethrldfhmtdhtrttvlhmsnqakwqv
>Pv_so_1445.t1 RecName: Full=Histone-lysine N-methyltransferase SETMAR; AltName: Full=SET domain and mariner transposase fusion protein; Short=Metnase; Includes: RecName: Full=Histone-lysine N-methyltransferase; Includes: RecName: Full=Transposon Hsmar1 transposase|GO:0042800 GO:0008283 GO:2001251 GO:0000729 GO:0035861 GO:0042803 GO:2000373 GO:0000737 GO:0003690 GO:0015074 GO:0046975 GO:0044774 GO:0005730 GO:0000014 GO:0003697 GO:0044547 GO:0000793 GO:0097676 GO:0046872 GO:0031297 GO:2001034 GO:0051568
mpngtrrhmklerelfncvspssthrnkrdrflqrivttdkkwilynnrkraaqwldadqepkkmakpalhpkkmmvttl
wnnghnelgsnvrylgdighnehs
>Pv_so_1446.t1 ---NA---
maprpkipksppffaelqslasslvrvirssrqeeglldsqcltskwlqrtlstelpppppdgagpgsaglvgrshwlsl
vyifr
>Pv_so_1459.t1 ---NA---
miynrdaaccslgqlagekgylcnsrfyvarlinrnynrahnrriealrdgspirgsseklmrtfgqcvtkgnifhkccq
laalrngpdryddnkkrvyedrfnknikpsakstlks
>Pv_so_1462.t1 ---NA---
meggvcgwvtrgsrgargsnssllqvppeqygvkrpltdeilfeeeteairncgalssmlglmrsfstsdldqgvlmmsa
eteplrpsimfhvgcsrrhvihlsatfpansrrirrgtsgnhrcrlrpfyq
>Pv_so_1463.t1 ---NA---
marsedpqalgvqegcfqgclelelspciilqreihghrsrrrrsetshlnrqeafysslkqpvsaspat
>Pv_so_1468.t1 ---NA---
mehiiftqelhhtdcddvtmtdeeqelenkdwpkstknadtgpaqagggatpqtigrpaatvaedhslcffsi
>Pv_so_1474.t1 ---NA---
msctmllgthfghwsilwagmklrnhsnlsvstfrrvttsslncdrpclfkflhqfpkcvvhywfplmmsgiklvlhfpl
ghflmttqqdstfsssvnaifhl
>Pv_so_1475.t1 ---NA---
menartcledrnsnylsdfdtfeksaitlkcwncnfkrwllalfeqlynkssqlltatyqtsypsemlgilkeqcnafla
adpptledffcgvcmvtmstssttaldtttradtgg
>Pv_so_1480.t1 RecName: Full=U6 snRNA-associated Sm-like protein LSm8|GO:0019827 GO:0042538 GO:0120115 GO:1905323 GO:0045665 GO:0000339 GO:0000932 GO:0009631 GO:0006364 GO:0005730 GO:0005688 GO:0009414 GO:0005654 GO:0017070 GO:0045292 GO:0005515 GO:0046540 GO:0000290 GO:0003729 GO:0005829 GO:1990726 GO:0071005
mastldsyvnhtvsvitadgrnivgtlkgfdqtinlildeshervysssqgveqvvlglyiirgdnvavvgevddeidar
ldlssikaeplnnvvh
>Pv_so_1493.t1 ---NA---
maiknrdcanktsktgvyripinnkegeeewyidstkrsvdirfskykkdvvnrkhltalsrycidhkvspdwkkakist
hhhsenalcieealtiynnrevtinddllwnidtawrillksng
>Pv_so_1494.t1 ---NA---
mvlrplhdllkgggksgtwmlkcetafkkakelvasdvvlvhycedlplmlscdaspyglgavlahryekirkgllhshq
ga
>Pv_so_1499.t1 RecName: Full=Ankyrin repeat domain-containing protein 65|GO:0034394 GO:0014069 GO:0086036 GO:0016328 GO:0036371 GO:0034112 GO:0016529 GO:1901021 GO:1990090 GO:0072660 GO:0007528 GO:0030425 GO:0043194 GO:0030507 GO:0045211 GO:0045296 GO:0005829 GO:0031594 GO:0031154 GO:0031430 GO:0010975 GO:0010650 GO:0014731 GO:0019901 GO:0033292 GO:0140031 GO:0000904 GO:0033010 GO:0086005 GO:0043034 GO:0004672 GO:0005200 GO:0009966 GO:0044325 GO:0005764 GO:0030018 GO:0000151 GO:0030539 GO:0010628 GO:2001259 GO:0014704 GO:0030695 GO:0086091 GO:0031589 GO:0016323 GO:0098907 GO:0098904 GO:0016567 GO:0031346 GO:0061630 GO:0090314 GO:1903147 GO:0048812 GO:0043001 GO:0060307 GO:0043327 GO:0005887 GO:1900827 GO:0005923 GO:0005768 GO:0098910 GO:0000281 GO:0036309 GO:2000651 GO:0045838 GO:0071709 GO:0003283 GO:0007166 GO:1901018 GO:0009986 GO:0045162 GO:0030315 GO:0048471 GO:0099612 GO:0033268 GO:0070972 GO:0031325 GO:0050821 GO:0015459 GO:0030674 GO:0010881 GO:0030036 GO:0051117
mhiaasrgypriidmllrhgakidildisdrtplllavtrghcdvvqfllnkgakvnceeihgytplseavwqkddelvc
llleagakitthhhllhycvlhrsqlhkli
>Pv_so_1502.t1 ---NA---
mpppnitvpsnagsrggelfsppsaqlssslntnlnialnqsqfnqtqarssplagiglppqqqtphfnnlavqftsags
ssde
>Pv_so_1505.t1 ---NA---
mafattgdnlqkgvmltgrlgrfgstpgllvgigfgrghilplhfthmlggklsscsqlvsnrqnls
>Pv_so_1508.t1 ---NA---
mglllpcvvqkiwkangdqtvsiqscyrwyakfrgadlsaenaalkwssnrgekrlseandtgqspadstgignsvigqp
>Pv_so_1517.t1 ---NA---
mndhqfntlwedfpvnnfgqliyedfleeyskpkkkkvkevqrddvttsavkkdrspveksaisslsgekvagqsspnve
qdkveitektvspmqhqmrdg
>Pv_so_1524.t1 ---NA---
mvlllvlsiataalagysrsyykghgalyhtsighgyhgasyyhgghggyyrpvghgytrsyfykpsytgyyhggdyhhg
pigykkhyyy
>Pv_so_1529.t1 ---NA---
mrtslgierseikqtsgvqhnqltsgasnhtavsktssnlppvqqcaynlptsrcsvhyyinivlkflkiinsryarhlk
qlvtyaskavllinwheprs
>Pv_so_1532.t1 ---NA---
mkllilvcfigyaaslvvpdsqnenkgkdaiaalneteiyekklmleclrdvvekdidlsnvietlisyaleqyssrirg
agghnrlsgnsdllgdnqdryrrslldgllggltggllk
>Pv_so_1536.t1 RecName: Full=Protein GVQW3; AltName: Full=GVQW motif-containing protein 3
mlrnlitfsieqnleqryankfcvklmksptetsesltedygdatlsrnmvfrsykafkegqedvedyphsarpttsmnd
qnvdvvqavmakdwqmlvsmiaeqtgldknevh
>Pv_so_1537.t1 ---NA---
mledfptnfsifemevtnssvkqdygtdeyifplytvsfmwfpaisslatfvvgyivsyavglwkgvqsvdpevlspvvs
rwilrsdherkktegtklskmkshsdstksealktkeevaqngigpnaqtyl
>Pv_so_1539.t1 ---NA---
mgryplrqpgrfndcfpecassneqeasggvcnyfdlflwnmfekphsccsrvilglrhlrrrpfppte
>Pv_so_1542.t1 ---NA---
mwprgsfrqpvdqephaglcgstfaadihlwdqwrmelhswhvwrsqwsylsshetlspqqhenssqinkqhity
>Pv_so_1546.t1 RecName: Full=EP300-interacting inhibitor of differentiation 3; Short=EID-3; AltName: Full=EID-1-like inhibitor of differentiation 3; AltName: Full=Non-structural maintenance of chromosomes element 4 homolog B; Short=NS4EB; Short=Non-SMC element 4 homolog B|GO:0016604 GO:2001022 GO:0005515 GO:0030915
mfhlaflikerevylsmdknklpviepfvpgrsiaaeceatqsvltmsvdkwkqlvevfeiakpsipppn
>Pv_so_1548.t1 ---NA---
mnedqsnfkevissavftedpvastsqsegvkvspdvpnkgekkktgclsrwinkdkknyhplvvkdslmkmiqkeddlm
kleeeeelkrkklrsvqktqmstlvrdfeemvttresrlqsyrkvtdlensfyve
>Pv_so_1550.t1 RecName: Full=UPF0449 protein C19orf25 homolog
mmfrkkavlparpsfpkreeiledlgnaqpddvvftispskiiplkankgiynigeqlddtkteqdpsdelgdpntaylk
vkmfvkkledlqkyldqlehqksrlvcledslkediqkikeeisrsgyglq
>Pv_so_1551.t1 RecName: Full=Transmembrane protein 151B|GO:0016021
mvtryrngdaftttqiyyerinshsaascfvynacgvkdiskrlvdlekhpatkirfskgfafasveaanefedqrmrff
qenervddymemregldllgvnfqeymvafadegqlpchlrmenclralpsd
>Pv_so_1554.t1 ---NA---
mvpsrnllrsdfspqnsrnslasssvptgplskelkansgsnkspnvicgktfgfggdtevdhvvtllssksitiilfpr
pflrtlhilrttaamklfp
>Pv_so_1556.t1 RecName: Full=Probable DNA-directed RNA polymerase II subunit RPB11; Short=RNA polymerase II subunit B11; AltName: Full=DNA-directed RNA polymerase II subunit J|GO:0006361 GO:0006384 GO:0000419 GO:0006362 GO:0000418 GO:0046983 GO:0006363 GO:0006386 GO:0006369 GO:0042797 GO:0006367 GO:0005666 GO:0006368 GO:0005665 GO:0003677 GO:0001056 GO:0005736 GO:0001055 GO:0001054 GO:0003968 GO:0042790 GO:0030275
mnappafesfllydgekkitiekdmkvpnaaiftvnkedhtlgnliraqllkdpnvlfagyklphplehkfvlrvqttpd
yspheaftnaitdliselslleerfreavrekqegld
>Pv_so_1558.t1 ---NA---
mprkrasstrkknsatgpprkktkkvsetecsgidprpsdaetlpndaccnrespdcipinladdagillitvddsdcsv
tsepkvpftehekdncekcgtpskyspigssrenrksstesewrckyswlppf
>Pv_so_1560.t1 ---NA---
mvskmpsekekwlqfdkpnyqmhipftiyadfesslvkvhdcpqdpstsyteeiskhrmwlqayvviglegksikppqiy
rgenaayhflssllkeesivlmlqkvypmrttaeeqkhf
>Pv_so_1564.t1 ---NA---
mflytylgstilpgtdlhdeqyelqrnhlrcilnsfgmvttqqwlrkslfstlvyticpqghiaycdeeqrsllfipklv
efvpkfvggtclpnfsrgfdlphshrleklaqldkesiccv
>Pv_so_1571.t1 ---NA---
mravrraragsgreltrcqmcpqsmfyrikirrpgwpfhppnvlevqeiidrlsiivhqkklransalkksdiglqdlvp
ielriqitsceyvkwcavv
>Pv_so_1572.t1 RecName: Full=Diphosphoinositol polyphosphate phosphohydrolase 1; Short=DIPP-1; AltName: Full=Diadenosine 5',5'''-P1,P6-hexaphosphate hydrolase 1; AltName: Full=Nucleoside diphosphate-linked moiety X motif 3; Short=Nudix motif 3|GO:0019935 GO:0034431 GO:0007267 GO:0046488 GO:0050072 GO:0008486 GO:0110154 GO:1901911 GO:0000287 GO:0000298 GO:0005634 GO:0052842 GO:0005515 GO:0030515 GO:0052840 GO:1901907 GO:1901909 GO:0005829 GO:0034432 GO:0071544 GO:0019722
mvkekpnstrtydedgfrrraaclcvrddqenevllvtssraperwvvpggglepneepsmaatrevieeagvrgqlgrc
lgtfenperkhrtsvfvlvvteeldewedsksigrkrkwfpidealnllsvhkpvqctylkllskndkvp
>Pv_so_1575.t1 ---NA---
mtsfttrgqvltadcalrarveivpltvspdclqtitaavrtilsvtevaeatdhlvsraiyglheifvnhhcavrrvit
fspyaranivsfdlgfsaserkaskpraalryawqlrlrl
>Pv_so_1576.t1 ---NA---
miigaclagasvtgtaeilgvtqgtaskimtnkghgiaskhancgchmkmsdrdshigmdctrpwhhkqqqs
>Pv_so_1577.t1 ---NA---
mhpqpsahftsrffspsaafkklaiskgyalpsdmtipskylkkyarsssvddeslfgaasmphlstpnlsepnhliads
dressltlddetdirrkystsshsvlslgshsasmtsvysaaddgsfcqavs
>Pv_so_1579.t1 ---NA---
mvafsrhrdsnkcptrmatyvfrrrswdhagaavlvqachmfvgskiqacqilparnkqviiiecevgaigrwpktsspy
ttvsfvchevythftathlhqlemdfrgtvtlrlv
>Pv_so_1580.t1 ---NA---|GO:0005515 GO:0006355
misrrkilsrsrdelhidlgleddedawftkerlfrdhiqevlnkweqiddeiwakiicmernrrvakayartpvltvng
saegfdgyriglcgfenpmrdpkteeakrrigrckn
>Pv_so_1582.t1 ---NA---
misyvsslvlaltyltlvatddvdfennwwtalceqpddglfreiggcfsmtdaelqagtfscmertspgngrdialfmr
avcdnisladqlnecivenpslaqkwhedniqyeeclksvlakygvqiewadk
>Pv_so_1583.t1 RecName: Full=Protein phosphatase inhibitor 2; Short=IPP-2|GO:0004864 GO:0009966 GO:0043666
mtqaeseeeeeeeeeteeeraqrtafeykrkmhynefyavklarkllaeeceeeeeedenvakdslcseeevskdssvcm
kdeenskdsigemqan
>Pv_so_1584.t1 RecName: Full=Queuine tRNA-ribosyltransferase accessory subunit 2; AltName: Full=Queuine tRNA-ribosyltransferase domain-containing protein 1|GO:0005739 GO:0032991 GO:0005515 GO:0016763 GO:0006400
mkftevishigrtgvlsdlpfrwhgevfrtplcltytcagtvphltydtlqllspskhfmlqtlptviemkdavkelgtg
igkfvglpeypfhisvqdpavatppgsl
>Pv_so_1586.t1 RecName: Full=Multiple PDZ domain protein; AltName: Full=Multi-PDZ domain protein 1|GO:0014069 GO:0014066 GO:0009792 GO:1901981 GO:0050839 GO:0061458 GO:0051489 GO:1990761 GO:0030308 GO:0007409 GO:0045494 GO:0098974 GO:0070445 GO:0031594 GO:0098978 GO:2000474 GO:0005080 GO:0008594 GO:0060076 GO:0008356 GO:0004672 GO:0044326 GO:0044325 GO:1990780 GO:0044327 GO:0005635 GO:0051015 GO:0044291 GO:0051497 GO:0005912 GO:0031749 GO:0071364 GO:0070830 GO:0005918 GO:0034334 GO:0030496 GO:0090557 GO:1900272 GO:0070507 GO:0034695 GO:0032033 GO:0034451 GO:0042552 GO:0001650 GO:0071392 GO:0071315 GO:0010634 GO:0051823 GO:0060019 GO:1901653 GO:0021766 GO:0035094 GO:0048545 GO:0001933 GO:0097237 GO:0016327 GO:0035089 GO:0060563 GO:0120157 GO:1904373 GO:1904372 GO:0035003 GO:0008022 GO:0016607 GO:1900454 GO:0046930 GO:0046931 GO:0043025 GO:0006886 GO:0007612 GO:0043547 GO:0003006 GO:0045176 GO:0005829 GO:0016332 GO:0051726 GO:0019722 GO:0016334 GO:0030864 GO:0051963 GO:1904386 GO:0061003 GO:0045179 GO:0008157 GO:0021987 GO:0061885 GO:0006139 GO:0004864 GO:0045860 GO:0045186 GO:0010628 GO:0035509 GO:0097338 GO:0030175 GO:0031267 GO:0035902 GO:0031023 GO:0016324 GO:2000049 GO:0030336 GO:0036312 GO:1903861 GO:1902414 GO:0048854 GO:0061951 GO:0005923 GO:0098871 GO:0045197 GO:0140059 GO:0031410 GO:0032587 GO:0042802 GO:0060179 GO:1904049 GO:0030042 GO:1903078 GO:0007205 GO:0007568 GO:0030833 GO:0048471 GO:0001975 GO:0004725 GO:0043220 GO:0048872 GO:0001736 GO:0030274 GO:0071466 GO:0035209
metfevelvkdqqglgitiagyvcekeeisgifvksiakgsaadmcgqirvndqiievdgrslhgytnhqavevlrntgk
avklrlarylrgtkyqqlqqaiasgelsypnpvvqaqspdq
>Pv_so_1591.t1 ---NA---
mlkmyyielevkketdhecsfghitsypgerdnllhlpkfygcrvrsveqtsnrlyvlhfsdafpaassgklwnscsstn
ttrttklkfqpgwnslsr
>Pv_so_1592.t1 ---NA---
mtvavgtlvichrwgyevlsqcaemycdygssaemfcqtgvkplalpeeiislkvhimvqeefdstgqlescggdevgfs
s
>Pv_so_1602.t1 ---NA---
mdqliemyiedrqkmtsfatysppipqspcslnqvpppppptptplvlqgnklqkpksilvdkqfsepttpvtkmfdrti
hrgnsdlshrpaplwkvptktnflrtipatisspp
>Pv_so_1608.t1 RecName: Full=Protein maelstrom homolog|GO:0060964
mrhsddshgisvfghegsesdyckiwqdimdfitpqsgsdlpplfcakpdirqvvgslewlageagtepdladikvldan
ylhmelragavwlp
>Pv_so_1609.t1 ---NA---
mfllstkcsvcqtafpvdrrpcrsqeamqmsqssmpcssaveicdikvcdeaakkrssitpgmnncmel
>Pv_so_1611.t1 ---NA---
miiavkinttghattrtvsygprldcfsatgkservvvgggnvgwssllqkspsvqhfitcpfwalfsdsrqskg
>Pv_so_1612.t1 RecName: Full=Zinc finger and SCAN domain-containing protein 4|GO:0005634 GO:0003700 GO:0005515 GO:1990837 GO:0006357 GO:0010605 GO:0030099 GO:0043009 GO:0045934 GO:1903131
mrtrhivkresdvqlnsdyhrdsktmfylchrcpystvyennmmshqrqhlkeqlpvrkywcnlcgrrffrknflqihvc
rqvkrdkpgalftcsvckkeftyersfqkhtnthgkkpvkdilksesqeflspai
>Pv_so_1614.t1 ---NA---
menpnrtsmknsierapilttlplenddymnwkilddsqmsiesatfssreeysseagisvsptvrpkdihsaeillvll
tevvslhlqtfgpsp
>Pv_so_1616.t1 ---NA---
mtsshenlrvlvfqlhpslnhlnqsqtkqtqskskkdyrsfllsssfkkptkdlplhkmlhktcapihhslllrlkmdqp
kprvrgnphqkratklcllqviqefsfqgid
>Pv_so_1619.t1 RecName: Full=DIS3-like exonuclease 1|GO:0000177 GO:0005813 GO:0005829 GO:0005886 GO:0031981 GO:0000175 GO:0019899 GO:0006396 GO:0016075
mlekteklvkikgkctfvvreqylrddvkchsplcaacsrekndskemvldkkathyaipcfdvvqkylevleiqsitgi
ialqsiackilqdngrrhyesgligqp
>Pv_so_1623.t1 ---NA---
mcvhlshcltrgtqlvqtheyhsacttifytvpynspsssatccnmtsillnhaafqsvtvmlhqllhtelssvtsplpl
aivqhfslhvaltsph
>Pv_so_1624.t1 ---NA---
mcstgdkygdlagqgvvstlcrtcwmmwvvwghilscwkmasgmlqengrkwdcrtllayhcivnctlhkqer
>Pv_so_1627.t1 RecName: Full=5-hydroxytryptamine receptor 4; Short=5-HT-4; Short=5-HT4; AltName: Full=Serotonin receptor 4|GO:0090238 GO:0007191 GO:1903223 GO:0001306 GO:0008366 GO:0043005 GO:0045887 GO:0008226 GO:0030866 GO:0005887 GO:0001588 GO:0003008 GO:0030900 GO:0048148 GO:0106072 GO:0030728 GO:0071875 GO:0030285 GO:0070821 GO:0032467 GO:0099509 GO:0035579 GO:0007281 GO:0042923 GO:0007280 GO:0035234 GO:0035095 GO:0007267 GO:0009566 GO:0042562 GO:0043235 GO:0042321 GO:0060857 GO:0048149 GO:0004993 GO:0065009 GO:0004994 GO:0007419 GO:0005515 GO:0004989 GO:0071385 GO:0019991 GO:0005938 GO:0070374 GO:1990834 GO:0005919 GO:0031325
mpaqrkremqitrtmlvifctfllcflplmivnvmekkirypqvhvvasvlawmsscvnpfiyavlsrhyrqaylslfcp
krftlsssqrssrgtsvdsvhavfavekikvkqktsnc
>Pv_so_1631.t1 ---NA---
mkelpqlyhlegprqkeelltssdvidgmtavgvtagrssarvllegaelgrtaadrtisenvragetsagatdgaassa
aadgrss
>Pv_so_1632.t1 RecName: Full=Zinc finger protein 585A|GO:0000122 GO:0042826 GO:0000978 GO:0043433 GO:0003682 GO:0005730 GO:0000981 GO:0005654
mpagdssiyecdrchlnftsysslskhkrhhrgegpgrkhscpycpystdnrknlqrhvnihigvrpyrctlcgksfvqk
gtlqthmlthtgikpyscdlcsfscttgsslnrhkrshfqerpylckycqrsfadrvsvqmhekkahlq
>Pv_so_1634.t1 RecName: Full=4'-phosphopantetheine phosphatase; AltName: Full=Inactive pantothenic acid kinase 4|GO:0005730 GO:0005758 GO:0005829 GO:0030136 GO:0055037 GO:0071944 GO:0004594 GO:0005524 GO:0019842 GO:0042803 GO:1905502 GO:0001525 GO:0007286 GO:0009060 GO:0015937 GO:0015939 GO:0016310 GO:0019217 GO:0051881 GO:0070584 GO:0090207 GO:1904251 GO:2001023
melhkfdeldslirgihyieahnshecyyydnpvddnkckktpfdlsnpypflvvnigsgvsmlsvhsprrfkrvtgtsl
gggtflglcclltgcdtfeeaialaekg
>Pv_so_1639.t1 RecName: Full=Adhesion G protein-coupled receptor L2; AltName: Full=Calcium-independent alpha-latrotoxin receptor 2; Short=CIRL-2; AltName: Full=Latrophilin-2; Flags: Precursor|GO:0016524 GO:0014069 GO:0035584 GO:0050839 GO:0007157 GO:0099055 GO:0099056 GO:0030426 GO:0030667 GO:0004930 GO:0001764 GO:0005509 GO:0030165 GO:0098978 GO:0051965 GO:0015643 GO:0090129 GO:0065003 GO:0007186 GO:0042220 GO:0007166 GO:0007420 GO:0009986 GO:0031987 GO:0009617 GO:0005911
merpvvcsllagslhlvlqaafvwlflaafqlyvlllgpshtgrtrircyclvaygmsavivavaavidprsygtanycw
lrvdnyyvfsfvgpavacvlgavmptpprfeverpglly
>Pv_so_1649.t1 RecName: Full=Solute carrier family 12 member 7; AltName: Full=Electroneutral potassium-chloride cotransporter 4; AltName: Full=K-Cl cotransporter 4|GO:0035264 GO:0032590 GO:0055075 GO:1902476 GO:0031283 GO:0009410 GO:0045202 GO:0007612 GO:0043204 GO:0006884 GO:0032528 GO:0008519 GO:0006814 GO:0005887 GO:0070062 GO:0001822 GO:0001525 GO:0140157 GO:0040040 GO:0071477 GO:0015108 GO:0030424 GO:0030644 GO:0019901 GO:0008511 GO:0007268 GO:0060996 GO:0007588 GO:0009986 GO:1990573 GO:0032978 GO:0051452 GO:0032991 GO:0016101 GO:0016323 GO:0016324
mpdedaelmetdseespkkenksessptsqksparptlpvapsisidiceeapvendvkpveqpavkptdtkmllvkpde
anvrrmhtavklnevivsksneaqlvvinlpgppkikageenymefievltegldkvimvrgggrevitiys
>Pv_so_1650.t1 RecName: Full=Cyclin-dependent kinase inhibitor 1B; AltName: Full=Cyclin-dependent kinase inhibitor p27; AltName: Full=p27Kip1|GO:0035264 GO:0007096 GO:0060065 GO:0042551 GO:0060669 GO:0004861 GO:0007568 GO:0044877 GO:1902746 GO:0000122 GO:0005634 GO:0005515 GO:0001501 GO:0001822 GO:0045893 GO:0005737 GO:0050680 GO:0030099 GO:0055123 GO:1904030 GO:0030325 GO:0071514 GO:0030511
maavdawvqaklgaqwrigsstpsqvkrclfgpidheenrqfmkdelqkqneednqkwnfdflkevplddtgkgkhryqw
lplrtddddaglpemrqiedtrpeetttkhggdddtseeasaqnpgvrqttipdfmrkrkssfpgnkslrfpgtnsptep
piktarrssa
>Pv_so_1652.t1 RecName: Full=Dynein axonemal heavy chain 8; AltName: Full=Axonemal beta dynein heavy chain 8; AltName: Full=Ciliary dynein heavy chain 8|GO:0005829 GO:0005874 GO:0036126 GO:0036156 GO:0005524 GO:0008569 GO:0045505 GO:0051959 GO:0003351 GO:0007288 GO:0016567 GO:0036159
mqnfarkytipidqlafdyevlsmdtsdvppddgvyinglfidgarwnreknmlgeqlpkilydqvpiiwlqpnlkvdik
ergryksplyktserrgtlsttghstnyvlpfllptdkapqhwikrgtallcqldd
>Pv_so_1654.t1 RecName: Full=Chromobox protein homolog 1; AltName: Full=HP1Hsbeta; AltName: Full=Heterochromatin protein 1 homolog beta; Short=HP1 beta; AltName: Full=Heterochromatin protein p25; AltName: Full=M31; AltName: Full=Modifier 1 protein; AltName: Full=p25beta|GO:0061793 GO:0090734 GO:0090575 GO:0016605 GO:0035064 GO:1900111 GO:0000976 GO:0000118 GO:1905646 GO:0000776 GO:0005730 GO:0003696 GO:0000278 GO:0005701 GO:0000122 GO:0000781 GO:0001940 GO:0005703 GO:0003723 GO:0005705 GO:1990226 GO:0000182 GO:1990904 GO:0140297 GO:0030544 GO:0019904 GO:0042802 GO:0042826 GO:1905632 GO:0035097 GO:0000723 GO:0042981 GO:0003682 GO:0061408 GO:1905634 GO:0006974 GO:0099122 GO:0005721 GO:0005635 GO:0001221 GO:0000791 GO:0017053 GO:0043021 GO:0005819 GO:0034773 GO:0001939 GO:0090309 GO:0030674
madktspygfdrglepevilgvvkredglyvlvkwkhvnladflpsrvvrekypavliefyekhlhwl
>Pv_so_1657.t1 RecName: Full=DnaJ homolog subfamily C member 8|GO:0005654 GO:0005829 GO:0045171 GO:0030544
mieekrkkqkkagksstveeddpvkfkhavyvmtmklfadlerkrrqqedrdmedrkrkredeiqeeekkkieqewqkny
eesresrvnswkafkagtkskkmkefrppkhkaetr
>Pv_so_1658.t1 ---NA---
mspnpaipalfttahstltprfsstyitafwillslvtsrpitckrldpdlrklsaptpsgnrhpantwkprsssllarm
>Pv_so_1659.t1 RecName: Full=Laminin subunit alpha-1; AltName: Full=Laminin A chain; AltName: Full=Laminin-1 subunit alpha; AltName: Full=Laminin-3 subunit alpha; AltName: Full=S-laminin subunit alpha; Short=S-LAM alpha; Flags: Precursor|GO:0060041 GO:0007498 GO:0007411 GO:0051272 GO:0045785 GO:0007431 GO:0005576 GO:0040017 GO:0007507 GO:0050793 GO:0098793 GO:0001704 GO:0035239 GO:0005929 GO:0010632 GO:0032420 GO:0030424 GO:0016358 GO:0065008 GO:0008078 GO:0007163 GO:0008038 GO:0007166 GO:0043256 GO:0005102 GO:0003002 GO:0005886 GO:0005622 GO:0007424 GO:0009887 GO:0030855 GO:0005539 GO:0001736 GO:0050920
mefkttkhngvlltltevsgvpslalelfngsvvisvdlndgkpfsamktfqskyemcdgrwhviiaqyahktitlkvdm
ydisyglseniplepktstalyiggipegaplgalhvrdsftgcirnlaiddrrvdwidmaarhnvltsscptf
>Pv_so_1663.t1 RecName: Full=ADP-ribosylation factor 1|GO:0014069 GO:0032011 GO:0045807 GO:0009792 GO:1902953 GO:0000139 GO:0005795 GO:1903725 GO:0006878 GO:0045177 GO:0048488 GO:0001745 GO:0003924 GO:0098974 GO:0019003 GO:0005829 GO:0098978 GO:0060292 GO:0050714 GO:0019904 GO:0002090 GO:0061484 GO:0060999 GO:0097061 GO:0042147 GO:1904748 GO:0009404 GO:0007269 GO:0005764 GO:1990583 GO:0098586 GO:0097212 GO:0005912 GO:0110039 GO:0034379 GO:0032991 GO:0031584 GO:0030334 GO:1903292 GO:0030017 GO:0030137 GO:0035220 GO:0032154 GO:0033363 GO:0090158 GO:0007030 GO:0005770 GO:0043001 GO:0007431 GO:0007112 GO:0043005 GO:0000287 GO:0005525 GO:1990386 GO:0005769 GO:0098793 GO:0070142 GO:0070861 GO:0016236 GO:0032588 GO:0055108 GO:0006471 GO:0031252 GO:0007283 GO:0007520 GO:1904801 GO:0005783 GO:0048149 GO:1902307 GO:1902824 GO:0045956 GO:0007005 GO:0005778 GO:0002786 GO:0048471 GO:0048599 GO:0055037 GO:0033227 GO:0010883 GO:0034315
mggllsyfkgllgsremrililgldgagkttilyrlqvgevvttiptigfnveqvtyknvkfqvwdlggqtrtsfyarrg
gteeshissfgq
>Pv_so_1666.t1 ---NA---
mykvqlmpdevvswpaniklstssaissnvkllslkctsrrrsnkdkrlvlrpmssseelqfsaslssslfsfsslrswi
tclvnlsitsrqllkdfpilvl
>Pv_so_1667.t1 RecName: Full=Thyrotropin-releasing hormone-degrading ectoenzyme; Short=TRH-DE; Short=TRH-degrading ectoenzyme; AltName: Full=Pyroglutamyl-peptidase II; Short=PAP-II; AltName: Full=TRH-specific aminopeptidase; AltName: Full=Thyroliberinase|GO:0016020 GO:0005488 GO:0008233
mdtwtaqsgfpvvtvtrdyetnsasvrqrrftlefhernaiieaerkklwtipvtyttgddpkwttetrfwlseetgnvp
dlntsdawvllnvqqdkssmml
>Pv_so_1672.t1 ---NA---
mdkiqrslktafseqrlllrytnlfkniysyrwhcgelqttgspssycccccapvngchprrpseeares
>Pv_so_1673.t1 ---NA---
mqiihipvfdlhgyncsgqrlltdvskgricisslqyandmvliswnlelatylnllsrtyegyevrtdikrpkcmvkts
egklcslekgdtrgi
>Pv_so_1674.t1 RecName: Full=Bone morphogenetic protein 2; Short=BMP-2; AltName: Full=Bone morphogenetic protein 2A; Short=BMP-2A; Flags: Precursor|GO:0090336 GO:0036099 GO:0062023 GO:0060129 GO:0048636 GO:1901223 GO:0007411 GO:0008586 GO:0003176 GO:0003331 GO:0003210 GO:0051091 GO:0045887 GO:0060128 GO:0006954 GO:0006955 GO:0060804 GO:0046982 GO:0030707 GO:0097009 GO:0001707 GO:0050714 GO:0070724 GO:0034504 GO:1902042 GO:0019904 GO:0003181 GO:1905312 GO:0005125 GO:0003344 GO:0043117 GO:0099558 GO:0030539 GO:0001958 GO:2000121 GO:0010664 GO:0043407 GO:0003272 GO:0045665 GO:0045666 GO:0007474 GO:0008201 GO:1901522 GO:0045669 GO:0071281 GO:0043401 GO:0006029 GO:0007504 GO:0072125 GO:0003308 GO:0048662 GO:0051384 GO:0032026 GO:0060391 GO:0071676 GO:0050731 GO:0045839 GO:0046928 GO:0043539 GO:0060411 GO:0003323 GO:0071260 GO:0005615 GO:0010922 GO:0001658 GO:0019211 GO:0010800 GO:0001938 GO:0031045 GO:1903392 GO:0030512 GO:1905222 GO:0032092 GO:0048839 GO:0035360 GO:1905069 GO:0003130 GO:0048557 GO:0048711 GO:0045202 GO:0060686 GO:0045603 GO:0042698 GO:0060445 GO:0060687 GO:0006879 GO:0032526 GO:0030902 GO:0051042 GO:0070487 GO:0071456 GO:0030501 GO:0055008 GO:0033690 GO:0035630 GO:0005160 GO:0032088 GO:0060272 GO:0009880 GO:0050806 GO:0060317 GO:0021502 GO:1900106 GO:0060037 GO:0060710 GO:0097065 GO:1900745 GO:0010629 GO:0072136 GO:0045464 GO:0072134 GO:0010628 GO:0072133 GO:2000726 GO:0039706 GO:0050768 GO:0072138 GO:0014823 GO:0031666 GO:0010862 GO:2000048 GO:1905072 GO:0007391 GO:0008083 GO:0035222 GO:0060586 GO:0061312 GO:0007274 GO:2000065 GO:0021978 GO:1902895 GO:0046676 GO:0045746 GO:0002024 GO:0043569 GO:0010718 GO:0000122 GO:0030326 GO:0010719 GO:0042482 GO:2000736 GO:0098917 GO:0032348 GO:0032349 GO:0070700 GO:0042802 GO:0007283 GO:0061384 GO:0035054 GO:0042487 GO:0072040 GO:1900006 GO:0009986 GO:0031648 GO:0090090 GO:0046332 GO:0070374 GO:0048596 GO:0043065 GO:0034116 GO:0032332 GO:0071902 GO:2000860
mvaffktpsnrrvrkpraakrrqqdsyydqdgagagagggwnpytnvhdrysssrncqrltlyvsfkdlgwqdwiiapdg
ygafychgecsfplnahmnatnhaivqtlvhlmdpskvpkpccaptqlsaitvlyfddnsnvvlkkyknmvvkscgch
>Pv_so_1676.t1 ---NA---
mltslwnrntfthtwcllmvtatsskimhhitglgsshdgsrsmysyglrglqiltqlntfrmtmenqseqissgntqqm
myaitsaklhisieqyqrlietmpchtnavlmakgsrqpdmllgrss
>Pv_so_1679.t1 ---NA---
mcvfsvyhevscpkcspvdrhdifcdqyarsacakgndknalvwnlprcggvaqiyldfqilgspesrnlvyq
>Pv_so_1680.t1 ---NA---
msylllqqqlfsnftctpsfleapelpyscipsageaggqegglrsdaltqnvsddrilppkcktnkqelhsk
>Pv_so_1681.t1 RecName: Full=Mariner Mos1 transposase; AltName: Full=Transposable element Mos1 transposase
mdirekqrvvivflekekcqvpeihrklqamygdtasdisnvqrwmkkfqegetlvdnkqhtgrpstaitelnke
>Pv_so_1686.t1 ---NA---
mamsidvvrdeltsmsidvthlllsavaygstievcgicrsirddvllitevhlkslnvpawpsfh
>Pv_so_1687.t1 ---NA---
miqggedvssgkdnpeqsttngtqqvnptsseqvqaahpslsavhrqrivsqtfggtpaavtqaitaadtggtsgvdvgs
gassqhcfisgapsvdnhlqnvaipsqvtgslqeasprlvrtam
>Pv_so_1689.t1 RecName: Full=Queuine tRNA-ribosyltransferase; AltName: Full=Guanine insertion enzyme; AltName: Full=tRNA-guanine transglycosylase|GO:0005634 GO:1990234 GO:0042803 GO:0046982 GO:0046872 GO:0005741 GO:0101030 GO:0008479
mpvgtqgtlkgllpeqveklnchlmlsntyhlgmrpgqeiiekagglhkfmgwknalltdsggfqmvslvklsevteegv
kftspydekeilltpeksglelkkqctehidgwtdv
>Pv_so_1691.t1 RecName: Full=Retrovirus-related Pol polyprotein from type-2 retrotransposable element R2DM; AltName: Full=Retrovirus-related Pol polyprotein from type II retrotransposable element R2DM; Includes: RecName: Full=Protease; Includes: RecName: Full=Reverse transcriptase; Includes: RecName: Full=Endonuclease
mtglikvlskyigfkgvglggslayaddlilavatpaslesqlkmvaeflagcglrlnpaksftvslaippgaqdsh
>Pv_so_1700.t1 ---NA---
msmanpltsslillygksvvyanrfwlilgivqpnkdiignilkptfslpslhcaytvsprpktlgkttrsvhmppllpk
slpplt
>Pv_so_1706.t1 RecName: Full=Multiple RNA-binding domain-containing protein 1|GO:0045727 GO:0035196 GO:0016607 GO:0005681 GO:0043023 GO:0006355 GO:0042134 GO:0051082 GO:0000447 GO:0009631 GO:0005730 GO:0040019 GO:0000244 GO:0030425 GO:0000472 GO:0005737 GO:0000480 GO:0048025 GO:0003729 GO:0015934 GO:0050733 GO:0030686 GO:0070417 GO:0051028
mpfsckkkhlkaffhplkaisiripsgrrgfayvgfstekdmkralnkhrgfldghmvdvvcykkkeeeqvsqenakekv
pegdaveliaetgrifvrnlcfsvteqdlkghfsrygpiaelqlpvdfytkqvlgyafityvfaehav
>Pv_so_1707.t1 RecName: Full=Sodium-dependent phosphate transport protein 2B; Short=Sodium-phosphate transport protein 2B; AltName: Full=Na(+)-dependent phosphate cotransporter 2B; AltName: Full=Sodium/phosphate cotransporter 2B; Short=Na(+)/Pi cotransporter 2B; Short=NaPi-2b; AltName: Full=Solute carrier family 34 member 2|GO:0043627 GO:2000120 GO:0009750 GO:0016607 GO:0044877 GO:0001701 GO:0001822 GO:0001503 GO:0071374 GO:0005829 GO:0042301 GO:0005436 GO:0071248 GO:0032355 GO:0072734 GO:0016323 GO:0016324 GO:0035864 GO:1901684 GO:0042431 GO:0009410 GO:1901128 GO:0097066 GO:0097187 GO:0005887 GO:0005768 GO:0072686 GO:0030165 GO:0032026 GO:0098719 GO:0030643 GO:0045838 GO:0042802 GO:0046849 GO:0009100 GO:0044267 GO:0060416 GO:0046689 GO:0046686 GO:0007568 GO:0009986 GO:0031528 GO:0072350 GO:0048471 GO:0031526 GO:0045121 GO:0033189 GO:2000187 GO:0031402 GO:0010288
mlgvlatvlvqssststsivitmvgsgllqvkyaipiimganigtsvtntivsfsqvadrnefrrafaaatvhdmfnwlt
vivllplevgtgylekltdaimessvgqkvtrknssecysicrcffikemlw
>Pv_so_1710.t1 RecName: Full=DNA polymerase epsilon subunit C; AltName: Full=DNA polymerase II subunit C|GO:0005721 GO:0008622 GO:0008623 GO:0016602 GO:0032993 GO:0140672 GO:0000978 GO:0001228 GO:0003887 GO:0046982 GO:0000436 GO:0006259 GO:0006275 GO:0006334 GO:0033260 GO:0035065 GO:0042766 GO:0043457 GO:0080182
msenekqakvtlfplsriktimrsspevtnlspdsiflvakaaelfvgflakealkvsdkkstvdysdlakvvndkdfle
flqdivplkikaseyfeilkkveeeekkamldi
>Pv_so_1715.t1 ---NA---
mekqmetaeklsastgwlfhadaptkphflpcvknyerqdhfhlivrehldhmyprhwigreapelpglhslilihwifv
cyhplvevihn
>Pv_so_1722.t1 RecName: Full=Double-stranded RNA-specific adenosine deaminase; Short=DRADA; AltName: Full=136 kDa double-stranded RNA-binding protein; Short=p136; AltName: Full=Interferon-inducible protein 4; Short=IFI-4; AltName: Full=K88DSRBP|GO:0031981 GO:0003676 GO:0006396 GO:0009615 GO:0030097 GO:0030154 GO:0035195 GO:0048523
msegpphnprfkavaymgeeelatawdktkkdarrqaaelavrglvanggfgkfsslttttesinelppvisqfdmiaal
shktfnervlqvpeymggrkvlaalvmkngtsdtrgtviclgtgnrcitdlyiss
>Pv_so_1724.t1 RecName: Full=Serine--tRNA ligase; AltName: Full=Seryl-tRNA synthetase; Short=SerRS; AltName: Full=Seryl-tRNA(Ser/Sec) synthetase|GO:0005524 GO:0005515 GO:0005739 GO:0004828 GO:0006434
mrtkskhsqvyhvdsewangiylsgtaemgiaslfankvidlqnlpqklcavsrcfreeasktlkekgifrvhqftkvem
fgitaneegneselllqegldar
>Pv_so_1726.t1 ---NA---
mktacayqremaaimqnrlsttkqittkqwyiecnfkmydlldclkwatpentilgvdtvskeqnknacfqwapkrdcrg
dteidesrlllhyagemcrefgtssmslwthlv
>Pv_so_1730.t1 RecName: Full=Transmembrane protein 184C; AltName: Full=Transmembrane protein 34|GO:0016021
mfiaavahyfafshhpyvdmaaehvpccmsfmsmwdvsdvthdvsehirhvgkkvklsvsgkhlsgseeerhllinppgh
emehplatnydsipndiiythcsslpqgncslldeteelnlgt
>Pv_so_1737.t1 ---NA---
mypeaccvtsvltcrtslvsgtatgslssatmpgcakldtafvvkgnkvnvssanlkskqpwihvfpqtmenqcffaglv
dmkc
>Pv_so_1739.t1 ---NA---
mtrhhleevqwkefssahklwvqkryshvkrtciihlqevyktglhtgnevslekcqgyikttadlmlisakan
>Pv_so_1740.t1 RecName: Full=Guanine nucleotide-binding protein G(I)/G(S)/G(O) subunit gamma-5; Flags: Precursor|GO:0007391 GO:0014069 GO:0007191 GO:0031681 GO:0043584 GO:0060027 GO:0003015 GO:0030425 GO:0048383 GO:0007626 GO:0003924 GO:0045176 GO:0030165 GO:0035176 GO:0061343 GO:0010470 GO:0043519 GO:0003380 GO:0007168 GO:0008277 GO:0035050 GO:0005884 GO:0042301 GO:0001662 GO:0007637 GO:0005834 GO:0045761 GO:0044297 GO:0071444 GO:0055059
msniqqqrkiveqlrreasikritvsvaiedmkkyvqdhenddyllvgfhsqkanpfreksscill
>Pv_so_1741.t1 RecName: Full=Cytoplasmic dynein 2 heavy chain 1; AltName: Full=Dynein heavy chain isotype 1B|GO:0005794 GO:0005868 GO:0005874 GO:0005886 GO:0005930 GO:0030990 GO:0031514 GO:0036064 GO:0045177 GO:0097542 GO:0000166 GO:0008569 GO:0045503 GO:0045505 GO:0051959 GO:0001822 GO:0007030 GO:0007368 GO:0009953 GO:0016485 GO:0021522 GO:0030326 GO:0030900 GO:0035721 GO:0044458 GO:0045880 GO:0060976 GO:0061512 GO:0072594 GO:1905515
mqkwldkalagillsdvldiselfhpetflnalrqqsarevsqpmddlvfvcnwkgkisgaklsvpltglclegsifdgh
klkdclhespvvtqvppftaawipkdspppyreedvislpvyftperekivtcikvpcggdqdhwlqcgaalflknn
>Pv_so_1742.t1 ---NA---
mmsrttkkemflrihmthmnihhslisrqtrgrvqpkihmdisifhfpsinpqashpkiqpkqvmnttdiliiiiittpv
mvlpvscqsf
>Pv_so_1744.t1 ---NA---
makkggiatahdigkkaviclkiawaahsifpteehcvdravtnlvhcshfapqissvklngqvvyymrctlclpvflcl
fmfvlrfhllpavifsmtilkkcsafvisclavalhvipnsatsefvvshs
>Pv_so_1746.t1 RecName: Full=Acidic repeat-containing protein; AltName: Full=Germ cell nuclear antigen|GO:0016605 GO:0032184 GO:0106300
mchaacwlvhgnrgghgslwkfwasrvqqmfpdippvttchsykintkyvyvctgcggrigrhsksiditksvcsrcksk
felvvngktntktsskpttgfalfvkenygnlkkqhagvkhgdimkmlsaefslktkita
>Pv_so_1751.t1 ---NA---
mweclrtvwttssrkpskwihsmlsrisesavtwfsdltfvivsppaavnktgccrqcllsfldiwriiadkyddddktn
lpslqrdipksssggcrvlfppnishfskychsscslytvayavkdqvlrylffyktdvrlk
>Pv_so_1752.t1 RecName: Full=ATP-dependent RNA helicase dbp6|GO:0003676 GO:0005634 GO:0005524 GO:0017151 GO:0004386 GO:0006364 GO:0016787
mqsnlkrlcvrpsdicvsaptgsgktlafvlpiiqslkervvcqvralvvlpvsdlavqvfkvfeqfckgtdlhvvlavg
kksflqekdslvqkgnt
>Pv_so_1753.t1 RecName: Full=Protein GVQW3; AltName: Full=GVQW motif-containing protein 3
mlslgtervvaeihrkhaevygddvmslqqvekrcrafadgrkhvsnenqgrsgcprtsttefntarveeliqedrritl
rciagdlglnygivqyimrdefhysmvcalwvtrv
>Pv_so_1757.t1 ---NA---
mekctldvdektaslaecsresikpessvdaddhkqpcdsshmsqdvtekfsssdreikttdsssadedvpsvisagrfk
ignfdleqhiaalptcdievlnkrknkkn
>Pv_so_1766.t1 ---NA---
mtriiihlqqhvlpasygcvlgsigsehrglaavvrhrgfrppgtssqctrplkfhrmhsmtflsslihyftgssswqgl
shwfpvvg
>Pv_so_1770.t1 ---NA---
mkccftgktcvpdgpagtvefcrpydialyeahhglwskeasalclsseliflgivgkqqivlissssvtscl
>Pv_so_1772.t1 ---NA---
mlsvvptsvaannalmihskilqptlrgatllnygmqagcvdesstiwkqfvtlgntydvkalinpggqlldrmv
>Pv_so_1773.t1 RecName: Full=UPF0545 protein C22orf39 homolog|GO:0005515
meseafnselngelpenswmvrpcewykeeysdcksvrarfhqyfvfgkntecdqwltdyknckdfrktqsldslekvme
semdrkmqrhktvlendvwklrekppdnwndplpqwlaekkkgsflemaanksvdelpatssftgfncvis
>Pv_so_1777.t1 ---NA---
mgqkmefrvgwqkfsqgkqtevleiesqdsahrclncegvihkefvpersivtaeyygevkrmervrptcr
>Pv_so_1779.t1 ---NA---
marrlstfdrvwivtlrqhglllhsiawkveccytavlqtsqhfqdcgnvddrprtnctqvitlrddqylclmvcrnctm
tttqlhnnlvsttgtvastwngmhdatlhprspw
>Pv_so_1781.t1 RecName: Full=Leucine-zipper-like transcriptional regulator 1; Short=LZTR-1|GO:0000325 GO:0005794 GO:0016020 GO:0030427 GO:0031461 GO:0055037 GO:0005515 GO:0016301 GO:0006464 GO:0015031 GO:0022414 GO:0048523 GO:0065008
msahqpagrrghtaavyngamhiyggyqdlrgssselwtfdlnserwhqtlipshmdqpsprhnhtavvhdgamwvyggl
tdlqprgdfwrwdfitqqwtrmksqkgpgelyghaansc
>Pv_so_1784.t1 RecName: Full=Mediator of RNA polymerase II transcription subunit 21; AltName: Full=Mediator complex subunit 21; AltName: Full=RNA polymerase II holoenzyme component SRB7; Short=RNAPII complex component SRB7|GO:0070847 GO:0061630 GO:0019827 GO:0005515 GO:0003899 GO:0003713 GO:0000151 GO:0001824 GO:0016592 GO:0045944 GO:0016567 GO:0005654
madrltqlqdavnsqaelicnsvgiiqqyatpssfpefeksasksgsqtidgyieyfaqqiaknakdidtlidslpceds
ppelqaanlkrleqenqdaarkleevvhkgellleqiqkalhdiaesqlkiqrlqdgss
>Pv_so_1785.t1 ---NA---
mhfpslqgtnwweaapamkswsrmkivgdqyrkvedtrrhllklhrdvrgvlsiaettargstyqspglvnegrsssele
krqkeernrklkwevtpekdv
>Pv_so_1790.t1 ---NA---
mafvqrdpmveadelkkfcadntveffvkpyarwlrvctkkvqhavhycfvgylhsiifdscdhafyslrvdglpssgtf
nvq
>Pv_so_1798.t1 RecName: Full=Tuberin; AltName: Full=Tuberous sclerosis 2 protein homolog|GO:0034394 GO:0014069 GO:0014067 GO:0050918 GO:0005794 GO:0043025 GO:0044877 GO:0030426 GO:0030425 GO:0005901 GO:0001666 GO:0098976 GO:0098977 GO:0010976 GO:0098978 GO:0019902 GO:0016239 GO:1904262 GO:0048009 GO:0060999 GO:0043276 GO:0046626 GO:0005764 GO:0005634 GO:0006606 GO:0047485 GO:0016242 GO:0030010 GO:0031267 GO:0030178 GO:0051898 GO:0071889 GO:1905563 GO:0043407 GO:0005096 GO:0045785 GO:0045944 GO:0099175 GO:0007507 GO:0050771 GO:0010719 GO:0001843 GO:0048147 GO:0045792 GO:0033596 GO:0035176 GO:0042803 GO:0044861 GO:0046323 GO:0007568 GO:0048550 GO:0005856 GO:0048471 GO:0051879 GO:0010763
maknvnkgkekssfhekmkqffgikvsspinldkvktevysltaenirdickesslnhrlralkelyqvvrtrhldenav
ealceqtkdmidpqlpvetrhian
>Pv_so_1806.t1 ---NA---
mitppmsmsthrlgmavfnscrgkaigvgscpvlnevqegflnevhilripkrcqhhlpsrrqpqtyvaayvgmksllyc
tsa
>Pv_so_1807.t1 ---NA---
mqphdltpqqaertdekwiflhypttgnqwhkedglreksqcafggilevlctgnscqmvglwtrisvpnsck
>Pv_so_1811.t1 RecName: Full=Protein toll; Flags: Precursor|GO:0061760 GO:0008063 GO:0009897 GO:1902875 GO:0009611 GO:0009950 GO:0060026 GO:0045944 GO:0060049 GO:0048935 GO:0004896 GO:0003401 GO:0002225 GO:0002347 GO:0007526 GO:0003953 GO:0002229
mksledsrrtivvltreyinsafcmsifhlafdlylekkvqglilikkndirqtedinpklkialksnnciaygepmfwe
rvrfampkrirkktlrkhhrdtvqfspaeeqldadgevdviffhr
>Pv_so_1814.t1 ---NA---
maflllaldaaveslegklclvydlhlacqgsrllglvqlyrlallvdcirffvykclefsgsdidlhllghhvrlhgpl
sqdfpplel
>Pv_so_1818.t1 ---NA---
mdqgeerkshfrhifllhefgrgfsadttghdmngvywqksvghstsckcfalfnaclsfdersregepsvfyedrlkal
lhenshqslvilaiq
>Pv_so_1822.t1 RecName: Full=Prohormone-1; Contains: RecName: Full=Brain peptide LRNQLDIGDLQ; Contains: RecName: Full=Brain peptide LRNQLDIGDL; Contains: RecName: Full=Brain peptide SYWKQCAFNAVSCF-amide; Flags: Precursor
mdscsklstlaltllimihitlssakslgqpekvlypsefdivdddgsfdsavlnylfgreifkrlrnhldisdlqrkrs
yfkqcafnavscfgrk
>Pv_so_1823.t1 ---NA---
mfpcqtvrtvfqhhhpggapfnhskndqkldassrsqavsvppnsqklnasrnqklndsannqksfasnakekqslmakk
kesprvpgrlsecasikrgiprrtclpklkpvqqc
>Pv_so_1824.t1 RecName: Full=Protein Flattop; AltName: Full=Cilia- and flagella-associated protein 126|GO:0005856 GO:0005886 GO:0005929 GO:0030030
mslnfsaeqfeyhydpkkignweiprkfrkyprtlegftqpitdengrflpdvpkplfvewscykgtwgrdyyshpgvvq
steidpgmwvvkggkgywiaatktesr
>Pv_so_1825.t1 RecName: Full=Imidazolonepropionase; AltName: Full=Imidazolone-5-propionate hydrolase|GO:0046872 GO:0005829 GO:0050480 GO:0019557 GO:0019556
mgaelqaeaishleeispdgikamsesgsvavilpttayilklkpppvrqmivagvpialgsdfnpnafcmsmplvmhla
cvlcgmsmaealnaatinaaaslgntlyikwvl
>Pv_so_1830.t1 RecName: Full=Acetolactate synthase large subunit; Short=AHAS; AltName: Full=Acetohydroxy-acid synthase large subunit; Short=ALS|GO:0005654 GO:0005782 GO:0005829 GO:0016020 GO:0000287 GO:0005524 GO:0008949 GO:0016740 GO:0030976 GO:0042802 GO:0043531 GO:0106360 GO:0106376 GO:0001561 GO:0006625 GO:0008652 GO:0009082 GO:0033611 GO:0048701 GO:0071468 GO:1903512
masahiingafalanslksqgiryafgvvgipvievatamqqvgikfigmrneqaasyaagavgyltkmpgiclvvsgpg
lihalggmanaqvngwplvvvggscdrdqeglggfqefpqlsdtahtedqevailmyqvi
>Pv_so_1837.t1 ---NA---
mslkkvvstflgltkteagtaaaivcaisklllqhdldpknligvgvdnvsvnvginngvhvtlkrelglpnlvlircvc
hslqlavshaseetlprnidylirdtfnwfshltk
>Pv_so_1841.t1 ---NA---
mmihsaslrteividfhtdvwwfisltvmtficafggsllvespflalekillskggrdlpssnhcqkdkeithsaafsg
kipmeqvvmekdvekdtgfqnagfvcrm
>Pv_so_1844.t1 RecName: Full=Retrovirus-related Pol polyprotein from type-1 retrotransposable element R2; AltName: Full=Retrovirus-related Pol polyprotein from type I retrotransposable element R2; Includes: RecName: Full=Reverse transcriptase; Includes: RecName: Full=Endonuclease|GO:0016787
mylefttrviteegltdainisggvkqgeplsgmlfnlafnvilekaqaeqpvhktlayaddvlligdspqdlqdrldni
flltqaaglkfnatkcvslhinpallagravlllh
>Pv_so_1845.t1 ---NA---
mslklqatcfailsiwlvllllsppgyieadnnknisachfcdddvdfsvrnllccamtsrccgddgv
>Pv_so_1846.t1 RecName: Full=Ubiquitin-like protein ATG12; AltName: Full=Autophagy-related protein 12; Short=APG12-like|GO:1904973 GO:0008340 GO:0034274 GO:0006501 GO:0045824 GO:0000045 GO:0005829 GO:0030587 GO:0032480 GO:1901096 GO:0044804 GO:0034045 GO:0035096 GO:0009267 GO:0000422 GO:0098792 GO:0000421 GO:0061723 GO:0043161 GO:0005515 GO:0001778 GO:0097237 GO:0006909 GO:0030670 GO:0006907 GO:0050687
madnagdnvyaegkdsvpsnpnspdslnpkdgspdhgtqeesqsaqkqpkveislkptgdapvirkkkwsvpktwtigkv
meflrqymkldsssslflyvnqafapcpadlignvyqcfnvngtlvlhystspawg
>Pv_so_1848.t1 ---NA---
mtspftiivavvlilhagyknvngmhleptprnlscyncitlkdgesckevqlnnthmqtsceqnqmycsvrvfryssds
pdlkfwsverkcaekcqegciivgervklylcrtcctgylcnhgngayrttvnihldkeimapesrgsc
>Pv_so_1849.t1 RecName: Full=DNA damage-regulated autophagy modulator protein 1; AltName: Full=Damage-regulated autophagy modulator|GO:0110165
mstvlsvhligaglhfvlglvyiflqtaisyktiplgdkqraivtirialcialliflifllilfpiaqfkwkkihgdmr
paqkipddtgfdmilasaffewalyivflayfvtfvvefrnyrfvasvqssetakttedsahnrdminyat
>Pv_so_1852.t1 ---NA---
mgmetleggphvkhsddawnqlvhfpnvlsppphcmdqklpvrytqrlmgkgcqtkngppfgqlvciysgllpsqwlqit
etnynldscqigghpeqftgdqgwatkkeqlehqkvicdsikhkfkrrpgrqkvsigklr
>Pv_so_1854.t1 ---NA---
mpllrllhmgskcvpylkpsvrdrkvrglsivmaqgmrrnsgqafsladfdpsitaspssrkvshs
>Pv_so_1856.t1 RecName: Full=Exonuclease mut-7 homolog; AltName: Full=Exonuclease 3'-5' domain-containing protein 3|GO:0005488
mkwskcddgfeiqpiisvnelkilidpkleslgkglknygvdviflenstdcsnairlakaekriilassllyeqlkalt
sericheisedfsddqssvayifqkfnvrfqagdisycddvhgts
>Pv_so_1863.t1 ---NA---
mmkkfswpyvlgmsafvvmvanaasnvhrrggvgdtcsdmepylceknlccvkrigasvremgickpigdegahcepnga
gycichrglrcinnrctsit
>Pv_so_1864.t1 ---NA---
mmfefrqdtaviqgaflsaqrriqigaevpdrnlcalsddevyivtklvteavglakrgswatewgktrcitg
>Pv_so_1872.t1 RecName: Full=U34-theraphotoxin-Cg1a; Short=U34-TRTX-Cg1a; AltName: Full=Jingzhaotoxin-74; Short=JZTX-74; Flags: Precursor
mkleilllltagvvfvlaqsqcdvcsdlqcntnrscclkytsrmwkrttfsckrlvhygwpcsvansngtyvdrcpcqpg
lecrrfrrrglrclrpllttstssstesstsstgpsetttsesgttraetttrtestsvqtpagtetat
>Pv_so_1877.t1 RecName: Full=Electron transfer flavoprotein regulatory factor 1; AltName: Full=LYR motif-containing protein 5|GO:0005739 GO:0005515 GO:0022904
msstrsrvvhlyknllflgrdypkgyeyfrarlkeaflknkdvtdstqieilltrgqyiikelealymlkkyrtlkkryy
seh
>Pv_so_1879.t1 ---NA---
mlswkdveiagesrnrelvsefsstsqvlpytmsshnysgagtcsprgmvltpsrnvgspnthiakhtrtscclccrrrs
ytvqgcafhlsl
>Pv_so_1882.t1 ---NA---
mvivpflalgsaldlrlgrdcfshccfgysllsrrtgrkyhlqlrvsvkvavppstlpddadripllrlyvvr
>Pv_so_1888.t1 RecName: Full=Replication factor C subunit 2; Short=Replication factor C2; AltName: Full=Activator 1 41 kDa subunit|GO:0031390 GO:0031391 GO:0070914 GO:1900264 GO:0006272 GO:0022402 GO:0003682 GO:0005663 GO:0005654 GO:0003677 GO:0003689 GO:0051276 GO:0017116 GO:0019899
mmmvcgdqvtlgdiediggvvaakwisglisvcqtdsyekleqyvmelmsegyttgqvvyqlhdsiisdeylvdkqkavi
cerlavcdkklldgadeylqlmdvccvimqqichpps
>Pv_so_1889.t1 ---NA---
mglsfgcpqfvsnpccrnrgtktiqgqllqshvkstgnpgttveiacdtmliqkfdscfsslntkpsmnllhqddcypfd
ntimaaysivtmyqqlpkktvc
>Pv_so_1895.t1 RecName: Full=Calcium-transporting ATPase type 2C member 1; Short=ATPase 2C1; AltName: Full=ATP-dependent Ca(2+) pump PMR1; AltName: Full=Ca(2+)/Mn(2+)-ATPase 2C1; AltName: Full=Secretory pathway Ca(2+)-transporting ATPase type 1; Short=SPCA1|GO:0016887 GO:0061454 GO:0008544 GO:0005793 GO:0051561 GO:0005509 GO:0061180 GO:0031673 GO:0031674 GO:0030145 GO:0030026 GO:0106134 GO:0033017 GO:0030141 GO:0043434 GO:0005635 GO:0030899 GO:0051659 GO:0030133 GO:1902082 GO:0016323 GO:0098629 GO:0042998 GO:0015410 GO:0032470 GO:0030173 GO:0032471 GO:0090076 GO:0043123 GO:0045988 GO:0009898 GO:0005887 GO:0005524 GO:0008637 GO:0140613 GO:0016236 GO:0031532 GO:0032588 GO:0032468 GO:0016339 GO:0042803 GO:0032580 GO:1901896 GO:0005388 GO:0005338 GO:0031448 GO:0048471 GO:0071421 GO:0070059 GO:0033106
mivgwfqgrplmemfnigvslavaaipeglpivvtvtlalgvmrmakrnaiikklptvetlgcvnvvccdktgtltknem
tvtniftaelyhaerllmas
>Pv_so_1897.t1 RecName: Full=Deoxyribodipyrimidine photo-lyase; AltName: Full=DNA photolyase; AltName: Full=Photoreactivating enzyme|GO:0003904 GO:0005515 GO:0071949 GO:0000719 GO:0009650
mdvgevnwakpgtqaglselhefclkrlkhfmdyrndptkdylsnlspwvhfgqismqrcvitvlkyktkysksvgayie
eavirrelsdnfcfynplydqiegahawakktledhtkdkreyiytldelenskthdvlwnaaqqqml
>Pv_so_1899.t1 RecName: Full=Epsin-3; AltName: Full=EPS-15-interacting protein 3|GO:0005654 GO:0005905 GO:0030128 GO:0048471 GO:0098793 GO:0098794 GO:0099243 GO:0008289 GO:0030276 GO:1990175 GO:0001701 GO:0007219 GO:0009966 GO:0030100 GO:0048519 GO:0048522 GO:0048568
mnvrekskqlvallkdderlkneraralkakerfaqatshagneasrnlgspsgkdsassspdgalanrgivstelentr
pqtageeelqlqwh
>Pv_so_1903.t1 RecName: Full=Transcription termination factor 5, mitochondrial; AltName: Full=Mitochondrial transcription termination factor 5; Short=mTerf5; Flags: Precursor|GO:0003690 GO:0006355
msqkrdllsylsvtfgdtveavkndlqynpnssypsvrnaqkvvrclsskgiakkqlrngldivlynvdvvvqsfsdlph
redlhrpfsecikhpnliqlliyiiekdhsfvangvhvaadenecpcdddeeevllvegislsqlnfk
>Pv_so_1904.t1 ---NA---
msrsashvtnipqsldaqtqtfhvvrrsastgdnigpsspelslqskesspqlphndatavpnrtdiqvetveltwgiql
rktepqtkandnestfekadkmvgggistfkpqvkakpppvmkkpnlissgdikpleecqqtac
>Pv_so_1905.t1 RecName: Full=Acetoacetyl-CoA synthetase|GO:0005737 GO:0005488 GO:0016405 GO:0016878 GO:0010243 GO:0031667 GO:0044238 GO:0044249 GO:0044281 GO:0048513 GO:0065008 GO:0071396 GO:0071407 GO:0097305 GO:1901576 GO:1901701
mmrdfglhfsctredvlfsmdacgwtlwnmftstlslgctlvlycgnpfflshtsvwdiiakykvtltsvvtsvvdklek
lnivpdpscdlsnlrlvcpvgspvklrnfdflrqkrtvekyka
>Pv_so_1906.t1 RecName: Full=Chromodomain-helicase-DNA-binding protein 5; Short=CHD-5; AltName: Full=ATP-dependent helicase CHD5|GO:0016887 GO:0016922 GO:0090575 GO:0016607 GO:0046777 GO:0098532 GO:0002039 GO:0070562 GO:0006959 GO:0005829 GO:0032722 GO:0008270 GO:0042826 GO:0035073 GO:0035076 GO:0004672 GO:1901798 GO:0042981 GO:0046426 GO:0000792 GO:0000791 GO:0017053 GO:0032993 GO:0097536 GO:0017015 GO:0045060 GO:0016567 GO:0043967 GO:0061630 GO:0055074 GO:0034056 GO:0008285 GO:0045944 GO:0021895 GO:0000122 GO:0005524 GO:0002458 GO:0045595 GO:0005726 GO:0032508 GO:2000410 GO:0032221 GO:0016235 GO:0042802 GO:0030163 GO:0035091 GO:0035093 GO:0003682 GO:0061628 GO:0071391 GO:0005102 GO:0042766 GO:0030514 GO:0001222 GO:0003678 GO:0005813 GO:0031647 GO:0003713 GO:0072553 GO:0003714 GO:0016580 GO:0016581 GO:0010369 GO:0070577 GO:0070412 GO:0002509 GO:0070410 GO:0016589
mttveydldtsgglmpqiqalitpptsedlskkkkerepryrrpgravnhdscdsckeggdliccdrcpaafhlqchdpp
lseddlpsgewlchqckftpqheedafkwgkqcaei
>Pv_so_1907.t1 ---NA---
melekqqcgteanpriyqddrsvvvhryypleelncstsvpyieidlentntatpdfdcvdeiimylvsflrkitstsll
ck
>Pv_so_1911.t1 ---NA---
mcirlcplamsidysvimsclpqtcfitvpkshlntcttswgkekdsqlfkhevvimfrwtlyngssnssaeyhtgaeyg
vlfytdyrqvlpsh
>Pv_so_1913.t1 RecName: Full=Protein Skeletor, isoforms D/E; Flags: Precursor
mldsdvaisymngllgitadynitgrypctnvlgknkgvcldekvggqgsyqihtyvrndgitsityrrnllntddsgdk
vfnqegftyfvwamgkynkffeptfhhtfssr
>Pv_so_1914.t1 RecName: Full=Zinc finger protein 335; AltName: Full=NRC-interacting factor 1; Short=NIF-1|GO:0035264 GO:0016605 GO:0030097 GO:0016607 GO:0000978 GO:0009791 GO:0048812 GO:0045600 GO:0060746 GO:0048854 GO:0005694 GO:0001227 GO:0005730 GO:0045944 GO:0021895 GO:0000122 GO:0001701 GO:0050671 GO:0051569 GO:0080182 GO:0008270 GO:0042803 GO:0007286 GO:0035097 GO:0009566 GO:0002052 GO:0009048 GO:0003682 GO:0045778 GO:0001541 GO:0001222 GO:0051598 GO:0048599 GO:0005737 GO:0017053 GO:0048872 GO:0035108 GO:0032332
mahtlpmdggiyvcqlcaytvndkeamiqhqkthrkekpykcnfcgkefdrsnvfkshinvhtgekpfechycpyrsadk
snlrrhtksqhtqkrtryysyk
>Pv_so_1920.t1 ---NA---
mgwnvtaetvpqmmppltivgiilgislcifaivgviaacicgrrkvipgkildathqsqpvtplsppehqgsseeeipl
rtka
>Pv_so_1922.t1 ---NA---
mlqnwsiripeeseqdlshgglrlelllggrrcvppfqslplafmlimvhpgfvpcdnvcqevfpsalcaslhthplvlv
trhlrhlpctqlaifenlhddgmgrfdtdiqfhsqnfhrnapvltnngfsathlligdsrpgthrawlimd
>Pv_so_1924.t1 RecName: Full=Glycine cleavage system H protein|GO:0005759 GO:0005829 GO:0005960 GO:0004047 GO:0019899 GO:0009249 GO:0019464
mralhiskscafnacqtkisrsfftnslllasrkytekhewvsiegkigtvgisdyaqealgevvfvhppeigqnytqds
ecgvvesvkavseiytpvsgivveinklledepnainescydrgwlykmelsdpkeadllmdeeayekyvksiek
>Pv_so_1926.t1 ---NA---
mdfrkrgggrrgkrwgmeflqaadrlgpafdppgepqfhvddyglrksmmptavmmmilkqlrermqvegrfrwwdspeg
qeder
>Pv_so_1933.t1 ---NA---
mlkrtsvafllcvaaaahhlyyhiyfcfnpenlvdympastlpyrkpecletvqfrinsspkqwrlvvtkdtlpaglffl
irpdvfisvep
>Pv_so_1934.t1 ---NA---
mykyhpstimwigygstsplvihknrkqavndkipasidsmwkilldnnrkcvqgvpkrtpracekhfgkangeyypdrs
gssiqqqgecs
>Pv_so_1935.t1 ---NA---
mqqcsiivlffnikrwalhfgvaksylvmeivdamkkvsevtsrgldegvvtivaekpyeataeetqeiipllgcltsrl
rarirqsyhetvwiylmccengifeacff
>Pv_so_1938.t1 RecName: Full=Serine/threonine-protein phosphatase Pgam5, mitochondrial; AltName: Full=Phosphoglycerate mutase family member 5 homolog|GO:0035970 GO:0043539 GO:0005096 GO:0090141 GO:0044877 GO:0004722 GO:0009408 GO:0070266 GO:0005739 GO:0016020 GO:0072347 GO:0120163 GO:0019900
mafirgqklwytiagsgvvlgiihyfqgekryaymswttnftpsvkwdynwdkrdvsslvrperghgdpneenrineekq
kvkstatrnlllirhgqyelngktdagrrltplgriqaeytgqrlkdldfgytkl
>Pv_so_1941.t1 RecName: Full=Junctional adhesion molecule A; Short=JAM-A; AltName: Full=Junctional adhesion molecule 1; Short=JAM-1; AltName: CD_antigen=CD321; Flags: Precursor|GO:0065008 GO:0035641 GO:0007399 GO:0007155 GO:0048468 GO:0005911 GO:0051179 GO:0016020 GO:0005829 GO:0008092 GO:0030017 GO:0050896 GO:0051128
mhhlglffillvavglcekpyiypvlippnvglgdplditcslkkgtlpvqfswfrngvrisnmplinvklttgarrsvl
tvesvqaenignysclavndfgsdnvsavvyaegvhvstnsypky
>Pv_so_1943.t1 RecName: Full=Coiled-coil domain-containing protein 28B
menvreqqerlarlhfdlnaqqelcgqhtdegirmakgnlsklmenlqqlsqsieqlqsaslgiqtni
>Pv_so_1946.t1 ---NA---
mdnaeqsprgppkgifdtasllvveevlghlyakppsaevkaepqssgihgthqlscktnssvnfqsathknstklkpns
ssdkevnsgkthekgkttd
>Pv_so_1948.t1 ---NA---
mcqhnlltttgtqtqppmtnmwlqmiqsvadllvpkrlprllhgrmdngaevsqekwsrsdikggdriisiisqthslrc
>Pv_so_1958.t1 RecName: Full=Dimethyladenosine transferase 2, mitochondrial; AltName: Full=Mitochondrial 12S rRNA dimethylase 2; AltName: Full=Mitochondrial transcription factor B2; AltName: Full=S-adenosylmethionine-6-N', N'-adenosyl(rRNA) dimethyltransferase 2; AltName: Full=d-mtTFB2; Flags: Precursor|GO:0006391 GO:0003712 GO:0005739 GO:0031167 GO:0006355 GO:0000179
mfesvapadvlpelyyfvrhhmtkrtdyvipamekwvpscgprlildidgmktfarfgdlspsemlrvfqlfsswpeyeg
smfkhvthlffneclndmdcfmqdqir
>Pv_so_1959.t1 ---NA---
mnaeiltkrtysgricekelkegpqkswydqiqeclkdeniqsmkfkrtcakhmmdmnevqlvfqdqcklqveisgkssr
kvffifl
>Pv_so_1961.t1 RecName: Full=HIRA-interacting protein 3|GO:0005654 GO:0005730 GO:0005515
mlsdaglkgkptlqkckrlqakrerkeevasldvgniivtsekgrpkrstpslylsrhimdakgnflkgkgdnntfsrik
nlvdseese
>Pv_so_1963.t1 ---NA---
meihnerqhkmakthahglddissavpairsltvttsgmflaalqpqllvsrpsllkflltaqayfa
>Pv_so_1965.t1 ---NA---
mtsthvslkqnskdtaaetipdllqlqadmlnspqqqcpctliphlpsagrlkelltapcvhipmctadsdipiwfffct
viqqytcysvllfssihrnennslgkrqrfktrwp
>Pv_so_1969.t1 RecName: Full=2,3-bisphosphoglycerate-independent phosphoglycerate mutase; Short=BPG-independent PGAM; Short=Phosphoglyceromutase; Short=iPGM|GO:0044262 GO:0005829 GO:0030145 GO:0006007 GO:0046537
mtvclividgwgisdvkegnailnattpvmdglaqaagqyvtldasglavglpaglmgnsegtttiswklaimpnlvqdd
ciy
>Pv_so_1970.t1 RecName: Full=50S ribosomal protein L34|GO:0003735 GO:0005840 GO:0006412
mafyaklisnlcsratlfevksasmswiscprtfmdpkasvfshqmlapikpelhsirtnvrnhfprpserkriarhsye
trlktpggravlmrrilkgrfvlsh
>Pv_so_1972.t1 RecName: Full=Intraflagellar transport protein 25 homolog; AltName: Full=Heat shock protein beta-11; Short=Hspb11; AltName: Full=Placental protein 25; Short=PP25|GO:0005813 GO:0030992 GO:0097542 GO:0005515 GO:0001501 GO:0001822 GO:0007224 GO:0007283 GO:0007507 GO:0030324 GO:0042073 GO:0070986
mrdlsapalgakivmassydsrfppeniidgrtdtfwtttglypqsfvlelpeaseiksitlqcfnvknlsiektikqdp
vefeeifetvaesidgtlqkithspescqarylrfivksgydhfcafyrlavsgeim
>Pv_so_1975.t1 RecName: Full=Probable monothiol glutaredoxin 2|GO:0005634 GO:0005759 GO:0009507 GO:0030425 GO:0043025 GO:1990229 GO:0005515 GO:0015038 GO:0046872 GO:0051537 GO:0097573 GO:0006812 GO:0006879 GO:0030097 GO:0034599 GO:0044571 GO:0106034 GO:0106035
malfgrrlfafgvlrsrqffvnllsisnearesidnmvhqnkvvvfmkgtpeaplcgfsnavaqilrmhgvqyqscnvle
nedlrqgikeysnwltipqvyiggefvggcdillkmhqngelieelkkvdiesallkevngpedt
>Pv_so_1983.t1 ---NA---
mqmtplpeqsgrsvvryrhrrmnhtvertrfmaanslpfcdrfqrtscsyrilhpcsrrgalqlpeirrqipqegr
>Pv_so_1984.t1 RecName: Full=Glutamate--tRNA ligase; AltName: Full=Glutamyl-tRNA synthetase; Short=GluRS|GO:0006418 GO:0004812 GO:0005739 GO:0000049
mqflwtspekgtvvslfkkmnphlseiastlekvksllqqisetdftqdrlnivlkkfsseqgmkyktfmtmmrialtgq
iegpgiaemlymlgqersceklnaaiemvetkt
>Pv_so_1985.t1 ---NA---
mlrfsqvfllrraaflksatpsagendrhpalmmitatqvainmrlisvilaeyrqcradvadiqsisaedpsryrtgia
wllgcivtikkf
>Pv_so_1989.t1 ---NA---
mkeeslalpkmpseitldytvpasehiqvsevertmkegelvptklpsteqatfsvratehvvisetdlqvkegtlaepk
kpaavaagfsvsheehiivsetqietkeqyfsadkipkertadftlpsvehvikrk
>Pv_so_1991.t1 ---NA---
mdqaartddhyssitqhaklhhmcplschsmdqerivgytpseqyckllhsaythahklisvccatrtvghhvtsia
>Pv_so_1993.t1 RecName: Full=Elongator complex protein 2; Short=ELP2|GO:0061133 GO:0019901 GO:0008023 GO:0008284 GO:0046425 GO:0000502 GO:0002098 GO:0043248 GO:0000993 GO:0006368 GO:0006357 GO:0031538 GO:0006979 GO:0031349 GO:0009737 GO:0033588 GO:2000024 GO:0005829
mdktmiiwepdhvskiwfekvrvgevggntlgfyggvfspdgatvighvfhgavhlwhfdeklecwhpgisfgghfsevr
didwdpdgefllscsldqttrlhgpfwg
>Pv_so_1998.t1 ---NA---
msivesaysehasigtvpwinggrspapmntgfccimwttgmcsvftwgrdgirlhcgkktnrwkecdalgnvllgnpgf
chscgp
>Pv_so_2001.t1 RecName: Full=PHD and RING finger domain-containing protein 1|GO:0005730 GO:0016604 GO:0005515 GO:0000245
mkrdrkthdhvpsssskgvksvehkhlltvnscevktskptkksstmentelkasgkmpdkvpskhklkedivneikkhl
nvfyetdlitkeeykeivrrsllkvlqncgnsinsekirklvvsyvqrigntksnss
>Pv_so_2004.t1 ---NA---
mvvkmsvragddehgrleeleqkanlhsddscsmyeaeghvdssqksplkkgipsqsqfvggnstitglsndcmkelpke
mqatdglkvsnvmhpglgsmhsskgkrafyyalehsrv
>Pv_so_2007.t1 ---NA---
msnilqrwtqvavgllesvghdqcglchtasfkplypfidvslthtfltilcdhsvnftrfypfclkesl
>Pv_so_2010.t1 ---NA---
mifetlqllmplfagsgllvawksvstllipvgytaeisesvhisscynesgssiaflianflckstvcvesdcclsa
>Pv_so_2011.t1 RecName: Full=Dynein light chain Tctex-type protein 2B; AltName: Full=Tctex1 domain-containing protein 2|GO:0035022 GO:0008022 GO:0031021 GO:0048812 GO:1902017 GO:0043001 GO:0060548 GO:0043025 GO:0045505 GO:0005930 GO:0019060 GO:0005868 GO:0001669 GO:0097546 GO:0010976 GO:0036126 GO:0030027 GO:0016358 GO:0061564 GO:0042802 GO:0035795 GO:0000922 GO:0008157 GO:0005881 GO:1905799 GO:0007049 GO:0005813 GO:0070013 GO:0044295 GO:0051493 GO:0043087 GO:0016020
mdskedsasgtysirppfdqkfnppvvkecikailieelgdkvynveeahalnkslteiilskvkelgyerykfiiqvvl
geqkgggvkgcsrclwdadtdnftsevfctesifclaavygiyyy
>Pv_so_2013.t1 RecName: Full=50S ribosomal protein L23|GO:0005515 GO:0003735 GO:0022625 GO:0019843 GO:0000027 GO:0006412
mireerllkvlraphvsekastameksntivlkvakdatkaeikaavqklfevevevvntlvvkgkvkrhgqrigrrsdw
kkayvtlkegqnldfvggae
>Pv_so_2015.t1 ---NA---
mallkafkwieqneqynnfcittdckpgllalakpetenkilaqikrkynllkkkrgrlvddgtwhmlrkqqsr
>Pv_so_2018.t1 ---NA---
mirkalllqwkqfqeietvigkkghhlrvmtpqtdhslsvgkaeqdndstatvsqhfcghrkqfyakkpavciplffrhl
svhftwchqhvmwtpermahvhcyvlelqqilaaiisggnve
>Pv_so_2019.t1 RecName: Full=Ragulator complex protein LAMTOR4; AltName: Full=Late endosomal/lysosomal adaptor and MAPK and MTOR activator 4; Contains: RecName: Full=Ragulator complex protein LAMTOR4, N-terminally processed|GO:0071230 GO:1904263 GO:0005515 GO:0005085 GO:0061462 GO:0008361 GO:0071986 GO:0005765 GO:0060090
malpsferipqqighllinenggvissggdlennehvasvvfsmvkgtdksifsaaenvpfkrcsihyddhfyvigmsnk
rihvvkrenktvprepvia
>Pv_so_2024.t1 RecName: Full=Actin, alpha skeletal muscle; AltName: Full=Alpha-actin-1; Contains: RecName: Full=Actin, alpha skeletal muscle, intermediate form; Flags: Precursor|GO:0001725 GO:0005829 GO:0005865 GO:0005869 GO:0005884 GO:0030027 GO:0030175 GO:0031674 GO:0044297 GO:0098978 GO:0000146 GO:0005524 GO:0017022 GO:0019901 GO:0043531 GO:0048306 GO:0009410 GO:0009605 GO:0009719 GO:0010628 GO:0014829 GO:0030041 GO:0030240 GO:0033275 GO:0043066 GO:0043503 GO:0045471 GO:0048741 GO:0055003 GO:0055008 GO:0060048 GO:0061041 GO:0061874 GO:0090131
mncelriptvvidggstvfkagfsgdefpksvlssvigrpryqmmfetfqvpslyialqevlsvyaaglvtgavlysggg
vttavpvcegytmayammrmnlggsdvtnymirilaekgsyfktsaeeqp
>Pv_so_2028.t1 ---NA---
meewlqelpqssamrssrqdihngiqskveshayisntiermsmflwkylghhycyqlgnparneentkndhkfce
>Pv_so_2032.t1 RecName: Full=GPI mannosyltransferase 3; AltName: Full=GPI mannosyltransferase III; Short=GPI-MT-III; AltName: Full=Glycosylphosphatidylinositol-anchor biosynthesis protein 10|GO:0005789 GO:0009793 GO:0097502 GO:0010183 GO:0016255 GO:0004376 GO:0000026 GO:0090406
mhlsmviagvtlqemarkgirlgdivlgyktafsiasvtlivellitgymgmyhqrgvidamdflsktvsddadilylmp
chstpyyshihrnismrfltcepnfdqtenyldeadvfyqdpnkwlydnfvvklhpnirnpevtgl
>Pv_so_2034.t1 ---NA---
msgtnvsisvvqyiiigflvnkgvkpneilthlkaefrkdiplktqeymdwyksflggrtlvenkahqlyprtfsteans
tesr
>Pv_so_2035.t1 ---NA---
miqacciskkylvcsksylllyfittrqqegvfsldtknlskykldvyknltpafdalcgeqvkflihltapetkassiv
wkhlsfslpiqvhticqdnhinkvlrpcrltsyghptk
>Pv_so_2042.t1 ---NA---|GO:0003676
mrnvtshlncdyknqslqgkisssgmvirygglmewppcsldfapinfffwgylkdqeyttepsdlryrfeacesvttvm
ldnvaddvlsriqmcivangghfehtln
>Pv_so_2043.t1 ---NA---
mlpadcysvkyspsefvvlhqcsasdamllqyqvasldakklsdsschilrgielfgpkkcimernrwksegarsgl
>Pv_so_2045.t1 ---NA---|GO:0003676
msygqtnhrstlfptmglayiwrtprdvyhldclmptvkhggesvmvwaailwlsagsnvtlagrvmafsrmimpmsmll
elsscgmrsmrmkfnifsdlhnsrpqhhptvvvcfgg
>Pv_so_2046.t1 ---NA---
madvklaclrkdeatvedsdvsshshsedlnsndetsssksdskaeksgekekkrkkkgvkrstltadkgvstdtlldpv
slktdilnviqqeinliqeeeeaeleiqelralqqkkmsliletyddmlllkqkrlalhakfgyhsk
>Pv_so_2051.t1 ---NA---
mppphlavhsdhedhsdhspsiltnaaskqfwllskqnlssfftwpilsilswgtlalqenlkrcskypslvrfacshgv
haedflasgqg
>Pv_so_2052.t1 ---NA---
makpftntsplpsltanmdswaftsnpydfgfqtplstspypgfsasphttlaaspspttagfyggmlptcqstvgmtgd
pllpslrndhqqkaqltsggspnsfspnsmdkksglgslepdsplsdtqrmttlpplilkqkdnasplpsldfft
>Pv_so_2054.t1 RecName: Full=Transmembrane protein 234|GO:0005515
mislvsivwlvvvaaiwgfstpllrcgsagiekvseeglirqwlselcflvtnwkyifpflinqsgsivyamalasadls
lavpltnsltfifvsisgrllgekdnksasylgmtlvvagitlcvldrswk
>Pv_so_2055.t1 ---NA---
merasenlggnknytsvsvchhtkdpgtqalrrgypdpdgaredataptqernhllshphmrtdrdsptvcdgvqlhtrs
ricvtvtmvytgsrvkrtpgshsgtagrvqf
>Pv_so_2056.t1 ---NA---
mcmrmelsdfqsdvtvdchmtdlpiyeilsypkstigdvirkqkhdgvtllenmvghrnsvheiee
>Pv_so_2060.t1 RecName: Full=Histone-lysine N-methyltransferase SETMAR; AltName: Full=SET domain and mariner transposase fusion protein; Short=Metnase; Includes: RecName: Full=Histone-lysine N-methyltransferase; Includes: RecName: Full=Transposon Hsmar1 transposase|GO:0042800 GO:0008283 GO:2001251 GO:0000729 GO:0035861 GO:0042803 GO:2000373 GO:0000737 GO:0003690 GO:0015074 GO:0046975 GO:0044774 GO:0005730 GO:0000014 GO:0003697 GO:0044547 GO:0000793 GO:0097676 GO:0031297 GO:2001034 GO:0051568
mslldedgqrrhspiddnmlkatveanpcvrelskrfkvstiskhlhqldkvktlntwvphelteqqkqrwfelhsnlll
rnlldhivtcdeqwvlynn
>Pv_so_2072.t1 RecName: Full=Activin receptor type-1C; AltName: Full=Activin receptor type IC; Short=ACTR-IC; AltName: Full=Activin receptor-like kinase 7; Short=ALK-7; Flags: Precursor|GO:0019915 GO:0043627 GO:0008584 GO:0009791 GO:0051491 GO:0009950 GO:0060923 GO:0005114 GO:0002088 GO:0001550 GO:0045648 GO:0050431 GO:0030425 GO:0030307 GO:0005901 GO:0006955 GO:0001666 GO:0001942 GO:0030308 GO:0001822 GO:0001702 GO:0048641 GO:0060928 GO:0070724 GO:0070723 GO:0036122 GO:1902043 GO:0021549 GO:0060350 GO:0030262 GO:0003183 GO:0003186 GO:0008354 GO:0061445 GO:0003222 GO:0003223 GO:0005634 GO:0003215 GO:0031625 GO:0060914 GO:0051496 GO:0046872 GO:0048378 GO:0002526 GO:0001834 GO:0016361 GO:0031100 GO:0051897 GO:1905285 GO:0034695 GO:0060021 GO:0009897 GO:0002063 GO:0044214 GO:0003274 GO:0009410 GO:1902731 GO:0045944 GO:0045669 GO:0038092 GO:0048538 GO:0003148 GO:1990782 GO:0051148 GO:0051145 GO:0048663 GO:2000134 GO:0017046 GO:0060391 GO:0048382 GO:0035137 GO:2000017 GO:0050731 GO:2000772 GO:0043539 GO:0031290 GO:0061626 GO:0048701 GO:0021766 GO:0043410 GO:0060412 GO:0060017 GO:0003289 GO:0007368 GO:0006703 GO:0030513 GO:0071385 GO:1990712 GO:2001237 GO:0019211 GO:0001937 GO:0001938 GO:0030199 GO:0034711 GO:0060045 GO:1901383 GO:0060041 GO:1905223 GO:0046777 GO:1904414 GO:0043542 GO:0021998 GO:0043025 GO:0009636 GO:0042733 GO:0045602 GO:0009749 GO:0030901 GO:0042060 GO:0001502 GO:0043393 GO:0048565 GO:0032926 GO:0045296 GO:0032927 GO:0005829 GO:0031396 GO:0035912 GO:0051602 GO:0010694 GO:0030501 GO:0019827 GO:0007181 GO:0038100 GO:0002053 GO:0003143 GO:0001880 GO:0021983 GO:0043280 GO:0010629 GO:0001755 GO:0098821 GO:0001756 GO:0032915 GO:0048179 GO:0050768 GO:0018105 GO:1905075 GO:0016323 GO:0016324 GO:0010862 GO:0018107 GO:0042118 GO:0060982 GO:0061312 GO:1901165 GO:1902894 GO:1901164 GO:0042475 GO:1902895 GO:0002021 GO:0046676 GO:0007398 GO:1905007 GO:0005524 GO:0005923 GO:0005768 GO:1904707 GO:0048185 GO:0032868 GO:0001569 GO:0070021 GO:0014912 GO:0030166 GO:0070700 GO:0030324 GO:0042803 GO:0060978 GO:0005025 GO:0048352 GO:0032331 GO:0032332 GO:0070411
mnqfdsfkradiyafglvlweiarrcnfggifdeyqlpyydmvpsdpsiedmrkvvcvdkqrpqipnrwqsveplrvmgn
lmkecwyqnsmarltalrikktianlgaredgki
>Pv_so_2073.t1 RecName: Full=Structural maintenance of chromosomes protein 4; Short=SMC protein 4; Short=SMC-4; AltName: Full=Chromosome-associated polypeptide C; AltName: Full=XCAP-C homolog|GO:0000776 GO:0000796 GO:0000800 GO:0000805 GO:0005829 GO:0016363 GO:0016607 GO:0034990 GO:0034991 GO:0046536 GO:0097431 GO:0003682 GO:0005524 GO:0015616 GO:0016887 GO:0036033 GO:0043565 GO:0046982 GO:0061775 GO:0061776 GO:1990814 GO:0000012 GO:0007076 GO:0007130 GO:0009411 GO:0009792 GO:0009793 GO:0010032 GO:0010165 GO:0019827 GO:0042464 GO:0051301 GO:0051307 GO:0051383 GO:0051984 GO:0062022 GO:0070058 GO:0070550 GO:0072423 GO:0090307 GO:0110039 GO:0140588 GO:1905820 GO:1905821
mkmpreknsngdqeemevdeseadipeggicigdiyippppppactldvtgprlmiwqieninfksyagrqvlgpfhknf
taivgpngsgksn
>Pv_so_2074.t1 RecName: Full=28S ribosomal protein S6, mitochondrial; Short=MRP-S6; Short=S6mt|GO:0005515 GO:0003735 GO:0019843 GO:0005763 GO:0006412
mnrpetvdalkrigtsllnknvvlksvesvgtkelpfrmpnperkyytmgtyflyrfhsnsavlpqiceecykdnnvlrs
giskmepaeytgectleeefqppakrksvqellekannnkkherrrlqqvdlkyfdiym
>Pv_so_2075.t1 ---NA---
mefagsmtsmaamipdsiemrihvitscafplikrgffvmiffllparmraillvlvkrdayiiaklrpgrtlvrkqevw
vgfakrgkvhp
>Pv_so_2078.t1 RecName: Full=DNA polymerase delta catalytic subunit; AltName: Full=3'-5' exodeoxyribonuclease|GO:0043625 GO:0042276 GO:0006287 GO:0045004 GO:0005654 GO:0000166 GO:0071494 GO:0003887 GO:0005829 GO:0016573 GO:0016035 GO:0016235 GO:0070987 GO:0090305 GO:0008296 GO:0000109 GO:0055089 GO:0006278 GO:1903459 GO:0006297 GO:0003682 GO:0003684 GO:0043137 GO:0006511 GO:0046872 GO:0005739 GO:0140445 GO:0051539 GO:1904161 GO:0019899
mmiektkelvehkytiqngyphsakviygdtdsvmvnfglktvkeamvygkeaaeyvsghfekpiklefekvyfpyllin
kkryaglyftkpeihdkmdckagyhqgin
>Pv_so_2079.t1 ---NA---
msiqskvnkfllayrntnpnvgtmtqkkirsvktgcprhhklqknqadleptqwrqttsegriksvhkelseqh
>Pv_so_2080.t1 ---NA---
mrsgsmtcvksnskksmlkqlmalqheianlktytnqlqlqhmklleeqqsslvknvhsirqdavegdltaivllnrivs
ynapsgsylyks
>Pv_so_2082.t1 RecName: Full=Zinc finger and BTB domain-containing protein 16; AltName: Full=Promyelocytic leukemia zinc finger protein; AltName: Full=Zinc finger protein 145; AltName: Full=Zinc finger protein PLZF|GO:0061036 GO:0042802 GO:0016604 GO:0030097 GO:0000977 GO:0007399 GO:0009653 GO:0045597 GO:0000981 GO:0006357 GO:0045892 GO:0045893 GO:0032991
mitnilphivstsslkiesftngsgsrkmklfdtrhlvsqqhteygvqytmksyspivkkkklkrrqsgmrfvarkifqc
skcsskfskkshlgqhiaishyygkvsyicsvcgktyvnewclkqhvswhshpcyycgailrtsvdrkwhamlhlvegqw
tvnepddvsdh
>Pv_so_2083.t1 RecName: Full=Glutamate 5-kinase; AltName: Full=Gamma-glutamyl kinase; Short=GK|GO:0005743 GO:0009507 GO:0000166 GO:0004349 GO:0004350 GO:0042802 GO:0006536 GO:0006561 GO:0006592 GO:0006979 GO:0009414 GO:0009555 GO:0009793 GO:0019240 GO:0042538 GO:0048364
mlnrqgkpfsgiisikdndslaahlaaevnadllilmtdvdgiyslppgedgarllhsycpdlngaitfgeksrvglggm
eskvsaaswalergvsvvicngtaeqsvsriiqgrrigtfftdhkslsvpvetlaanarke
>Pv_so_2084.t1 RecName: Full=DET1- and DDB1-associated protein 1|GO:0005515 GO:0000209 GO:0032436 GO:0080008 GO:0009788 GO:0005654
mstaeflkglpsynennfarfqadssckatvkrpsvylptkdhpaeqiittektnillrylhqrwdkkismkkrdsvhat
lntdeevarkrlrletfeeldsp
>Pv_so_2089.t1 RecName: Full=Actin-like protein ARP6|GO:0005515 GO:0005856 GO:0005737 GO:0048598 GO:0031491 GO:0000812 GO:0043486 GO:0007015 GO:0050789
maskilvhdnggytekvgytthaepriipncitkakserrrqfigdqiddckdvsglfyiypfqkgyivnwdvekqvwdy
tyghdvfdvnfketclivtepyfnftsiqenmteilfedykfhsilrinagtlsahkyhrsnpkglccld
>Pv_so_2091.t1 ---NA---
mlrknvspsagwratehgiplnsaemssqerpfckmthsvhsintcaqegmpilgsrtcqlypgqrstilftneshfale
ttsqhv
>Pv_so_2095.t1 ---NA---
myssnayhttawnssvwcscgsksvlvgihttvttacnlkdisqptvltylktipyagcnttmqdpmqqlpmwnt
>Pv_so_2099.t1 RecName: Full=Putative pterin-4-alpha-carbinolamine dehydratase; Short=PHS; AltName: Full=4-alpha-hydroxy-tetrahydropterin dehydratase; AltName: Full=Pterin carbinolamine dehydratase; Short=PCD|GO:0005654 GO:0005829 GO:0003713 GO:0004505 GO:0008124 GO:0042802 GO:0006558 GO:0006729 GO:0019293 GO:0043393 GO:0045893
mleksrlsvyllsahirqayksyaiipsrmasqktklseeerkskleplkvsgwsltegrdaiykefifknfnqafgfmt
riamqaekmdhhpewfnvynkvqitlsshdvnglserdtrlanfiekaaamykek
>Pv_so_2100.t1 ---NA---
mredhasiksncgkccigesrrvvkvrlgeqsitwkkgerssllvqhamecgceiekenmrilcmegggmkgkria
>Pv_so_2102.t1 RecName: Full=Brefeldin A-inhibited guanine nucleotide-exchange protein 2; Short=Brefeldin A-inhibited GEP 2; AltName: Full=ADP-ribosylation factor guanine nucleotide-exchange factor 2|GO:0007032 GO:0007030 GO:0043001 GO:0000139 GO:0005730 GO:0006886 GO:0000137 GO:0006887 GO:0005654 GO:0031338 GO:0005769 GO:0043197 GO:0017022 GO:0005829 GO:0032760 GO:0050811 GO:0032588 GO:2000114 GO:0034260 GO:0090303 GO:0032280 GO:0031175 GO:0009561 GO:0005085 GO:0090284 GO:0001881 GO:0005879 GO:0048471 GO:0030837 GO:0005815 GO:0045087 GO:0034237 GO:0016363 GO:0032279 GO:2000067 GO:0032012 GO:0055037 GO:0030532 GO:0051897
mkknrsptirdmvvrcvaqmvnsqasnirsgwknifsvfhlaaadqdesivelafqttvkiitqiyeqhfsalidsfqds
vkclsefacnasfpdtsmeairlirhcakyaaeqpqmfrehniedqsvpeedrvwvrgcenlwisv
>Pv_so_2110.t1 RecName: Full=Cuticle protein 14 isoform a; AltName: Full=LpCP14a
mkvfvlcalfaasqaailvgpgiigtgasaqyrsqdglgnyafgyneghatggtfrkeagnaagvvagsyglavgdgrsr
vvnyvadaagfradvktnepgvepkdpanvainkaavfaapvvgpaaavahiggplgafayntaighaaplgiahwf
>Pv_so_2114.t1 RecName: Full=Leptin receptor gene-related protein; AltName: Full=Endospanin-1; AltName: Full=OB-R gene-related protein; Short=OB-RGRP|GO:0000139 GO:0005770 GO:0016021 GO:0034424 GO:0005102 GO:0042802 GO:0015031 GO:0032511 GO:0046426 GO:0060400 GO:2000009
magikalvglafsgsvgmtllvlgcalpqynnwwpffviifyllsplptvisrryrddmgtssacqelaifittgivisa
fglpivlaqapqdvpiipwgacglvlagnivvfltilgffiafdnddvdysmw
>Pv_so_2122.t1 ---NA---
mrvigsgtdtagpcsshvhvmkkglvtvshnqlpqemtivceincseeltqcnlnskvtrcdhvmlnhaeglqqktqpvl
isdesclalqtgtla
>Pv_so_2123.t1 ---NA---
miivwpkqlnatkacqpageltvatehtvshltvsrqlhesslyarlvvciplmsahgnahtglenmpagprssarplcs
vmnhallcfan
>Pv_so_2125.t1 ---NA---
mkgpvvfglslcivfalcfadeddhhelrevlhcvacaapgsdiraeyktcaahkparlvkllkeccletmpdatdenav
wekicedvtvldkihecakskkgdsepteeekhqceeyekcanaiegch
>Pv_so_2129.t1 RecName: Full=GSK3-beta interaction protein; Short=GSKIP|GO:0019901 GO:0005634 GO:0005737 GO:0090263 GO:0034237 GO:0008631 GO:0004860 GO:0006469
mdgktsddecvwtwkeeaeavisdisfavksinisnslpitdiavymnieileeqkycvqmsrfgfkivsdkfdcieddy
vdqrhyetsyallhkysrmfsqrfgeevqnklkevaqqk
>Pv_so_2132.t1 ---NA---
meaqfrgcvfhydqltphqggktgtsnevgvkvglwkdlalhtmgllwraltspslmfgfkfgthfdflynlshe
>Pv_so_2133.t1 ---NA---
mmawflssssswitpsiphpgqivrisqvkitilemrkpllkcsfsnrafpvhgtnvssgvcsfgaatelvkkhvlemsv
svhltlhccgpekvissnl
>Pv_so_2135.t1 RecName: Full=Golgi phosphoprotein 3-like|GO:0000915 GO:0007110 GO:0032154 GO:0007053 GO:0043001 GO:0006487 GO:0007111 GO:0000139 GO:0007112 GO:0005797 GO:0060304 GO:0045053 GO:0005768 GO:0030968 GO:0000281 GO:0010314 GO:0005829 GO:0070300 GO:0050714 GO:0032266 GO:0032008 GO:0032588 GO:0060352 GO:0036089 GO:0006890 GO:0032580 GO:0090164 GO:0000301 GO:0070273 GO:0005758 GO:0072752 GO:0043066 GO:0031267 GO:0010467 GO:0030032 GO:0050901 GO:0010821 GO:0019898 GO:0035269 GO:0048194 GO:0090307
meevlllglkdkegytsfwndcissglrgcilvelalrgrielekagmrrrsllmrkvlvrndaptgdvlldealkhvke
teppetlqswidylsgetwnplklryqlrnckd
>Pv_so_2136.t1 ---NA---
mfdfsnlkddcedpessesdvpsgpeeefekrprgmgdqhkirqllpakgknglifrseiveddeeqgetgysdkddgdn
eikkqtvpqnfiqlcvhqqrnleelktkvgllcsrvvedpennmyslvielgiqvmltkrln
>Pv_so_2142.t1 RecName: Full=Neuronal acetylcholine receptor subunit alpha-9; AltName: Full=Nicotinic acetylcholine receptor subunit alpha-9; Short=NACHR alpha-9; Flags: Precursor|GO:0016021 GO:0006811
mmltlimfwipsdsakkitlgasllivltaltiycaaltrsprtqllavtfvqatmiavtvavflevvilnltringtrp
pevlvkvmsgslsnyiciwapwrqtipgdkvrlhedsepmnveatpkqewlvvatgfdrilfvlyiivfaaihqv
>Pv_so_2143.t1 ---NA---
mlatptechlftnimpfaekdwwsasqrpaavmafykngdyavtarreychhfnigrnnpissehpr
>Pv_so_2144.t1 ---NA---
milrlnlcwngcisgwfhlmrivtdsmrlskleglraaeevwwidnvklaicdrsgshhqeanqlrtarcredl
>Pv_so_2148.t1 ---NA---
mfgsmrmklqpnhdfaiwmyfghlmttygaafglsmlieapclalekiflhkkeptkdtarnatcvdesvfknshtkkpv
ansdaevnrsiqhyqgcrl
>Pv_so_2149.t1 ---NA---
mwtiylsyysntgtpdidigicpeevearrilseqvtiwtsketngrpdgategyqktrqnpwatcsrsfrmqqerrspl
vfyvrrpmy
>Pv_so_2152.t1 ---NA---
mvphhktkftytckqknqadimdtriismweyhiywwdsqtsdlnskvmcltkklftglqractsnqcttkvrdrkllis
hrsakllhsaqav
>Pv_so_2153.t1 RecName: Full=Lysosomal alpha-mannosidase; Short=Laman; AltName: Full=Lysosomal acid alpha-mannosidase; AltName: Full=Mannosidase alpha class 2B member 1; AltName: Full=Mannosidase alpha-B; Flags: Precursor|GO:0007033 GO:0060042 GO:0000139 GO:0043202 GO:0005797 GO:0007611 GO:0005654 GO:0006517 GO:0048286 GO:0005801 GO:0001701 GO:0001889 GO:0030246 GO:0016799 GO:0008270 GO:0042803 GO:0006491 GO:0035010 GO:0006013 GO:0007585 GO:0004572 GO:0007005 GO:0005615 GO:0016063 GO:0050769
meamfnlsgvkqnmelvmrlnsdiqskgvfytdsngfqmtkrryasalpvqgnyypatsaiyveddysrltvlmshshgv
tspgsgslevmldrrlhqddargrskfvfsrayfi
>Pv_so_2154.t1 RecName: Full=Cysteine-rich motor neuron 1 protein; Short=CRIM-1; Flags: Precursor|GO:0005576 GO:0005520 GO:0001558
mrkvitvciflsflcalgfalrcivcnpencpefntkickvgvtkdvcnccpacyknvgeecggpwnivgvcarhltcvk
ppppgepdpyyefnakgkcqafp
>Pv_so_2157.t1 ---NA---
msrnrelsamqpalpiddeksfpdflfrsypeetpdifkdneskkqnlridlpvrtstdstsvplpatevatsqtpvsvg
ssilpqntpvskakgqkefamlrppsdnarkfdqwaksaqdfmksvasasvretrearpvspsksedplpqqlsslkrrs
krhtirksrdqtvryy
>Pv_so_2160.t1 RecName: Full=Lymphocyte antigen 75; Short=Ly-75; AltName: Full=DEC-205; AltName: CD_antigen=CD205; Flags: Precursor|GO:0005886 GO:0016021 GO:0031982 GO:0005515 GO:0038023 GO:0006955 GO:0009617 GO:0071310 GO:0098542
mqpngrwiirscdenhpficevdeetptvtpqeptegltcptkslkwkdygtnfcyiielqkrvqwykaahlcfqeggfl
asfhsigevnvvlnqvkdykdplyiglaqahdgdfiwddrsvvdfanwhtgqpsstsqiff
>Pv_so_2162.t1 ---NA---
meneavkcsfkesvsdnpdciqacgghfalflqppvlagqcfgivfsdksylptecscpctnictpnlpesfrfhdcvaa
>Pv_so_2163.t1 ---NA---
mheallyvelhadpvpknitsgyvppdslfcfcscrrecncdsdsekpgvslacctsqlgsetatlp
>Pv_so_2164.t1 ---NA---
msrnspvgkwqqenyhekpcdqqqhavnislynqiapnkkqrqpaklssgilqhdiccsgsmlfkdvtgtillsmsf
>Pv_so_2166.t1 ---NA---
mytelhlscgdsvvkgtdyqfrgwglhpqwfhynlymacslarskihtssdagakvnwwkdlaslsltlilsmrhtlsst
spkegl
>Pv_so_2168.t1 RecName: Full=Serine/threonine-protein phosphatase 6 regulatory ankyrin repeat subunit B; Short=PP6-ARS-B; Short=Serine/threonine-protein phosphatase 6 regulatory subunit ARS-B; AltName: Full=Ankyrin repeat domain-containing protein 44|GO:0007051 GO:0016604 GO:0015031 GO:0022607 GO:0051051 GO:0043266 GO:0005794 GO:0045202 GO:0000781 GO:0043270 GO:0007409 GO:1990404 GO:0005829 GO:0010975 GO:0070887 GO:0008270 GO:0050808 GO:0046907 GO:0090263 GO:0098590 GO:0004672 GO:0021700 GO:1904743 GO:1903779 GO:0051973 GO:0042391 GO:0005911 GO:0042393 GO:0070198 GO:0032991 GO:0030695 GO:0050801 GO:0018105 GO:0072659 GO:0018107 GO:2001257 GO:0030016 GO:0031346 GO:1904357 GO:1904355 GO:0045944 GO:0003950 GO:1904908 GO:0005768 GO:0009605 GO:0098876 GO:0061024 GO:0000209 GO:0044304 GO:0002027 GO:0031965 GO:0097431 GO:0005815 GO:0032212 GO:0070212 GO:0070213 GO:0008092 GO:0030674 GO:0048193 GO:0019899
mghvkmaemlikkgscvnlkdrhfqtplhysarkdllrlvilllnaqcdinaadlngdralhiaaskglyemvkvlvths
gvdinapnlrgltplhtavesgfssvvellltancdpsceskclltpldvagdefvrrwhpeiftmirnaldqrkqnwdv
getsl
>Pv_so_2171.t1 ---NA---
mrlkgldrrafcsskgrrnvkaestsisssvgsppaiplrvqaritclssahsnrripvkghralgrlpattltvrgrea
trssceswntwltlrvl
>Pv_so_2177.t1 ---NA---
mvcfewlcthprlktkkqewrpvysrtsaypsgrhsrrniaagsvaviiqdlgfykvcskwilrtlnedqkaphmsmcfm
hl
>Pv_so_2180.t1 ---NA---
mivlhtveaeakpavtlqveaevnlevgakvlyevgvratataeagpeagvihtdviqghvpdrtlhahaqdrlpgvhqy
lvvegpqvswindvsrvdsfsvhah
>Pv_so_2183.t1 RecName: Full=Cysteine-rich PDZ-binding protein; AltName: Full=Cysteine-rich interactor of PDZ three; Short=Cysteine-rich interactor of PDZ3|GO:0005737 GO:0014069 GO:0043025 GO:0043197 GO:0043198 GO:0008017 GO:0030165 GO:0044877 GO:0097110 GO:0031122 GO:0035372 GO:0045184 GO:1902897
mvcekcekklgkvitpdpwkagarnttesggrkinenkaltakkarftpytsfqqcricrqkvhqvgshycqacaykkgi
camcgvkmldtknyrqssa
>Pv_so_2185.t1 ---NA---
mapgaymqlwdqlhndqlsgnmnkyegkkcdtfyaherhftcrssspvsggvgreftvretgsklvqvvdksirclyqfq
tctacewrikccwqmp
>Pv_so_2190.t1 RecName: Full=Transposable element Tc1 transposase|GO:0003676
mtvqdscvmnseayikilgqtvvpqlekdelifqqdpapchtsmkvkqffadhciqvlqwqgnspdinpiqnlwpilknr
pgkmksdthnnlkqslfwvcfqikk
>Pv_so_2194.t1 ---NA---
mflrvsigdrssehddqgspytacracmvvcavcaqalscwkmaagrpwkcssktgynisacreaasnan
>Pv_so_2202.t1 ---NA---
mggasqpqssplqifitfaglppflapaahfllliilrmvkiddtrnfvwdgrcegrydvyvignwwfvpglpgngsgrr
qttvgaqqgdaghwsrvhra
>Pv_so_2204.t1 ---NA---
mvrtqslrtamtgsgqkvqlgnirerpkgrakkdlngssekqherngscfcgcieqgqieernmwett
>Pv_so_2207.t1 ---NA---
mclqetklcpvdcvivchysifwkdhttatvacgsvsvlvphyipvmqlslstplqvvvvclslnvlltvycvclppday
itqatveglidqlphplflledfyahnplwvsdrgdsrghwveamllssnfclfstgidt
>Pv_so_2210.t1 RecName: Full=NAD-capped RNA hydrolase NudC; Short=DeNADding enzyme NudC; AltName: Full=NADH pyrophosphatase|GO:0044715 GO:0061136 GO:0004551 GO:0042178 GO:0006974 GO:0000302 GO:0000278 GO:0006203 GO:0008413 GO:0005515 GO:0042262 GO:0019177 GO:0005829 GO:0035539
mnsnenkignndrrpgvgvavfitnpkchsyivlglrkgkiggglyqlpgghvefgetweeaacrealeetglvlknvef
cavvnsvvpeinyhyvtimmkgevnsstsncdpqncepdkcegwkwchwdklppaelcfyslrdfhklgyspwqqnnmm
>Pv_so_2217.t1 ---NA---
mwlvclrkmalmnvrcvprkhqekvipqaiflpmdwrlhthvryvprdfqkntssnftfeftlvrssilvrcaprsissn
issstclpiqerdfmsakcat
>Pv_so_2222.t1 ---NA---
mytlpiqpssggckrpptsrtplrlpvtlfryfspqtpgnwadsvvskrlpsasqgssiassfsssvt
>Pv_so_2224.t1 ---NA---
mliaykqlsefdrghivglteagwsmhcisrhlcrsdtavqrcwpqcvdagrtlwyagsrlpramtaredrvlvqaarnw
ivcvtsnspgvvevsiwtnsrrlqewglylr
>Pv_so_2225.t1 RecName: Full=D-amino-acid oxidase; Short=DAAO; Short=DAMOX; Short=DAO|GO:0071949 GO:0042416 GO:0042802 GO:0055130 GO:0036088 GO:0008445 GO:0047821 GO:0007320 GO:0006562 GO:0006551 GO:0005741 GO:0042445 GO:0006533 GO:0005778 GO:0007625 GO:0005829
mlipvrgqtikvkapwikhfyygdevyivpgvdyitlggvkdygswkmqvnhyqkqfifdkcvelvpslqnaevlydwvg
lrpyrsslrldaniiqcdgryyvvvnnyghgghgvtlswgtakhatelvckvlqspellisrl
>Pv_so_2227.t1 ---NA---|GO:0003676
mtnpcsvwvittainmcgdvsvkrhhpthvherhagptpglmvwgaisydsqsplvfldgsltaqqyvqevicpvvppfi
tsvpgatfqqdnahphtaqvsa
>Pv_so_2229.t1 ---NA---
mqiedgnlrkknapvnklmssadmelryshscmrscgaeetdrivvvfskskeilngykgqhiivlqctfanrkelfrhs
tskafcfvlrtgglicqgyqrffkisvsp
>Pv_so_2230.t1 RecName: Full=Adult-specific rigid cuticular protein 15.7; Short=ACP 15.7
mfirsltilcgvfftvygqsvvhpdgnsnsfrhfqpeqgnfefaydvvradgaknsrkesgdvsgnrvgsyslsdvdgrq
rtveytagkegfravvrtneqgtdnqnpgdvvfyanpvntrfihh
>Pv_so_2236.t1 RecName: Full=Protein real-time|GO:0005654 GO:0005794 GO:0005829 GO:0039552 GO:0015871 GO:0039536
mkedisftvfrtqqplppsekepneedtqgcghpslplgmlsleaptysvipknwllgrdyhtvestlickdgesvqgsh
vacvegtyilqwrhveslhhhsfdfplsshksklmyyyevlksqdyrgsmsslqsshsgttctssgeqsgvsscpsr
>Pv_so_2238.t1 ---NA---
mfttvpvsvtiattdssgtthspplanahvnsssspkqvpknqssnsssngqdsvnhnsikksssmqdsrngsissmset
qspsavsgyhhqsdlqkesstvqnqsvphissnqhtvfttssskqnsesrleftefyrlypcwksrrq
>Pv_so_2240.t1 RecName: Full=Profilin-1|GO:0005622 GO:0003779 GO:0070064 GO:0032956 GO:0051641
mswqayvdnqicaqvsckiaaiaglqdgavwakfesdpsvkpvsqselksvadgmrtnpasfqetgiylggekyfclyad
nallrgrkgssalivvatntcllvaattegfppgqlntvveklgdylrsnny
>Pv_so_2241.t1 RecName: Full=Group XIIB secretory phospholipase A2-like protein; AltName: Full=Group XIII secretory phospholipase A2-like protein; Short=GXIII sPLA2-like; AltName: Full=sPLA2-GXIIB; Short=GXIIB; Flags: Precursor|GO:0065007 GO:0004623 GO:0050482 GO:0005509 GO:0016042 GO:0006644 GO:0005576
merkyllycavvlgsfiitypqslfagvknvldsvnaiveevslglrslsagldfvdqfvqtagseeclfhcpsgkklvp
nqkykpvpsgcgaygvtlsvknspqkefteccnyhdicygtclskkeicdekfdkclnkacakqakeigekkfg
>Pv_so_2245.t1 RecName: Full=Ribonuclease P protein subunit p20; Short=RNaseP protein p20|GO:0090502 GO:0004526 GO:0005515 GO:0000172 GO:0005737 GO:0001682 GO:0005655 GO:0033204 GO:0005654
masasqqyeqpsaarektrfdpeeyklrkrlprclpkrrndvyinmktnfvaqlkrcqkllddgeneifihglgkavnra
vnialqlqannssalelgvntstvdliddlepetdevepqmqirsnsavhikvfrklplpqvatds
>Pv_so_2246.t1 ---NA---
mlwkvhskfcftssdshasdlshlvlctkrwqnsspncetiqydaelynyrldqlmawlrnmmlrwgvprwlwgmigntc
aifi
>Pv_so_2251.t1 ---NA---
mfiiknaynskksfesislsssavcvkttylllvqvgwllefygarartsqratgihwklkqkgshtrrrsee
>Pv_so_2264.t1 RecName: Full=Transposable element Tc1 transposase
mdwplwspdlnpiehvwdeiwrcmdacpcplnssqagtlldewclfpkncwiirypccqtdmllsvqsqtvihhtricfs
capvtfflvllcrphctcytgfhklsnm
>Pv_so_2265.t1 ---NA---
meteqilrnrdpyvveggpppgampvggrfirgvrtggpnqpsmqgqwqdnrnkpqggrfmptgnpagrggggrrdlnir
haraftr
>Pv_so_2268.t1 ---NA---
mgvkliekihdcvrpqggatnddmpfvlcpvpaicksqflslhprirqllelswkdyecnayhdhheelrrpvvwlvisv
aysrksdhhevqaleevhvffacplemlkstnagkneaq
>Pv_so_2272.t1 RecName: Full=Homogentisate 1,2-dioxygenase; Short=HGDO; AltName: Full=Homogentisate oxygenase; AltName: Full=Homogentisic acid oxidase; AltName: Full=Homogentisicase|GO:0042802 GO:0006559 GO:0046872 GO:0005829 GO:0006572 GO:0004411
msefmglihgsyeakgtgfqpggatlhvmmtphgpdyecfttastvqltpqrvadntmtfmfetslslitttwgeklsqk
vdhtyyqcwqslkknfdpnqrdkrldd
>Pv_so_2277.t1 ---NA---
msrqrtptgdkhidsvepetpkskkvprdqirtrtsnqtftslktkrtsrfcliqtcltacriqksqiaakirminrrkk
vynsqrktytkflatqqknlppiyqwllcsvldsipistahhpfskhhcpwvp
>Pv_so_2279.t1 ---NA---
mrepahtkrqipgtvalrmaaihgqeygstslppttasgsgrssppplredvpglniinsvlgsallpvtfvgptfprip
qpatltlgcegglgcsigg
>Pv_so_2280.t1 RecName: Full=DmX-like protein 1; Short=X-like 1 protein
marwilqdycgslttllqtdvgyshpkateadasssqdrmsanpsvfnfylflrvhplvvrrqraqnvselrkplsqghp
hfkravtekdrrdslvaegssedsisplerrsnvtr
>Pv_so_2282.t1 ---NA---
mdvayekikrlceefiergsgwvlhkihhlevkiahyqplaaasyiptptvlsrkeviinvqnsdrcfiwsvlaalhpte
enahhgevgsvprstaeqlktddmvhypvltplhhqgsp
>Pv_so_2286.t1 RecName: Full=Tigger transposable element-derived protein 2|GO:0003676 GO:0005515
mkttgeaasagedaastfpaelekivkennydyhqifivdetglywkknfvskkdaaqpnykvskdrltvmlggnakf
>Pv_so_2287.t1 RecName: Full=Casein kinase I isoform delta; Short=CKI-delta; Short=CKId; AltName: Full=Tau-protein kinase CSNK1D|GO:0006281 GO:1990090 GO:0016607 GO:0090175 GO:0046777 GO:1905426 GO:0000139 GO:0000776 GO:0043025 GO:0032091 GO:0030426 GO:0032922 GO:0030307 GO:0045095 GO:0009506 GO:0005829 GO:0071539 GO:0034067 GO:0032880 GO:2000052 GO:0000902 GO:0007020 GO:0090263 GO:1905515 GO:1902004 GO:1904424 GO:0043278 GO:0004674 GO:0006897 GO:0005886 GO:0048208 GO:0050321 GO:0071482 GO:0005876 GO:0051219 GO:0018105 GO:0032436 GO:0007030 GO:0090397 GO:0045104 GO:0042277 GO:0042752 GO:0061512 GO:0007555 GO:0000287 GO:0005524 GO:0051225 GO:0004712 GO:0048148 GO:0051781 GO:0005847 GO:0045475 GO:1990904 GO:0106310 GO:0033116 GO:0035332 GO:0036064 GO:0045879 GO:0007446 GO:0090090 GO:0030877 GO:0005813 GO:0048471 GO:0001933 GO:0043066 GO:0030838 GO:0001934 GO:0045880
myfnrgslpwqglraatkrqkyerisekkmstpieelcrtfpsefatylnycrslrfdekpnysylrqllrnlfhrqgft
ydyvfdwnmlkfggnrsqqemqedrerrdrhhqhtsttsrgalpapttasssrlrgapdsaspatvnqlkqri
>Pv_so_2292.t1 RecName: Full=Serum amyloid A-2 protein; Contains: RecName: Full=Amyloid protein AA1; AltName: Full=Protein AA1; Short=AA1; Contains: RecName: Full=Amyloid protein AA2; AltName: Full=Protein AA2; Short=AA2; Flags: Precursor|GO:0035662 GO:0007252 GO:0050708 GO:0050918 GO:0034364 GO:0050728 GO:0008203 GO:0042056 GO:0005881 GO:0045785 GO:0006953 GO:0007204 GO:0001664 GO:0009617 GO:0048247 GO:0048246 GO:0071682 GO:0071347 GO:0030593 GO:0030168 GO:0035634 GO:0032732
mnrslvlfsvcfllafatcevdgafgfirdaiggaqdmyraykdmreanwigadkyfhargnydaaqrglggkwaaevis
dlretlqggssgrgkedteadqeanrwgrsggdpntyrprglpkky
>Pv_so_2293.t1 ---NA---
manrnehwervpsyievsrciydfitdssselsqrklssqtseehqqyvnftfndtllvmvlaiaftvmrflmtdwyfkp
lgqrfnltpancfsriqvlfgqggv
>Pv_so_2294.t1 ---NA---
mmrsliawlwgcenesllsltdresnfslrkgveagvgfyllieflisecekpdrelnnkicksekvhghqyktfsknev
nqktkpfvynaicvqthpvlwy
>Pv_so_2295.t1 RecName: Full=7,8-dihydro-8-oxoguanine triphosphatase; AltName: Full=2-hydroxy-dATP diphosphatase; AltName: Full=8-oxo-dGTPase; AltName: Full=Nucleoside diphosphate-linked moiety X motif 1; Short=Nudix motif 1; Flags: Precursor|GO:0006281 GO:0008584 GO:0006152 GO:0046686 GO:0007568 GO:0005886 GO:0008413 GO:0047693 GO:0006979 GO:0005615 GO:0031965 GO:0005515 GO:0030515 GO:0005759 GO:0001669 GO:0042262 GO:0008828 GO:0005829 GO:0035539 GO:0106378 GO:0106377
mmrnkllmtlvlvrngssillglkkrglgtnkwngfggkvkvgesivdgakrelleesglhcdkldrighlvfefvddpv
lldvhvfttssfdgepqesdemvpkwfpvsdipysqmwaddkhwfplflrgakfegyfkflghdtilqhslkeindvdvf
sv
>Pv_so_2296.t1 ---NA---
mrlgslptlpssngdflavsttpastlsssldfhqlcrrsgdtelplistlcndrsllmlpktvptctwqrhmgkdlrrf
scsavfspsyekylcserfsvgskqedelisksvvfsfe
>Pv_so_2310.t1 ---NA---
mytsnnlpypiiimqkaepccgtlirsdtyllysvlatvmmdkcigllgfivstydwptgvkytmgadtkktairpkvhv
ytnadtsknapkqlelkyrnat
>Pv_so_2311.t1 ---NA---
mraissdtsgtassqrladtfqdrrgvadtydsildplrefvrcsnrmyinvdlqlspqkkkkshglksgdrrglvigpp
rpihllpylrrrcartsgakcagapscmnhmcrriargtsssitgkscskkrr
>Pv_so_2313.t1 ---NA---
mhvktrnvsydeqgtfasidfvvvtsnhfqltlysqpsstrprlvntsplnrcyeshfgrciivaddetenrgqklyagl
>Pv_so_2322.t1 RecName: Full=Ubiquitin-related modifier 1 homolog|GO:0005634 GO:0005515 GO:0005829 GO:0002098 GO:0031386 GO:0032447 GO:0046329 GO:0034227 GO:0097163
mnvtvefggglellfnnqkkhsvslpkqeqtwtvelliswlkcnllkerselfvqghtvrpgilvlindldwelmgelny
eiqdndqilfistlhgg
>Pv_so_2324.t1 ---NA---
mkimksksenvaegntilsfrkskgtlgyimprkhvwyqyqqesnldkgystglseaawltfhiaeyvghdtmsalvweq
klqniifalmkemavtrdfllend
>Pv_so_2326.t1 RecName: Full=SNARE-associated protein Snapin; AltName: Full=Biogenesis of lysosome-related organelles complex 1 subunit 7; Short=BLOC-1 subunit 7; AltName: Full=Synaptosomal-associated protein 25-binding protein; Short=SNAP-associated protein|GO:0090316 GO:0031083 GO:0008021 GO:0005794 GO:0099078 GO:0010977 GO:0043393 GO:0001669 GO:0016197 GO:0051604 GO:0007042 GO:0008333 GO:0000149 GO:1902824 GO:0002177 GO:0005764 GO:0032418 GO:0061909 GO:0097352 GO:0032438 GO:0031503 GO:0048471 GO:0072553 GO:0098588 GO:0031629 GO:2000300 GO:0016188 GO:0017156 GO:0048490 GO:0008090
medtestttsvddktddfgdsptrdaladgligllrpaveqldervkltrisqielrqqidslaedlrriseshhsmydl
dgyvkklmnakrrvmlvnnilqnaqerlnrinqnvarettrrkalletvpspattps
>Pv_so_2328.t1 ---NA---|GO:0003676
miitvqdvalqagishgscqsiivdtlhmkgvrnffvlkfltqeqmervdickdlintsetdagfldtiitrdgtwcylc
dpktkcqslewkspnssrkkkiysltvqktk
>Pv_so_2333.t1 ---NA---
mlhtstsevmkawngdawmwcpskamftmysptsvgkyateqvpsplsrqliaasqgpsmvtlrlpwpaplvsitnsagr
lispwfspcp
>Pv_so_2335.t1 RecName: Full=Glycine receptor subunit alpha-1; AltName: Full=Glycine receptor 48 kDa subunit; AltName: Full=Glycine receptor strychnine-binding subunit; Flags: Precursor|GO:0022824 GO:0005231 GO:0099095 GO:0007399 GO:0043169 GO:0043025 GO:0005254 GO:0043226 GO:0043005 GO:0006821 GO:1901700 GO:0005887 GO:0098793 GO:0098794 GO:0007626 GO:0016597 GO:0070887 GO:0060078 GO:0010033 GO:0007165 GO:0034220 GO:0050905 GO:0007268 GO:0097060 GO:0031406 GO:0005515 GO:0004888 GO:0032991 GO:0051239 GO:0051259
mfwlesdvsrhtppvsytkaidvwtgvclsfvfasllqfilvsqlgrnekhrrkqhqstvdpealfikeegkeskfekss
sldsaevnavsrliagnlcegnqthlkidnfarilyplsfivfnliywpvycagn
>Pv_so_2341.t1 ---NA---
mesfkvffqvsrmshqvpahkqllanelnqnidtagegcmravasrssllllcsvvlehnmddnrqhgkasgsgtsn
>Pv_so_2342.t1 RecName: Full=Ryanodine receptor; AltName: Full=Ryanodine receptor 44F|GO:0005737 GO:0016020 GO:0043229 GO:0005216 GO:0006811 GO:0065007
mdmamsnltvpdmppdptklrstsseealhkkgiesggesdaagtepdrpkrrgrspfrffkkrdekpvdqpeaamldvp
pertkplgatggtgltvrspsvrvstsqlvppavpdrpsalspsmaeragsprrlskvpmedappddgtkpcllrlgyyn
l
>Pv_so_2348.t1 ---NA---
mpphkliqyisvsivgwlvvfypkstkhimgtdtkeiviqneekiteetvdpdgngmkeemktrntkqadksrklimrei
hrrkiec
>Pv_so_2349.t1 RecName: Full=Nuclear transcription factor Y subunit beta; AltName: Full=CAAT box DNA-binding protein subunit B; AltName: Full=Nuclear transcription factor Y subunit B; Short=NF-YB|GO:0005721 GO:0005737 GO:0008622 GO:0008623 GO:0016602 GO:0043596 GO:0140672 GO:0000976 GO:0003700 GO:0003712 GO:0003887 GO:0031490 GO:0044877 GO:0046982 GO:0006272 GO:0006275 GO:0006974 GO:0010723 GO:0031507 GO:0034080 GO:0042766 GO:0043966 GO:0048574 GO:0071480 GO:0071897 GO:0140529 GO:1902983 GO:1990830
maekiddltlpnsiivrlvkeavpegvnlskdarvafsraasvfvlfatssannfalkakrktltgadvvqaledmqfeg
fiesvkkcyeafrqekgkkeslgtsgkgrkrkepesigeapeeippshpaenghasggease
>Pv_so_2352.t1 ---NA---
mapftlgtrafgfvlllcfcsianssfdikkfldedtfkkcsqiecsnpdfaneemacfeklseqdqeifensatecygi
pnlhdveprefmkifcsdiprayecekkgieafleaehsddekalwmeysecvaplygacmd
>Pv_so_2354.t1 RecName: Full=Suppressor APC domain-containing protein 2; AltName: Full=Tumor specificity and mitosis phase-dependent expression protein; Short=TS/MDEP; AltName: Full=p42.3|GO:0005654 GO:0005730 GO:0005829 GO:0005886 GO:0043296 GO:0045179 GO:0005515 GO:0000132 GO:0008284 GO:0090175 GO:0098725 GO:1904777
mdahherlnfqmtrifevnqhlnalmessekrfpihmnlavhqrpffeknqknssqttiqrlkeqnhslteeigkkseii
tqleaeksalirelfqsrtqqkkdsndttlw
>Pv_so_2355.t1 ---NA---
mnslsastcmgpigntantfrsaggsqnstecithvscdfstteallmeksnsmptsctetllsrldftekafsdttwpl
tedfvpevwisvslninl
>Pv_so_2356.t1 ---NA---
meiairthpgyyntvgishepcqsirtdnlnvrpvsaksvqcllmteqeklhlnvcqdlkrrvrkrpsvkshyre
>Pv_so_2358.t1 ---NA---
msvsnrrkkkspsqpprlhhelhlrrspsrrrecppfssgrhvfpsqdgelpgakgiygeqpqllpavlssesvsqpsih
>Pv_so_2362.t1 ---NA---
mlvgqeqrllcphgngrgtvrpngvvrclcfaqctssygyrrcgrgsgvnilltsvlfyltlllvldvcsqqnyvesevd
kky
>Pv_so_2363.t1 ---NA---
mespvvvskldqefqklqkamlkgedesfdsedeginlhnfvflskgpalpldmnpkkmelfhslgltthlkrkklewns
ylkrrkllheddempfvyveeksqdfpkltvdnfieqkqeaeenn
>Pv_so_2366.t1 RecName: Full=Histone-lysine N-methyltransferase SETMAR; AltName: Full=SET domain and mariner transposase fusion protein; Short=Metnase; Includes: RecName: Full=Histone-lysine N-methyltransferase; Includes: RecName: Full=Transposon Hsmar1 transposase|GO:0042800 GO:0008283 GO:2001251 GO:0000729 GO:0035861 GO:0042803 GO:2000373 GO:0000737 GO:0003690 GO:0015074 GO:0046975 GO:0044774 GO:0005730 GO:0000014 GO:0003697 GO:0044547 GO:0000793 GO:0097676 GO:0031297 GO:2001034 GO:0051568
mrlypsvqprtgfksgdmslevkprsgrpsvvdltglkykveehlitstrklseelgaskdticralhqlgktfknprev
phk
>Pv_so_2373.t1 RecName: Full=Cytochrome b-245 heavy chain; AltName: Full=CGD91-phox; AltName: Full=Cytochrome b(558) subunit beta; Short=Cytochrome b558 subunit beta; AltName: Full=Heme-binding membrane glycoprotein gp91phox; AltName: Full=Neutrophil cytochrome b 91 kDa polypeptide; AltName: Full=gp91-1; AltName: Full=gp91-phox; AltName: Full=p22 phagocyte B-cytochrome|GO:0042338 GO:0045726 GO:0048839 GO:0040032 GO:1990451 GO:0005789 GO:0006954 GO:0106294 GO:0106293 GO:0002119 GO:0046982 GO:0005509 GO:0016175 GO:0005829 GO:0071455 GO:0048085 GO:0050832 GO:0050830 GO:0010575 GO:0090303 GO:0009566 GO:0005244 GO:0045730 GO:0000302 GO:0005764 GO:0042744 GO:0051454 GO:0009719 GO:0098869 GO:0030054 GO:0031267 GO:0018149 GO:0016324 GO:0035264 GO:0009055 GO:1902177 GO:0007476 GO:0051591 GO:0048855 GO:0008365 GO:0002385 GO:0042554 GO:0009615 GO:0042995 GO:0048661 GO:0005769 GO:0001525 GO:0019221 GO:0006739 GO:0034765 GO:0016477 GO:2000379 GO:0070821 GO:0035579 GO:0003081 GO:0030282 GO:0031252 GO:0006590 GO:0042446 GO:0009986 GO:0020037 GO:0004601 GO:0072592 GO:0050661 GO:0030878 GO:0043020 GO:0050660 GO:0045087 GO:0043066 GO:0046330 GO:0045121 GO:0030198 GO:0030670 GO:0050665 GO:2000147
mpkirlegpygggnqdwykfevavmvgggigvtpyasilndlvfgtstnrtqscqplrqarhdsfpqvrsaaallr
>Pv_so_2374.t1 RecName: Full=Ras-related protein Rab-8B; Flags: Precursor|GO:0014069 GO:0016604 GO:0043025 GO:0005797 GO:0051286 GO:0048169 GO:0007409 GO:0003924 GO:0043197 GO:0019003 GO:0019882 GO:0005829 GO:0071532 GO:0098978 GO:0030424 GO:0019901 GO:0016239 GO:0060271 GO:0006890 GO:0030140 GO:0042144 GO:0042147 GO:0000301 GO:0005886 GO:0006895 GO:0001881 GO:0005764 GO:1902647 GO:0048210 GO:0097730 GO:0032794 GO:0032511 GO:0031346 GO:1904951 GO:0034497 GO:0005770 GO:0044257 GO:0060627 GO:0061512 GO:0005776 GO:0005525 GO:0032869 GO:0005769 GO:0098793 GO:0005802 GO:0051223 GO:0099003 GO:0005801 GO:0097546 GO:0051461 GO:0036064 GO:0007165 GO:0008333 GO:0005102 GO:0150115 GO:0005778 GO:0005813 GO:0030911 GO:0098887 GO:0045046 GO:0030670 GO:0071346 GO:0031045 GO:0055038 GO:0032258
mlakvclvgpkgvgkstmaaridssaakessgspaspkfsncniligdrtidlqiydisgeenllcmapiffkaakaalc
vfdltneksfealgawvkgikenasdecvlvivgnkddledqlisrergdkfaesvgardcfg
>Pv_so_2375.t1 RecName: Full=Cap-specific mRNA (nucleoside-2'-O-)-methyltransferase 1; AltName: Full=Cap methyltransferase 1; AltName: Full=Cap1 2'O-ribose methyltransferase 1; Short=MTr1; AltName: Full=FtsJ methyltransferase domain-containing protein 2|GO:0005634 GO:0097310 GO:0005737 GO:0006370 GO:0004483 GO:0097309 GO:0007424
mqyhldlhdflqqrklsvdlitadggvdcmenpgeqesfvanlklaeavlaldnlnvggccvlkrftlfesasvctmyil
ncvfnkvyvfkpvtsksdsevwknvc
>Pv_so_2379.t1 ---NA---
mdseinqlsgssavnidlsdpsktgppivyvndddnnrfvgvkapyevtslimcsseysvsqfrillrvgcrkiscgtki
nqwenckctcil
>Pv_so_2383.t1 ---NA---
mfltsskfvgnpfielhcsqfvasvhkllkvqcavcglfleqfdvgllsqtplagcyqqqeavlnvvpligldlwygivq
tnaalhsevfpspra
>Pv_so_2384.t1 ---NA---
mfwetfpdtrrytvfekdgvdrehfeliyrtkmfgyvfytqlvcetvlaiemlygiilvirslmgekmafleiastpvif
dsvgfgvfalftlqtaifyqcshrsvlriyyseedeeyiavflkanpfvtqqlrckpgdlieypqtplssmfgnhrlkgk
raimnlgyfkdifhynhllgslqh
>Pv_so_2387.t1 RecName: Full=Acylphosphatase-2; AltName: Full=Acylphosphatase, muscle type isozyme; AltName: Full=Acylphosphate phosphohydrolase 2|GO:0003998 GO:0042802 GO:0006796
mapqqstqqsgpsllqvefevfggvqgvnftkycremsdrfglkgwtrlsrwgtvvgviqgekdkvdemamwlrlqgspg
sriehcelrnwkildkleyrnfsvrf
>Pv_so_2390.t1 RecName: Full=Disabled homolog 1|GO:0014069 GO:0043548 GO:1902074 GO:0007494 GO:0008022 GO:0021517 GO:0048712 GO:0043025 GO:0032091 GO:0060766 GO:0032968 GO:0005546 GO:0050750 GO:0005903 GO:0048488 GO:0030308 GO:0001701 GO:0005829 GO:2001046 GO:0030424 GO:0051645 GO:0030665 GO:0002092 GO:0007264 GO:0038024 GO:2000096 GO:2000370 GO:0021589 GO:0021942 GO:1900026 GO:0007349 GO:0005765 GO:0007588 GO:0046426 GO:0005118 GO:0045860 GO:0050680 GO:0071364 GO:0030132 GO:0030099 GO:2000643 GO:0035026 GO:0032436 GO:0016324 GO:0010862 GO:0030335 GO:0007391 GO:0008045 GO:0021813 GO:0045666 GO:0005178 GO:0009410 GO:0001650 GO:0010718 GO:0000122 GO:0007628 GO:0050771 GO:0048268 GO:0001921 GO:2000298 GO:0035615 GO:0060391 GO:0032349 GO:0016358 GO:0035612 GO:1903077 GO:0007162 GO:0045874 GO:0021766 GO:0042169 GO:0090090 GO:0048471 GO:0042051 GO:0046332 GO:0097477 GO:0070373 GO:0046330 GO:2001237 GO:0071425 GO:2000860 GO:0030511
mqdkeildeaeealtcktetsstcsdskdsteekkdvsdvqakkeqqkdrsvfkkkkptkkdrtdknspsrffgdgvsfk
gkligvetvsnargdkmcqesmaklkrrkdrrtslpsssa
>Pv_so_2393.t1 ---NA---
mgigvscgggsfrfsgkkdkrwfridpvvlsknevnailgkegqrpgtyllyedvekekiclafrttegdvdhysivkln
dlfyfndfpfpylesivlyykkykfkdtrlthqavlsprvrsqrsqrisgylkldtikdnerethv
>Pv_so_2394.t1 RecName: Full=Transcription activator BRG1; AltName: Full=ATP-dependent helicase SMARCA4; AltName: Full=BRG1-associated factor 190A; Short=BAF190A; AltName: Full=Protein brahma homolog 1; AltName: Full=SNF2-beta; AltName: Full=SWI/SNF-related matrix-associated actin-dependent regulator of chromatin subfamily A member 4|GO:0000228 GO:0000776 GO:0005654 GO:0016514 GO:0016586 GO:0003677 GO:0003682 GO:0003824 GO:0005515 GO:0000278 GO:0001825 GO:0001890 GO:0001974 GO:0003007 GO:0003349 GO:0006338 GO:0008285 GO:0045893 GO:0060948 GO:0060979 GO:0060999
mpkrkknpgtsedskdstdskrrkvldpaemcqelydtirsyktedgrllcetfirapkrrsladyydvvstpidmlkiq
qklkteei
>Pv_so_2396.t1 ---NA---
msrpvvspflpgdclhlrlrtsasiaslvrhvdhpaylkplicalssslrwqislpwyslrpdvpprrcrlwleylshme
tsrlclavdtmfslvstaavtdilclfvflsfa
>Pv_so_2398.t1 ---NA---
medllvktegfcrstvcrcctimpqcqvclksptatamdnlttaacrffaftcgnptskltvcwfrhmtsk
>Pv_so_2403.t1 ---NA---
maensrtvhsfqpsvppsfqesihhnshymatsatqriqdlhqyvirglsplintstlrsihhphsgmtwsrhrmdiale
qyapsvtnslhtndaveqhvieiedashhvqilqqt
>Pv_so_2405.t1 ---NA---
mtswlyqtavrifqagfmlkafdgmvkddstetngsgpagktsaiispdpdffgvtflglgtrvpwfnktdqsltvfslk
mgtilwrplysnefsstdrvwymrs
>Pv_so_2406.t1 RecName: Full=Zinc finger protein 254; AltName: Full=Bone marrow zinc finger 5; Short=BMZF-5; AltName: Full=Hematopoietic cell-derived zinc finger protein 1; Short=HD-ZNF1; AltName: Full=Zinc finger protein 539; AltName: Full=Zinc finger protein 91-like|GO:0005634 GO:0000981 GO:0005515 GO:1990837 GO:0006357 GO:0045892 GO:0070895
mgtaehcvlsgaashskenfhrdsaskfyfchecsystihrllmtkhqmkhsrkkafkcsdckqafswkhslkrhmvvhs
kekpfkcslcregfsqssslkthmvvhsglcdhscnicgatfnssfrlshhlkfhlpn
>Pv_so_2410.t1 ---NA---
mllnpylissvstppppleqssstssaicpispkrvpvgvelavasasprilvctyfthirslhtgttgipvcevappta
ragpvtarvyvflalisqswplrhetpltnqsasdeef
>Pv_so_2413.t1 RecName: Full=Chromobox protein homolog 7|GO:0090734 GO:0061773 GO:0090575 GO:0016605 GO:0006282 GO:0008340 GO:0000977 GO:0046974 GO:0046015 GO:0000776 GO:0032968 GO:0005700 GO:0001940 GO:0000183 GO:0003727 GO:0097009 GO:0005829 GO:0071456 GO:0030466 GO:0030500 GO:0036123 GO:0019904 GO:0008270 GO:0042826 GO:0007140 GO:0045137 GO:0042149 GO:0005721 GO:0099115 GO:0005637 GO:0000791 GO:0031509 GO:0017053 GO:0047485 GO:0031508 GO:0001835 GO:0034773 GO:0035985 GO:0061793 GO:0040014 GO:0035102 GO:0031065 GO:0035064 GO:0045786 GO:0048733 GO:1900114 GO:0009410 GO:0042754 GO:0000794 GO:0031934 GO:0000122 GO:0110129 GO:1990226 GO:0033553 GO:1990904 GO:0140297 GO:2000772 GO:0042802 GO:0035097 GO:1904047 GO:0003682 GO:0001221 GO:0043021 GO:0010369 GO:0005819 GO:0030674 GO:0031048
msstkkktkevepegeefavetildkrmrgnkveyylkwkgfpdsensweprenldcpeliaqfeenrkakgedkddaek
kvnvtpesvqsppkkkkkaddrprgfdrgleaeritgatdangelqflmqwkgtdekdlvparvanvkcpqvvikfyeer
ltwfsctnheeeke
>Pv_so_2414.t1 RecName: Full=LIM domain-containing protein 2|GO:0001726 GO:0005654 GO:0005829 GO:0015629 GO:0030018 GO:0030054 GO:0031526 GO:0032154 GO:0000976 GO:0004497 GO:0043167 GO:0051015 GO:0051393 GO:0003281 GO:0006629 GO:0016477 GO:0030239 GO:0030299 GO:0031529 GO:0042632 GO:0045216 GO:0048667 GO:0048812 GO:0050794 GO:0051017 GO:0055008
mekmetsgmrihkncfrcahcscmlrlenyttsagrlyctphfkqlfisrgnydegfgreqhkdkwnrssnntpvprdlh
engdfveytngdvqclderv
>Pv_so_2417.t1 ---NA---
masnppepssssgspnhsvpdaaltteeesycevsyvngtqvedyqeeqfihlkaeerlspsvnyeqfndpscsaeayvq
vslqsyvpvnnvstssqntfhetpghdaspgsfsgsddkkpvldaihdtqihssceclssrcrsssaegctdy
>Pv_so_2420.t1 ---NA---
mdtsippddntcprisdtdglvhvahtstqsscaaiplrcllpaccwvlpasthwrqyceiaaslqhkcllirrvdqpas
vrptvrplsdlvcvwchgirtinag
>Pv_so_2428.t1 RecName: Full=Copper transport protein 86|GO:0005829 GO:0005886 GO:0030425 GO:0043025 GO:0048471 GO:0019899 GO:0042802 GO:0031175 GO:0060271
mcseckeiqdlvrtmdgipllldcccldarnpyimqwcilairnlleknkenqeivakisitgdlvdsallrelglevyi
qdgkptmrkyvntdhs
>Pv_so_2438.t1 RecName: Full=Zinc finger and BTB domain-containing protein 3|GO:0005667 GO:0005737 GO:0016604 GO:0000977 GO:0001227 GO:0003712 GO:0005515 GO:0018024 GO:0000122 GO:0001752 GO:0002376 GO:0007605 GO:0009968 GO:0010114 GO:0010629 GO:0016043 GO:0019827 GO:0030326 GO:0032728 GO:0032755 GO:0032760 GO:0035239 GO:0035271 GO:0039019 GO:0042127 GO:0043153 GO:0045444 GO:0045595 GO:0045821 GO:0045944 GO:0046889 GO:0051726 GO:0055088 GO:0060086 GO:0071333 GO:0072073
mhffadgmnptlllrrrseprkrgrpcsdektkekptcavcfktfsessnlkkhlaihaavrqtyecslchrrfswkkgl
drhirlshntemskylwnr
>Pv_so_2441.t1 RecName: Full=Cytochrome c oxidase assembly factor 3, mitochondrial; AltName: Full=Coiled-coil domain-containing protein 56 homolog|GO:0031305 GO:0033617
mttgkpssvpskditeglhkaqivymkriekenlervmrlkrmkkrnvltgiglavsvygaylisraiikrknatvdgma
sedtvk
>Pv_so_2444.t1 RecName: Full=Coiled-coil domain-containing protein 113|GO:0032991 GO:0034451 GO:0036064 GO:0005515 GO:0060271
mlrkkvvsemeekrelsknlheidfskikiehqrcnemlkdynrkflqlkarsnrsiqvltdfrkqldkeisdlgstfkq
iawqerlkrimkyqefsfnqekvrletskqkimnnprkkyvpgimeyvqlkaqikekekavqswrskvavaeqarflhls
sqryp
>Pv_so_2448.t1 ---NA---|GO:0003676
mltvsdcsqivfseeswfelspgnqhmnvwrglgqrqdpgftarchtarqrgvmvlsailydsrtslvvlrhtltaqryt
gvil
>Pv_so_2449.t1 RecName: Full=Pre-rRNA-processing protein TSR2 homolog|GO:0005515
mdsvngegsillkyirqiikkwtalqlaiehgmggpyarekevwlgvevekfllnndglecyeledfiadildeefdtvc
qdgslaevaqkffnaaslyrtgsfdelrrlipratsnqvmlsvasseeqgaesesvelemtplntsfqhlqveenksesq
dmsdewtvvsrgrkkk
>Pv_so_2451.t1 RecName: Full=Pre-mRNA-splicing factor ATP-dependent RNA helicase DHX16; AltName: Full=ATP-dependent RNA helicase #3; AltName: Full=DEAH-box protein 16|GO:0005654 GO:0071005 GO:0003676 GO:0003724 GO:0005515 GO:0016887 GO:0000398 GO:0007281 GO:0010172 GO:0040022 GO:0048589
mpedtrkkpnekyieiddkekvpnaeqkkweeerlgsavmhfgardandkfkekekkydlvfddaiefvqtikvpgtrkk
icwkqlettrfs
>Pv_so_2452.t1 RecName: Full=Nuclear receptor subfamily 6 group A member 1; AltName: Full=Germ cell nuclear factor; Short=GCNF|GO:0043009 GO:0016922 GO:0000978 GO:0009952 GO:0007276 GO:0022008 GO:0060429 GO:0001890 GO:0040018 GO:0005667 GO:0003007 GO:0032526 GO:0045892 GO:0045893 GO:0004879 GO:0071456 GO:0055007 GO:0120143 GO:0042802 GO:0035211 GO:0035295 GO:0007565 GO:0006357 GO:0007517 GO:0005634 GO:0046872 GO:0005737 GO:0106023
mglctlhsvlgamvegaisleqlrneagqlveqltqltasfrrlrlcleeyvclkvvamlnqegyqgqrdieiiqerylt
alrvfvenrfpqqvsrlsellsrlpdiqsaaelmlhtkmfyvpfllnssigr
>Pv_so_2453.t1 ---NA---
mwaeditpepcladvrdgmeeicenaynekydnavdldllemrmeiccaldafeqcsitayyqsgctgeiptlkqslkaa
rlfttvltnvscsdfrgtcsgsdtpklelwlfilalssaviyagkim
>Pv_so_2454.t1 ---NA---
mlphqllthqlqvtavqgqsdgltwfeeggvdkagcgppsnphdflhepmvccafgcsslskhsvylfgdlihaasefpl
iktnypvimimlmalattemlehgqqlihnskqmfccsrffyiavewggmfifpfhm
>Pv_so_2455.t1 ---NA---
mlsgsgvllseerlpltlflgvaagalpardccalllaadlfwedcgvllgdgaaglffttgslggggataehsrfnlpl
vlilptvkdss
>Pv_so_2457.t1 ---NA---
mderlpalpphergmpmgpssdysqryqqspyagsdrhnanaapsrwrssgkererererrsapptdsrgsyeqmpggev
rrvmmrrngvrfqdsdwgteesqstssssggggaasargeywdepktpvregss
>Pv_so_2461.t1 ---NA---
masipitsysatkvhdhvkqqqqrgekrkadpgsmnfrtetfdvnhvppnynsklmnsiwgmynlyashafqknsegvka
atdfalpqaktfslwdfikpan
>Pv_so_2462.t1 ---NA---
myfserktsspvchsedahyqylsevlrraqeslarehylkvpsqqrtvatagsgrserrsssrerrvplelkngkilam
lddkvnhkellpnkheyhkmdskngsttkksrnt
>Pv_so_2463.t1 ---NA---
mtrrvfllehlvsvckhrqdkqvnlvcndwqvrsgvqraihryyrqkvlkntpessipghlpiigrsqhlvpssrncspy
qppethlml
>Pv_so_2470.t1 ---NA---
mplrrcrmlfwqteeftrgvtvglrtagwslrciveetqqdattighiwrqwskegivhhwkgtgarkrtskpidrhirr
qavvdpqattsnilqtvlgvldipimtwtvlhqlaevcs
>Pv_so_2476.t1 ---NA---
mhtmqqsveslilsndvllshlrkcslnnidtvqrstshpannppltdpllfvshrnaigtledcflkavvdacirlye
>Pv_so_2477.t1 RecName: Full=Mariner Mos1 transposase; AltName: Full=Transposable element Mos1 transposase|GO:0003676
mapsqispsdkaspgtqqskshvivaynaqgvilcqavpqgqtvnadyfrhflehhlrlavwhkqphfvldtqpcalhdn
thcnvadtvrtvlhrrqwevlehpphspdtcpcdynlfpwmkehlwdvwfcdvyamv
>Pv_so_2480.t1 RecName: Full=FAS-associated factor 1|GO:0019901 GO:0031072 GO:1902043 GO:0019904 GO:0007253 GO:1903364 GO:0034098 GO:0045740 GO:0005654 GO:0005635 GO:0051059 GO:0031625 GO:0048471 GO:0043130 GO:0006508 GO:0005829 GO:0030155 GO:0031334
mvitkvrstaevltvipgnvgldelmtrlihavevfnneisteiweeeereareqvkreqdaayeaslmadrakeearrq
eeeqrkeqemneqkekeekellrlqeeevkeairkslaeqlppepeedcdapishirvrlpsgviiarrflatdpleqll
tfigsqah
>Pv_so_2489.t1 ---NA---
manaqagvvavrgghpgtvrrsathevrhypieryheepfrdmgilqpskrplcaakrtpgtgntyeaga
>Pv_so_2492.t1 RecName: Full=Transcription initiation factor TFIID subunit 10; AltName: Full=Transcription initiation factor TFIID 30 kDa subunit; Short=TAF(II)30; Short=TAFII-30; Short=TAFII30; Short=mTAFII30|GO:0035264 GO:0042789 GO:0043966 GO:0042802 GO:0033276 GO:0060261 GO:0006468 GO:0000124 GO:0070063 GO:0003677 GO:0004402 GO:0051123 GO:0051101 GO:0005669 GO:0048471 GO:1990841 GO:0070365 GO:0000082 GO:0016251 GO:0006915 GO:0030331 GO:0035522
mssptgennsmaedaatgdagtlpatssagvatplvttasssvlpaktggqslsdfllqledysptipdpvtayylnsag
feasdpriirlislaaqkfvsdiandalhhcklrgagqskktvkdkrytltmedltpalteyginvkkphyft
>Pv_so_2493.t1 ---NA---
madesdlfllavkkmimaypasssprsrtqeerehqgheqecrdnsnpshestqgvevpggsvpqeaherkekeekekqi
llckrnvrrnfvwrqcykrnvkklfsgrqcrpg
>Pv_so_2496.t1 ---NA---
mdeeatftllggpccatfcvlgtcicctgfdkpestgalylggtvmpivvkvcrplaemedifvnpicgadtegl
>Pv_so_2499.t1 ---NA---
mghlcdvrchpcrmdacvvmhndcptqldviyrwlllnatewcnsskkswfphaprsqteeclgypkitf
>Pv_so_2501.t1 RecName: Full=Small nuclear ribonucleoprotein Sm D3; Short=Sm-D3; AltName: Full=snRNP core protein D3|GO:0120115 GO:0005697 GO:0042731 GO:0000243 GO:0005689 GO:0071013 GO:0046540 GO:0003729 GO:0005829 GO:0036261 GO:0005682 GO:0005683 GO:0048589 GO:0005686 GO:0006479 GO:0005685 GO:0005687 GO:0000387 GO:0034715 GO:0034719 GO:0016020 GO:0043186 GO:0031981 GO:0071004 GO:0071005
mslgvpvkvlheaeghivtletntgeiyrgrlveaednmncqmadvtvtyrdgrvgqleniyirgskirflilpdmlkna
pmfkrtgprggggstgrgksailraqaargrgraralfqrrk
>Pv_so_2503.t1 RecName: Full=Protein GVQW3; AltName: Full=GVQW motif-containing protein 3
mivgqvckflcgkdgreditddpksghpkttttselvekvhkiiavdlnvmcrplveevgiskdtihgiftknfnkrksc
tsfvphkltedqektctdhckgiiemakfldsivngdkmwcfkynqetvsqnaawk
>Pv_so_2504.t1 RecName: Full=Trafficking protein particle complex subunit 6B; Short=TRAPP complex subunit 6B|GO:0030008 GO:0006888 GO:0005802 GO:0005515 GO:0005801 GO:0034497 GO:1903232 GO:0043087 GO:0005829
madevlfdllhtelvcsffnsadkdckemdvskleiigystgyrlierltkdwprfkdeldilkfickefwscvfkkein
nlrtnnqgvyvlydntfrylanvtssnqfltatpkylaftcglirgalanlgitavvtadvagppsckfqvvaqrl
>Pv_so_2505.t1 ---NA---
mvqtvtfmrekcsvfrrffenirrtspwhpddrlsldamessyesakqyldniqtntpmknfvralsltlrdvrndfltr
fateiftvssfyqilkekqedikdedpvptaifisa
>Pv_so_2507.t1 ---NA---
mylnppvvppsllypqlygsvahnqlhtsihllsndlrtastesqrndhqrssnsssstgsnpssrnsstgsagsagggg
ssianllaqveatnnesrhqnhvtssttspangttlfgtttnghghstesvlwrpy
>Pv_so_2511.t1 RecName: Full=SH3 domain-binding glutamic acid-rich-like protein 2|GO:0005654 GO:0005737 GO:0031965 GO:0005515
mvvkvyisgisgnheirkqqqrvlfilsslkieyeviditemgkeeernfmrtqcklhdrpnalppqifcdgeycgdydd
feaateddrlmgflklgnriskgeitlstgdqgkeiltengkesaehnvd
>Pv_so_2514.t1 ---NA---
mkknrtdhswgtqslakasgyvtnakpcpplatllmsspistdmfpstakittpdiklvrkssmliniaslyslfskrl
>Pv_so_2517.t1 ---NA---
meikcghqqkphgegdyqqmneddgshseimtrsceilknttstdhmfhnfarvpsednrpvigqnpkiltrlrkwkddn
ftpgvrknmfrtnetakeq
>Pv_so_2523.t1 RecName: Full=Serine/threonine-protein kinase 31; AltName: Full=Serine/threonine-protein kinase NYD-SPK; AltName: Full=Sugen kinase 396; Short=SgK396|GO:0005737 GO:0004672 GO:0005488 GO:0016310
mfyrcrvinvdvsksfvsyidygnaeyvsnkdivllpddlvrippqssmfvfkdlkpvsveenkelydkainymkkmvne
kvqlqtvfstdsfnyinkcifhnkdiyeeiqkkgfakkdqssneksnqseknklnvsgnnvkngdslgprgklqqntsrt
fcra
>Pv_so_2524.t1 ---NA---
melvwmecahamaiglvklvtfpfvlgialkmarvilntisafvnqdiqvltvafmwimdggvknrpkqrfrvelftrql
slgmkcgslvekisiirpskms
>Pv_so_2525.t1 RecName: Full=tRNA-splicing endonuclease; AltName: Full=tRNA-intron endonuclease|GO:0003676 GO:0005813 GO:0090501 GO:0005515 GO:0005829 GO:0006388 GO:0000213 GO:0005654
mdtnnkpldliklwkkfcelsssqnfpvmytayhhfrskgwvvrsglnygvdyvlykdgplfyhstyavivkavkekdlt
eiensgrlpmtwpflaalnrinshvakgvmfafvvkpqlmsdhilttplcasrfkiqellvkrwvpaaerekrmcqqasa
tvs
>Pv_so_2527.t1 RecName: Full=Nicotinamide riboside kinase 1; Short=NRK 1; Short=NmR-K 1; AltName: Full=Nicotinic acid riboside kinase 1; AltName: Full=Ribosylnicotinamide kinase 1; Short=RNK 1; AltName: Full=Ribosylnicotinic acid kinase 1|GO:0005654 GO:0005829 GO:0005886 GO:0000166 GO:0005515 GO:0043167 GO:0050262 GO:0061769 GO:0019363 GO:0019674 GO:0045662
mmknvqetldsnpchpealllieghiiynyppleklirtkyfltlpkeecrrrrsgrvydppdppgyfdlcvwpmylrnk
eyveqkctdvryidgtlpvndicqqvlsemlkk
>Pv_so_2529.t1 RecName: Full=Cuticle protein 14 isoform b; AltName: Full=LpCP14b
mkvlilftlfaasqaavllhhglgasqqyrsqdgfgnyafgyneghatggtfrkevgnghgvvagsyglrdvdgrarvvn
yvadaagfradintnepgvdpvkdpaattvnkagivgapahhavayahaplvhgaaavhyaghpvaagfhynsvvghhgl
ghhgyyhhf
>Pv_so_2539.t1 RecName: Full=Calcineurin-binding protein cabin-1; AltName: Full=Calcineurin inhibitor; Short=CAIN|GO:0019904 GO:0005829 GO:0060548 GO:0014823 GO:0006336 GO:0016235 GO:0030346 GO:0005654
mikfcalnessssdeeddapalatreaqeeeayslynkalkfrsegktalsenifkevlekefviqaksyddksrgplrp
altlkylvfknlasitcdkkdyhasmeayleamnidatdlefalkkgsksiliigralik
>Pv_so_2543.t1 ---NA---
mwciqppmhrlqseqtgqlqviflyhftlrhstgtaamsqgcqwftkfqagdvplenaphdhqpvvvtdedlkntgc
>Pv_so_2546.t1 RecName: Full=Voltage-dependent calcium channel type D subunit alpha-1; Short=DmCa1D
mhhssgalsdnpastsamshiaaslqlahlpamavvgvsqdqmrrrvkrlgdgttyfipahrasyhgsrdtslskstdsp
vksksgdlpnvdilgsaeslvgrvlfeqglgkycdrdfgctsnltareaekyatcasqskfrtrhsregqfstkrsnr
>Pv_so_2555.t1 RecName: Full=RNA polymerase II-associated protein 1|GO:0006366
mfpvkrpsakdteedilelqekflkekskpaasvevkndlndgktfseassekadqitdevdipskpvvfdiqerdvvsp
aiilpirkaqpfpkasrrstnarstkgrksifaqqmenakdkaqkkcstsrvkvfdgpvmidgsglgkaaaetevenihe
envtklsalteeeilveqnisqqgll
>Pv_so_2556.t1 ---NA---
mserkpevrgkswrrereergrrqmayresflqntesaatdnaknsddqhvseqrpdvgevsektvnsetkcerghrlfr
rrgketvrtvcg
>Pv_so_2565.t1 ---NA---
mtpgissakllgmgcisctsfpiksifsavdnllksilfsfgdeawrqgddsseddledrflsflai
>Pv_so_2570.t1 ---NA---
miapkvddqqvlqmlqqlprkwtrswchphmakearmklhvasashmrlseghydrssittctrssafgn
>Pv_so_2571.t1 RecName: Full=Nuclear cap-binding protein subunit 2; AltName: Full=20 kDa nuclear cap-binding protein; AltName: Full=NCBP 20 kDa subunit; Short=CBP20|GO:0042789 GO:0031053 GO:0008334 GO:0005681 GO:0006446 GO:0046833 GO:0005654 GO:0006406 GO:0005846 GO:0045292 GO:0000340 GO:0005515 GO:0005845 GO:0000184 GO:0098789 GO:0006408 GO:0031442 GO:0003729 GO:0005829 GO:0017069 GO:0030422 GO:0045071
masrpvdlssyrdqhfkgtrneqerllsisctlyignlsfftseeqiyelfskcgdvkrvvmgldrfkktpcgfcfveyy
srkdgenamrfingtrlddrivrtdwdvgfsegrqfgrgrtggqvrdeyrtdydsgrggygklvqqkltqtvgta
>Pv_so_2572.t1 ---NA---
malqykalrllqqtfrrsegakvtpiagtveeatkhfyqteqnpegsnknefgvayntakenrafsdseffkk
>Pv_so_2578.t1 ---NA---
mcvsqniiltmnimmpyeehfqamhhmptgvcvhqtlhlllvgmrstsprhpitmlsesstlfflkaylqflscntdsva
nplsgnslvhthiyqvfnkslavfdfkckfipsmqapwsvmiltiltts
>Pv_so_2580.t1 ---NA---
mvsndfveicsqgsvgctvnnvtvvpadqlrrvqdlytngnipvlcgsavptskpfsitpqsspktvrriinatsaispv
yqapfsgnntsqnvsqqahnygalhdlghthavhwraagpplppnfssfpfsqqdnvephptgidaayyhypqtes
>Pv_so_2581.t1 RecName: Full=Activin receptor type-2B; AltName: Full=Activin receptor type IIB; Short=ACTR-IIB; Flags: Precursor|GO:0061298 GO:0043627 GO:0035162 GO:0009791 GO:0009952 GO:0009798 GO:0002088 GO:0043621 GO:0001550 GO:0045648 GO:0045766 GO:0009953 GO:0050431 GO:0005901 GO:0006954 GO:0001666 GO:0001701 GO:0001822 GO:0001702 GO:0001946 GO:0001947 GO:0070723 GO:0036122 GO:1902043 GO:1905317 GO:0003186 GO:0007420 GO:0002651 GO:0003214 GO:0043084 GO:0046872 GO:0051130 GO:0016362 GO:0031100 GO:0051138 GO:0042713 GO:0036477 GO:0009897 GO:0003274 GO:0009410 GO:0003430 GO:0045944 GO:0045669 GO:0043525 GO:0003148 GO:0048661 GO:0003149 GO:0043011 GO:0046881 GO:1990428 GO:0032147 GO:0010634 GO:2000379 GO:0060011 GO:0015026 GO:0043539 GO:0031290 GO:0048701 GO:0048545 GO:0043415 GO:1990712 GO:0019211 GO:0034714 GO:0034713 GO:0034711 GO:0060440 GO:0060044 GO:0060443 GO:0034673 GO:0030073 GO:1901389 GO:0007179 GO:0060840 GO:0060841 GO:0009749 GO:0042060 GO:0001502 GO:0045178 GO:0030509 GO:0032927 GO:0005829 GO:0050999 GO:0031435 GO:0120163 GO:0030501 GO:0007182 GO:0007224 GO:0002053 GO:0007584 GO:0060836 GO:0006898 GO:0060434 GO:0007219 GO:0098821 GO:0048333 GO:0048179 GO:0010628 GO:0018105 GO:0010862 GO:0018107 GO:2000563 GO:0060463 GO:0061036 GO:0061550 GO:0042475 GO:0001570 GO:1905007 GO:0048617 GO:0002663 GO:0009612 GO:0062009 GO:0000122 GO:0005524 GO:0048185 GO:0004712 GO:0001569 GO:0070021 GO:0030165 GO:0030325 GO:0031016 GO:0042803 GO:0007283 GO:0007568 GO:0005026 GO:1990086 GO:0005025 GO:0007566 GO:0002666 GO:0001974 GO:0046332 GO:0005539
mknenilsfvgverrgegllaeywlitayhergslcdflkanlvswgdvlsiadsiakglvhlheeapatktesykpava
hrdfksknvliknnmtaciadfglalvflrgqspgdahgqvgtrrymapevlegaisfnrdaflkidmyacglasirh
>Pv_so_2582.t1 RecName: Full=Breast cancer metastasis-suppressor 1-like protein|GO:0005829 GO:0016580 GO:0016604 GO:0004407 GO:0042802 GO:0042826 GO:0000122 GO:0001835 GO:0016575 GO:0043065
meltgdsmdvkpvttrklrrrpndplpvpekrrktsptqlcylldeseimedlrvinkgrlpsgskrhesseslsscegt
gtslevrvedgklyydkkwfhrgqpvyfegkevgsknsgvictisssevwikktsdctkiriyisqlqkgkytikrrss
>Pv_so_2584.t1 ---NA---
mynsfrrslsffknhcshadvetlvglrvaesstvesvvfnavllkdlvsvpavvcppcdsnvcsdislsellpfstevl
rdtnwtfvlagvlwngcselpdeeqnvsspfiadkhtqnrt
>Pv_so_2586.t1 ---NA---
mqervdhdgdngkqnfnpprfmctqekitlrgssesatsdtrqnfdsiadseghspfpclqvqsdgnymt
>Pv_so_2590.t1 ---NA---
mqpfcmisehllmnketiqqiimqdlqkrkvcaqfiphsltdedrharvehcceviavverspdfqitslqvmrhrsssm
ilkqngklpsgslqtlrkpkkivgqdqkskqcslpstiakemcsrnscpvdkllplcfmqtfqnvcckesfv
>Pv_so_2593.t1 ---NA---
mhidqlcacavtlkpqmhpcivvswtcqldqgtmpfhgcqlfvksdsrpgmnlelrtwfsdvpnlevleqh
>Pv_so_2594.t1 ---NA---
mptepvlflacfassvmlgsshepgpnsrtvshkssdyfgtapqlrddrvvstkelsshhaqllgs
>Pv_so_2595.t1 ---NA---
msssvevgrrislpigcaspcldrprslprirsserhphfgadailcvpaasvsrgrccyihpppaildstctprvlysi
cfpagwskflrlaytessgatpqrehvvsiygqfstkvrf
>Pv_so_2598.t1 ---NA---
mwyssllnmlntlniycvggsqqmsvalcypvtamtscnllaqaavvcvshvngtassaaqeiqwfsflqqlrqlllnys
qqhhnycskysifrlgfsvapsiitsdtmvww
>Pv_so_2600.t1 ---NA---
mfpvkvptqelqkinqleklcfnricqdigrhavkyhnavdkessgyvklransdseedsttddvqqmeiawplistqqt
lkdigytavepllglflgshgnifhntavhcqfqgrsqhpcrhlh
>Pv_so_2605.t1 RecName: Full=Major facilitator superfamily domain-containing protein 6-like|GO:0016020 GO:0022857 GO:0002376
mavvivgglsgmlwnyqfwylqtlganqlllgltitvqclaaevpffffsgwiierlghslcliltfflfalryflyyll
inpwyilpieilhgwtfgvfyatmtsyakhfappgteatlqgvlgglfeglgvaigsllsgvgfdqlggrysfmtasvis
afssiafsvlnlvlnrkesvk
>Pv_so_2608.t1 RecName: Full=Vacuolar protein sorting-associated protein 51 homolog; AltName: Full=Protein fat-free homolog|GO:0005794 GO:0016020 GO:0032991 GO:0055037 GO:0031267 GO:0007030 GO:0010517 GO:0016197 GO:0044241 GO:0048193 GO:0048518 GO:1904809
mdkqikllsgeltpkaeeqerpsdayikspmdvlefidtscnsflsnlclvvatysdlflnrlpnederandlglplkkl
enfavelmkeyfkyiqkrisletetddnailvraldrfyrrvqamnkllpgidfstkateiitaagmdrcqkvqvh
>Pv_so_2617.t1 RecName: Full=Nucleoredoxin|GO:0005634 GO:0005515 GO:0001701 GO:0045494 GO:0007608 GO:0004791 GO:0072359 GO:0030178 GO:0031397 GO:0007601
meflsgqtlvrkskeevsadealkdaqivllyfsahwcppcrmftpiladfyeeamneglplevifvssdrsadalfdym
keahgdwfaiphghaavgqiqskysirgiptlivmkkdgtlvtengrkdveskgiqaakewlk
>Pv_so_2618.t1 RecName: Full=Peptidyl-tRNA hydrolase; Short=PTH|GO:0005739 GO:0005829 GO:0004045 GO:0005515 GO:0010629 GO:2000210 GO:2000811
maigtlfslgcgfclgwflrgrprfpkfvtknavlkrvfeeyklvlvmrndlnlgkgkavsqgahasvlayskalkenpk
ilhlweisgqakvvvqveneksllniakqaekvglmtslvhdagrtqvvagtktvlgigpgpkdlidkvtghlkll
>Pv_so_2619.t1 RecName: Full=Histone-lysine N-methyltransferase SETMAR; AltName: Full=SET domain and mariner transposase fusion protein; Short=Metnase; Includes: RecName: Full=Histone-lysine N-methyltransferase; Includes: RecName: Full=Transposon Hsmar1 transposase|GO:0042800 GO:0008283 GO:2001251 GO:0000729 GO:0035861 GO:0042803 GO:2000373 GO:0000737 GO:0003690 GO:0015074 GO:0046975 GO:0044774 GO:0005730 GO:0000014 GO:0003697 GO:0044547 GO:0000793 GO:0097676 GO:0031297 GO:2001034 GO:0051568
mhlssgrppvaitdedlkniveadprqsvcvitaricmhhstvdqhlailgkvekldawvlheltaanktchlkvcisll
asnk
>Pv_so_2621.t1 ---NA---
mkrietidlvgfpnlfskysyavetsivkntgsktyatntppmgiptihmticvpylyvsdetprtdiadiyvairenat
gpmdilfpairnsfvvfcfppvkrk
>Pv_so_2622.t1 RecName: Full=Putative neurobeachin homolog; AltName: Full=Suppressor enhancer of lin-12|GO:0034497 GO:0045807 GO:0043025 GO:0045746 GO:0042675 GO:0005654 GO:0007528 GO:0005802 GO:0045211 GO:0045176 GO:0016197 GO:0005829 GO:0031410 GO:0019901 GO:0016319 GO:0061484 GO:0042462 GO:0008355 GO:0005783 GO:0006892 GO:0000423 GO:0005764 GO:0040028 GO:0006605 GO:0007614 GO:0048471 GO:1990830 GO:0016021 GO:0051018
msievavaflqrlvnmtdvlvfasslsfneleaeknmssggilrqclrlvctaavrnclecrerslpqtpvmshpgisav
qdasrptpiqaliggvqpsaknitegcylsgcg
>Pv_so_2623.t1 ---NA---
mttwakicaaftcttnlkiwlnretpgpietspqkpeehegeyslltdnqpgivtspllhhliylnaasss
>Pv_so_2625.t1 ---NA---|GO:0005814 GO:0007005 GO:0007268 GO:0060271
mceknaetvsyevhaqalqenqrvlsdirkkhredtdrilescrdveneknnlsvqvqilkdeiknlnqndvglkssvee
alkakdlalsqleqskqenlemqdllisllklaeeatterdialskaefqekqqtklqgtvvehsigigrlqehivnirr
kvnedmrntemsfr
>Pv_so_2627.t1 ---NA---
mskvrgrrktkarialgsisevvqeqtlrkslsilqpaadnpaslvgcggtptsrkvervkpvveskenspmkprrskrk
aavqsseeskvtsstpvtnnpkntdndglkqqtllkyseklvpelqenivqqkkeqkqka
>Pv_so_2631.t1 ---NA---|GO:0003676
megvihyellvmnqaindelychhlrlldavihqkrpgrhqavllqhdnkklhtetiqeldwrgfrtrptvltlphwitt
sfalsprifvlcpstttrnseigsktsswlnwrnssdtrlktcqnvgrrl
>Pv_so_2633.t1 ---NA---
mslsntwsgvqhdtyseqktasfhsessghgesvsgqclnspelpllfgsvphkvkqgllfkrvrrnavlwkqlagrgel
rkav
>Pv_so_2635.t1 RecName: Full=Synaptotagmin-1; AltName: Full=Synaptotagmin I; Short=SytI; AltName: Full=p65|GO:0042734 GO:0060201 GO:0150007 GO:0008022 GO:0061891 GO:0008345 GO:0005794 GO:0051291 GO:0043025 GO:0060203 GO:0050796 GO:0005546 GO:0030348 GO:0070083 GO:0001786 GO:0050750 GO:0030669 GO:0046982 GO:0043195 GO:0099502 GO:1990769 GO:0031594 GO:0098978 GO:0051966 GO:0030421 GO:0061202 GO:0060076 GO:0042584 GO:0007420 GO:0005513 GO:0005516 GO:0050803 GO:0010940 GO:0098746 GO:0033603 GO:0060024 GO:1900073 GO:1903861 GO:0043051 GO:0071277 GO:0030285 GO:0071911 GO:0042803 GO:1903235 GO:0061669 GO:0048306 GO:0045955 GO:0099066 GO:0043533 GO:0005544 GO:0098686 GO:0007317 GO:0048471 GO:0048278 GO:0017075 GO:0030276 GO:0055038 GO:0012501
mdvgglsdpyvkiaimsngkrikkkktsikkctlnpyynesftfeipfeqiqkinlvvtvvdydrigtsepigrvilgcn
asgtelrhwmdmlasprrpiaqwhslkdpqegqdn
>Pv_so_2636.t1 ---NA---
mvklqeeylpkstapnqpktiedetkaalavfresvqlckediavtsaragtsstsmsllsqmkksiersgsediecnil
ddnevlisaqkvirhrhmdlvkikkselyarnfphgtknipepdpatpctrsdwkntvdewvkslsnekq
>Pv_so_2641.t1 RecName: Full=Solute carrier family 22 member 15-like|GO:0015697 GO:0015651 GO:0005794 GO:0005452 GO:0045922 GO:0150104 GO:0005887 GO:0005901 GO:0002854 GO:0043252 GO:0015747 GO:0090416 GO:0015347 GO:0005080 GO:0015742 GO:0015301 GO:2001142 GO:0042802 GO:0055085 GO:0005783 GO:0014070 GO:0097254 GO:0031404 GO:0032991 GO:0034356 GO:0016323 GO:0016324 GO:0034635
mvagglacvgtifipeglewlstllavigkgsiaasfaviyiytaeiyptavrstglgvsstfarigsivaplinesrkt
heslpmiifgvastvagllalilpethnkqlpetiedveklsrwgarciskttssdslqtaefteeycknp
>Pv_so_2642.t1 RecName: Full=Protein KIAA0100; Flags: Precursor
mldekidnikrthilladekinelycklakknadiyvrrykqlypsvpcrtflvtwqledveiltvadtsyhgtervahr
mkiidmespfpeegldfttlwcrkvrcsaaswncnlrdfpqpllqirelhklmnlgsipl
>Pv_so_2644.t1 ---NA---
meataiksksrsrgrkksaqkqrnielenvqtasealpsgdekdaestprkesptgenekkekhsvsstkdspniidqed
kdvtseiksivsdvksdetakmftrsllviaa
>Pv_so_2645.t1 RecName: Full=Beta-1,3-glucosyltransferase; Short=Beta3Glc-T; AltName: Full=Beta 3-glucosyltransferase; AltName: Full=Beta-3-glycosyltransferase-like|GO:0005783 GO:0016020 GO:0016757 GO:0006486
migvlcicgravmtvlmfhllyigilwpllgavnmneeiadhnivfviisqsnkyheekaellkqnivqqaellnhlqin
vylthkdfpevmgawtffpl
>Pv_so_2648.t1 RecName: Full=Histone deacetylase complex subunit SAP18; AltName: Full=18 kDa Sin3-associated polypeptide; AltName: Full=Sin3-associated polypeptide p18|GO:0061574 GO:0035145 GO:0009651 GO:0016607 GO:0000118 GO:0008134 GO:0006357 GO:0005667 GO:0009737 GO:0045892 GO:0003714 GO:0000381 GO:0031507 GO:0048025 GO:0043065 GO:0005829
mntglvesvveeksdekpidrektcplllrvflstgrhhslndysrgnvptnelqiytwmdatlkeltslvkevnpdarr
kgtyfdfalvfpdvrgpgyrmrdigttccgqkgaddnkslamcrfkigdyldiaisppsqrgppvsrrnrpnmf
>Pv_so_2653.t1 ---NA---
mtaecekldstcdegtetilammqridkilritgcytlakynvfgthrpltyenvakylavlkervreilqlynyhvknv
splqknkesqnifacegtaisssspqlktrrlltekespiacpsrssdttktplvkrkktlaemqaeidavrkrnskngv
fpqicrenadlypkgaanl
>Pv_so_2656.t1 ---NA---
mkycrrhpylfrsnglyideklpfnpvsdelslrsrarserkgaairgpkkpptpnakcnacrngalsfphmfnsqtllp
vsrapmakpppaiatisdpkfglhgvatahkdinklltirricllfttsnkipprsdprrypverel
>Pv_so_2658.t1 RecName: Full=Phosphatidylserine lipase ABHD16A; AltName: Full=Alpha/beta hydrolase domain-containing protein 16A; Short=Abhydrolase domain-containing protein 16A; AltName: Full=HLA-B-associated transcript 5 homolog; AltName: Full=Monoacylglycerol lipase ABHD16A|GO:0005654 GO:0016020 GO:0004620 GO:0005515 GO:0008474 GO:0047372 GO:0006660 GO:0052651 GO:1905344
mlsyiaihtfgrrmiypgsvsilkplfdpmlrkgrahliedcggernkllttdgneidsifidrrhksnfpngryliicc
egnsgfyeygitttpveagysvlgwnhpgfgsstgvpfpdqetnavdvvmqfaihklefkpediiiyacpsgfgknaskl
erascsnnkrlygs
>Pv_so_2661.t1 RecName: Full=Leucine-rich repeat-containing protein 34|GO:0032480 GO:0008285 GO:0006355 GO:1902532 GO:0045824 GO:0005634 GO:0031514 GO:0005813 GO:0009617 GO:0005515 GO:0051179 GO:0005737 GO:0012505 GO:0001959 GO:0044092
mkhamlskldlsynlvgntgcqaiakfllnscslqtlalchnsfgengtmsvaaaltqnntlktldlslnrigdrggvil
fkslernssledlniagsglseetglafcsvietfrnlkkvdicannlgvevgrklrtaltendvlvylnvrfchfedad
eveigeliirntcelsqfhqsrstllsl
>Pv_so_2662.t1 RecName: Full=Dynein beta chain, ciliary|GO:0120134 GO:0120135 GO:0036157 GO:0036158 GO:0120229 GO:0043167 GO:0007399 GO:0003351 GO:0008569 GO:0045505 GO:0007368 GO:0003356 GO:0000166 GO:0007507 GO:0030317 GO:0051959 GO:0036126 GO:0050877
mgrkydlpldklslhcdvtkkcpdeflvspregayisgvfmegarwdsqtgcisdsflkdlhpampviflkavltdkqda
rhsyicpmyrtrqrgcsfvwefplhtevhpskwiiagvalllqv
>Pv_so_2665.t1 RecName: Full=Nuclear envelope phosphatase-regulatory subunit 1; AltName: Full=Transmembrane protein 188|GO:0051783 GO:0031965 GO:0005515 GO:0010867 GO:0071595 GO:0016021 GO:0005829 GO:0035307 GO:0034504
msleqttcedlkaferrlteviaylqpqtkrwrvmlilssfctalgawqwlmdpqtsqvsfvqslinnlfftissgtlii
lflmgihkrvvapsiivsrvrqvladfnmscddngrlilkprptts
>Pv_so_2667.t1 ---NA---
mdtknvsrmvasspsiskrkstdelipssaevehnssptlgkeqeykfryrcvgegitlmylcdketegesetpveeclg
stlpeassvqmtkdsghdqeviclsdescielsddddddeiqtnnnnaavkipvhtmkimem
>Pv_so_2668.t1 ---NA---
mrnykeitaldrkcrqqgvlnkeqrgktkqsyedkgnnqsgnmegnlrlprqvfpnheeglsclrietklvda
>Pv_so_2673.t1 ---NA---
mnslkagmkecsdaendhelsygletpdcsdknikisyediqngnigaydqsnerescggerltetsketgtscsdsrkt
ssvthydnvllpatydptycknysildkqplpgtdeage
>Pv_so_2675.t1 RecName: Full=28S ribosomal protein S25, mitochondrial; Short=MRP-S25; Short=S25mt|GO:0005515 GO:0003735 GO:0032543 GO:0005763 GO:0005743
mpfligpspirrtlnylrrgklyfkdyvkvmtihynveghhhqgirdfvfwympqiqyknpdvqivalrnmtptplircw
lesgedvlfdvfdktdkeimdhliktlgkskeqlekvrleekissakfgsgcsrhciceipgqvpcpsvvklpnymrpkk
fkeemg
>Pv_so_2677.t1 ---NA---
msrrpgqchprctmaadkhylalfmrrhrtyttqqlsaqltaatgrnvlwqiiywrphdvalyarrpvvclplmsa
>Pv_so_2687.t1 RecName: Full=Protein GVQW3; AltName: Full=GVQW motif-containing protein 3
mvsagvsgtvmiedqrsyvktetlrfknptevhstfsevcgeetvvrstvshwatrfheghvsinddpklgrpkt
>Pv_so_2693.t1 ---NA---
mcdkqpettnsnksipvqklkvldssqnvekkqnistvenssnnvcvseqnsktapaspntelskdaaalqveaaktdkg
vpeqktsgnivrvrkkkkgippkpinpensglgvscpespnktgkcppsppvrtkpedkivssgfsqqnkgnssslsvga
kpadnkp
>Pv_so_2697.t1 RecName: Full=Zinc finger protein 668|GO:0005634 GO:0032991 GO:0000977 GO:0000981 GO:0008134 GO:0001745 GO:0009605 GO:0010605 GO:0016043 GO:0019953 GO:0042127 GO:0045165 GO:0045944 GO:0046530 GO:0048523
mdvvvkqepldvvvkqeppdidvrqeledelyvpvealpilktpvkqkaaniryscqlcpyattvasryqahfiqhsshs
sqqcpkcgklfknmrcmnahlvthevernftciycekkfkrkssltqhiklhldtdmfkciqcdkvlhsnaalrrhisll
hglvqeh
>Pv_so_2699.t1 ---NA---
madivkvaflrtapkhqelhlscvrventssteslatqahrpslltwpnvafpvvftaeygygrggkaaksetllggtsl
lilsgs
>Pv_so_2700.t1 ---NA---
mtmsltglivsvvfalqlatgdakfgdkcldkiceqsetvvgeicscfqyvperamnvfyicmdkqvpsagrqlplyire
icrdrsidtqvhdcmvgedegaieqyhqesaahmectksvfekngiefdlsssdfa
>Pv_so_2705.t1 RecName: Full=Small integral membrane protein 20; AltName: Full=Mitochondrial translation regulation assembly intermediate of cytochrome c oxidase protein of 7 kDa; Short=MITRAC7; Contains: RecName: Full=Phoenixin-14; Short=PNX-14; Contains: RecName: Full=Phoenixin-20; Short=PNX-20|GO:0005743 GO:0016021 GO:0005515 GO:0033617
marikvrglrkvaffgglatflgasiyavvvypylhidqykevqkvtragidqaaiqpggmkvwsdpfekkk
>Pv_so_2708.t1 ---NA---
masqclqgptrttasscylafkrsklnckvldikkgggdhesasnnrkdweeceanhmekqhglihevsl
>Pv_so_2710.t1 RecName: Full=Protein GVQW3; AltName: Full=GVQW motif-containing protein 3
mfelleevfgtecmlctsvycwnkqfqqgrgvaedehrswhpstsynkvmvntasvtvmedlgvri
>Pv_so_2711.t1 ---NA---
msiinshrcsenepfehlqvsldpnvcslvqnginhgkltdalpaecsvggenikiepiddtdesqgsslspggsncgpp
lqrievqikqepads
>Pv_so_2712.t1 ---NA---
maeeefsaslmaqplkvpaircdnspvglttssssfppkssgnqsdnfspsaslrqasfgirislstsalagshrqyfne
pnlncscsktimvalqdiqkqhqyqthlinmllksktveagsislpegmpeiplatleavkefdgylkdvcyfslcfrsc
sqdqllfccysf
>Pv_so_2718.t1 ---NA---
msyhkrrekfvsrvppcsptrdratglqtpkdaglglkgvltdigssmcshalgghfgdagppsqhlchgptnhnlskcc
rnkpleepnntwfrfpa
>Pv_so_2721.t1 RecName: Full=Regulation of nuclear pre-mRNA domain-containing protein 1A; AltName: Full=Cyclin-dependent kinase inhibitor 2B-related protein; AltName: Full=p15INK4B-related protein|GO:0005694 GO:0016591 GO:0000993 GO:0042802 GO:0008284 GO:0010564 GO:0031124 GO:0045944 GO:0070940
msgftesalekkladlnnsqqsiqtlslwlihhrkhhktivqvwlkelkkakssrkltfmylandviqnskkkgpefsre
fgtvlgkafhhvrscvadaktkhgldriinvweernvydknqietfrtamkdkstkgkisssqrkvtekvsnsfdvepvq
kkrkltvpedsesmp
>Pv_so_2722.t1 ---NA---
maacsvhffqfschqcsgqqymyflpkeltevqegvslvrccriwflhdgaathfclsvrelsvvnhpqkwtsyiaytvs
gfesp
>Pv_so_2726.t1 RecName: Full=Platelet glycoprotein 4; AltName: Full=Glycoprotein IIIb; Short=GPIIIB; AltName: Full=PAS IV; AltName: Full=PAS-4; AltName: Full=Platelet glycoprotein IV; Short=GPIV; AltName: CD_antigen=CD36|GO:0034197 GO:0005901 GO:0001786 GO:0051000 GO:0043471 GO:0051087 GO:0097009 GO:0010899 GO:0070328 GO:0030666 GO:0050830 GO:0042308 GO:0034186 GO:0005765 GO:0098900 GO:2000121 GO:0031623 GO:0070508 GO:0070506 GO:0045429 GO:0009897 GO:0043123 GO:0042832 GO:0042953 GO:1903428 GO:0001530 GO:0031210 GO:0015920 GO:0050731 GO:0050909 GO:1901653 GO:0043652 GO:0043534 GO:0043654 GO:0001540 GO:0006702 GO:0006707 GO:0001935 GO:0010886 GO:0033344 GO:0032497 GO:0055096 GO:0030194 GO:0005794 GO:0003013 GO:0007605 GO:0002433 GO:0045056 GO:0006915 GO:0010976 GO:0032760 GO:0120162 GO:0035634 GO:0034383 GO:0044406 GO:0015245 GO:0015485 GO:0005041 GO:0034384 GO:0005044 GO:0090382 GO:0008035 GO:1900227 GO:0043434 GO:0005324 GO:0010629 GO:0001875 GO:0010867 GO:0015917 GO:0071447 GO:0032991 GO:0030299 GO:0010744 GO:0032755 GO:0016323 GO:0016324 GO:0044539 GO:1905123 GO:0060100 GO:0034375 GO:0035461 GO:0043202 GO:0007155 GO:0006622 GO:0042632 GO:0060907 GO:0000122 GO:0005887 GO:0043691 GO:0070543 GO:0030169 GO:2000334 GO:0042803 GO:0005783 GO:0006631 GO:0007204 GO:1990000 GO:0031528 GO:0032735 GO:0031526 GO:0071222 GO:0070892 GO:0071223 GO:0070374 GO:0071221 GO:0032731 GO:0019932 GO:0019899
mgievpyekfgwfysknnsddgvytiytgknnvdnyghidnwngrrnlsdgssscnvisgtagdmwppfrksrkdklelf
vsdicsvlrlsflkdvenneiesfrywldastfndpedesrrfsvsaasywiks
>Pv_so_2731.t1 RecName: Full=Transcription factor HES-1; AltName: Full=Hairy and enhancer of split 1|GO:0060122 GO:1990090 GO:0021555 GO:0008345 GO:0008344 GO:0021557 GO:0042531 GO:0021558 GO:0002088 GO:0046982 GO:0048642 GO:0051087 GO:0050678 GO:0042826 GO:0090102 GO:0007540 GO:0014070 GO:0016363 GO:0021537 GO:0045944 GO:0048538 GO:0097066 GO:0071398 GO:0001889 GO:0035019 GO:0016477 GO:0060253 GO:0043254 GO:0061626 GO:0048667 GO:0090162 GO:0003682 GO:0090281 GO:0097084 GO:0060412 GO:0061106 GO:0030513 GO:0061629 GO:0071820 GO:0033504 GO:0045608 GO:0060164 GO:0048711 GO:0045840 GO:0001227 GO:0043388 GO:0048715 GO:0043425 GO:0044877 GO:0072141 GO:0030901 GO:0010977 GO:0035910 GO:0005829 GO:0014019 GO:0070888 GO:0007465 GO:0021984 GO:0061009 GO:0043398 GO:0002052 GO:0007224 GO:0021501 GO:0008432 GO:0043433 GO:0043279 GO:0003143 GO:0042102 GO:0060675 GO:0045977 GO:0003266 GO:0000785 GO:0021861 GO:0046427 GO:0010629 GO:0060716 GO:0010628 GO:0072012 GO:0032991 GO:0014029 GO:0072050 GO:0045747 GO:0097150 GO:0021575 GO:0005654 GO:0000122 GO:0007549 GO:2000978 GO:2000737 GO:0071356 GO:2000974 GO:0072049 GO:0030324 GO:0042803 GO:1905934 GO:0048469 GO:0061309 GO:0045598 GO:0072282 GO:0001222 GO:0043066 GO:0046331 GO:0071347 GO:2000227
mtvahlqnlhrqkqtgclspnssseesfrtgymecarevtrfvsnmegvdtnlrsrllthmtlavssfsepsnvtsgdda
astsgsdsqtpspmtvgspapscspvtiaipvqsspsyscsssssnsprssnhqntpppvssnlgsstppvkq
>Pv_so_2734.t1 ---NA---
mqtglhscslpqstaitkhallflsvfgtglvqcvsgeggliteilwhkgqdwekspksneessvhlptsqscmllflad
qntavggfgsnwptacicpnqssmlq
>Pv_so_2736.t1 ---NA---|GO:0003676
marrnprsesdrksvglfgatretptkppanlaemrdslleewmqidvnyihtlvasmphripavfrshggvmcypvtfi
qgithflsielrl
>Pv_so_2738.t1 RecName: Full=Intraflagellar transport protein 172 homolog|GO:0060041 GO:0060021 GO:0008544 GO:0005930 GO:0060348 GO:0009953 GO:0000122 GO:0097542 GO:0001843 GO:0097225 GO:0043053 GO:0045494 GO:0001947 GO:0097228 GO:0070986 GO:0032006 GO:0036064 GO:0060173 GO:0021522 GO:1905515 GO:0007420 GO:0045879 GO:0061525 GO:0048793 GO:0005634 GO:0005515 GO:0007219 GO:0042073 GO:0097730 GO:0097598 GO:0050680 GO:0045880 GO:0048596 GO:0016485 GO:0030992 GO:0035869 GO:0031122
mltyctfvqwvplsdvvvaqnrnsicvwynidftdrvtqipvqgevvdlvrgggktevivndgidqiaislddvriefvn
slhagdyssaltyvedleltesseamwatlsqialekkllplaerfkgc
>Pv_so_2742.t1 ---NA---
mshdfahipmiqgdrstqdfmkhsiqivlkvlykqeegwscpagvsitmklmkhttnshtpgwqlqsevqtvvhchcikg
lsansftgnwqkiygacwhkwlengvdcsvkskqtclmndklviptdslkmkmlam
>Pv_so_2743.t1 ---NA---|GO:0003676
mkgpgglimvwvtfsrhslgellaldgkvnpqrgltvlsdtlhpivkhfchmetalfqhndasvhranvvt
>Pv_so_2746.t1 RecName: Full=Ras-related protein Rab-5B|GO:0007032 GO:0007033 GO:0000139 GO:0043025 GO:0006886 GO:0005776 GO:0005525 GO:0048661 GO:0098993 GO:0030425 GO:0070062 GO:0003924 GO:0006914 GO:0051021 GO:0019003 GO:0032586 GO:0019882 GO:0005829 GO:0014911 GO:0030100 GO:0051028 GO:0030742 GO:0065008 GO:0045335 GO:0007265 GO:0048227 GO:0005886 GO:0042589 GO:0043679 GO:0031901 GO:0048471 GO:0098842 GO:0050804 GO:0032991 GO:0055037 GO:0017157 GO:0030136 GO:0032511
msrvdlkvvllgkeysgktslverfiydrfhgdrpyqntigaafgarrieingeeitlglwdtagseryeamcriyyrda
gaavvcydlsdlesfektkfwvkelqkheeacriylcgtkldlvqgdqieknqqqmp
>Pv_so_2747.t1 ---NA---
miflnkqkcdsngltrldhgwyvvadlvaknvlpcakcstslrsatelssedgvvicytsdytnkadvkrigkavqratk
ywrpmyyktdeatnarryrcfgnkqvslykftpddklferdeqgrwnlvetdtqt
>Pv_so_2751.t1 ---NA---
mfcyvitrtnieqicaiaalhpiiaagivlmipvyclpgllclrlvcmfvyvpsticwvthdnpmmhiqqslkwcmsgac
tvkekfcdlkkprmvirsafhirklhqpp
>Pv_so_2752.t1 ---NA---
mdhcqmtgicqttllesamtattchmrtgstissgvrpekhglhlngatlssvmnhslylasmtdeyvsgeqlasmpila
ll
>Pv_so_2757.t1 ---NA---
mfprhfcsgkhktsywpfvpltvhnvntghtcnsahtmfsnggkfydldcsgkgrtplsfpvcyyhapappfisehvsfs
nchtmylnidqckikydwkmcmekllnmenaqgngdqiylekvrgyksvg
>Pv_so_2760.t1 RecName: Full=Protein CDV3 homolog|GO:0005737
madssldeffakkdkskkgkskakytttdtiakkleesgkkgdstpkkdikektvitttqsaagtvtipvtseqeddewk
veeeqerdysglriqalsisekekeeeqlkeqmlseqngeasktadgqpgpwkvmapsvpaeveeapptpepvvkeeskp
qaykppalrnaqpaasc
>Pv_so_2761.t1 ---NA---
mqvpvvqhrcfyltlsklsycsslpeappagdtlrhsqlllgqswpvvccsytvdsvdflcasakctetlllvifivtst
ctskdispaalssitpfaah
>Pv_so_2766.t1 ---NA---
mswkyntaeraksneslpfqeprtkdcglklvnitqcngmsdliavtkhdktvdcrsesdesdesmendhwsistastap
cdadstpssqrnsgistrsgvsgidinyvpksswc
>Pv_so_2768.t1 ---NA---|GO:0008061
mcnmqgrhysylcpnhtlfhqerlicehwrkvncsnienrwhvndklypdlrndvdqptkeelhnknqrnadtnqtfkvk
nrktndkcgscllfylqqgtgcnpcaipr
>Pv_so_2770.t1 RecName: Full=5' exonuclease Apollo; AltName: Full=DNA cross-link repair 1B protein; AltName: Full=SNM1 homolog B|GO:0000781 GO:0001650 GO:0005737 GO:0005813 GO:0016604 GO:0003677 GO:0004519 GO:0008800 GO:0016874 GO:0035312 GO:0042803 GO:0044877 GO:0002237 GO:0002520 GO:0006289 GO:0006303 GO:0006310 GO:0006979 GO:0009409 GO:0009845 GO:0010225 GO:0015074 GO:0031627 GO:0031848 GO:0031860 GO:0034645 GO:0036297 GO:0048316 GO:1904975 GO:2000685
mlnetvvienvtvtildanhcpgsvmflfglpdgrfmlhtgdfratpamelypslkncrierlfldttycnpcydfpsqd
tildmltslvvprmksnakllvvcgsytigkekafmaiaesvdckiwadaskrnqsvspp
>Pv_so_2777.t1 ---NA---
maafvsfvvcgfllyaeealqavyqdffagelhqtvklvtlefhidglvppqqlimdntlhippvtqhclsrmkvrlyve
c
>Pv_so_2779.t1 RecName: Full=Chromatin modification-related protein MEAF6; Short=MYST/Esa1-associated factor 6; AltName: Full=Esa1-associated factor 6 homolog; Short=Protein EAF6 homolog|GO:0035267 GO:0043968 GO:1905168 GO:0043981 GO:0006355 GO:0043983 GO:0006275 GO:0043982 GO:0000776 GO:0006325 GO:0005730 GO:0000786 GO:0005515 GO:1990467 GO:0001558 GO:1990468 GO:0044154 GO:2000278 GO:0070776 GO:0051726
malklntisdtrseladlvkkrveiaetlanlerqiyafegsyledtqlygniirgwdrylatnkstnskvdkrnrkfke
aerlfskssitsmaavsgiiekdekernsesdyqnansgseenvpvqdigacaapalpstvssssssssssstvngnqsp
qstpssqspkfpktaqkikknnkktrhrygknvy
>Pv_so_2786.t1 RecName: Full=PHD and RING finger domain-containing protein 1|GO:0016604 GO:0036098 GO:0046976 GO:0060765 GO:0001650 GO:0070063 GO:0001763 GO:0032922 GO:0007526 GO:0043392 GO:0045892 GO:0045893 GO:0045475 GO:2000737 GO:0034721 GO:0005829 GO:0051726 GO:0050434 GO:0034647 GO:0031213 GO:0070822 GO:0019904 GO:0008270 GO:0043970 GO:0006275 GO:0006352 GO:0009901 GO:0006334 GO:0000245 GO:0006357 GO:0003677 GO:0033749 GO:0070193 GO:0003712 GO:0050681 GO:0042393 GO:0030717 GO:0016584 GO:0070734
mscpiclnefagqdlgspencshtfcfeciqewsknintcpidriefhliymkqeingdvikkvkvkvqreveeyveevt
lcqvcslgdredrlllcdscdsgyhcecldppletipieewfcppcsqalnrrvsspqashsrliartsaseivrsriqh
hrtansgdsgsettqqlhrf
>Pv_so_2788.t1 ---NA---
mkannssiisfevfnrflpflpnaflsstehhinipvleqnitgtggsegsnegsnvqdsmkkehlrhivmhefqhgsst
mtatrnictvcpnsldtlkcedglptsdqqiltclmsflhsgrptamd
>Pv_so_2789.t1 ---NA---
mvihrvsvpflkkvgsldskkadpafqtavvyvkfcpckkcsskwkrplfsiesvelnavdirhncmtfqylkvhcardi
pakgklyfsvlqsyfvtgigastgdttatcalhckknihfsspviiq
>Pv_so_2790.t1 RecName: Full=Eukaryotic translation elongation factor 1 epsilon-1; AltName: Full=Elongation factor p18; AltName: Full=Multisynthase complex auxiliary component p18|GO:0005737 GO:0017101 GO:0031981 GO:0005515 GO:0008285 GO:0043517 GO:1990830 GO:2001235
macdivnklvtvlqvndvglviedeqdgscqvkardgklvsslilsakiigeetnrpgfgginkeeeaavyqwieygvlh
iarskdresilheldchledktffvnnrltvadavlymqlhgyfvnmtfqeketfphvsrwfkqvqfelkpsavcpavif
sktslfc
>Pv_so_2791.t1 RecName: Full=Innexin shaking-B|GO:0005737 GO:0005921 GO:0016021 GO:0016323 GO:0016324 GO:0016327 GO:0016328 GO:0005243 GO:0009881 GO:0051015 GO:0003254 GO:0007283 GO:0007391 GO:0007440 GO:0007603 GO:0007630 GO:0007632 GO:0010496 GO:0010644 GO:0016264 GO:0030727 GO:0034220 GO:0036098 GO:0040017 GO:1903746
mdvffdgeflsygvdvirfaqldqeervdpmikifprmtkctiytfgtsgsierrdilcllplnnfnekiyiflwfwftf
lalltvvvlfarlmvilipqvrphmlharcriafrehintvmkrtnvgdwfllymlgknldsvlfkeivadlakrvqnke
eteadhlv
>Pv_so_2794.t1 RecName: Full=Huntingtin; AltName: Full=Huntington disease protein homolog; Short=HD protein homolog; Contains: RecName: Full=Huntingtin, myristoylated N-terminal fragment|GO:0014069 GO:0030073 GO:0008340 GO:0009952 GO:0007212 GO:1905505 GO:0042297 GO:0005794 GO:0008542 GO:0021756 GO:0043025 GO:0043666 GO:0030425 GO:0002039 GO:0006839 GO:0048487 GO:0048167 GO:0019244 GO:2000479 GO:0098978 GO:2000117 GO:0071539 GO:0030424 GO:0031072 GO:0050809 GO:0021988 GO:0006890 GO:1904504 GO:0097060 GO:0007029 GO:0044325 GO:0005522 GO:0006888 GO:0030659 GO:0021990 GO:0010468 GO:0032991 GO:1904580 GO:0030136 GO:1900180 GO:0031587 GO:0055072 GO:0034452 GO:0008088 GO:0007030 GO:1905289 GO:0005770 GO:0043523 GO:1902857 GO:0045505 GO:0005776 GO:0005654 GO:0048341 GO:0005769 GO:0007625 GO:0007626 GO:0099523 GO:0047496 GO:0099524 GO:0016197 GO:0071598 GO:0099527 GO:0016234 GO:0019900 GO:0051028 GO:0035176 GO:0042802 GO:0019805 GO:0007283 GO:0005783 GO:1903599 GO:1905337 GO:0048666 GO:0005102 GO:0042445 GO:0007569 GO:0031648 GO:0000132 GO:0048471 GO:0000052 GO:0005814 GO:0000050 GO:0051592 GO:0043065 GO:2001237
mkrsdklsnllksgskgdkanlaahirlfesvvikalkqytvtsnvdlqcqvldllaqlvqlrvnyclldsdqvfigfvm
rqfeyieegqiqssqcqkccnfvmallpvvslltnmlfelcnlllktclcfee
>Pv_so_2795.t1 RecName: Full=Transmembrane protease serine 7; AltName: Full=Matriptase-3|GO:0036477 GO:0044419 GO:0007275 GO:0050817 GO:0004252 GO:0006952 GO:0042995 GO:0005886 GO:0007599 GO:0042060 GO:0005615 GO:0050794 GO:0005515 GO:0016021 GO:0016485
mvspvggsrtiegkypwmvaifkrttfwcggtlidrihvlsaahcfatsggkpdpkeytarigsiylekavpfkvskiil
hedyksrmyyhdiailtleneilvpsvahiclpdfrlaarditglnvtllgwgdlfyepyreg
>Pv_so_2799.t1 RecName: Full=Myosin-binding protein C, fast-type; Short=Fast MyBP-C; AltName: Full=C-protein, skeletal muscle fast isoform|GO:0051371 GO:0008344 GO:0060048 GO:0043621 GO:0097493 GO:0005865 GO:0005509 GO:0010737 GO:0017022 GO:0055003 GO:0050714 GO:0031430 GO:0035995 GO:0031433 GO:0055008 GO:0019901 GO:0045859 GO:0004674 GO:0005886 GO:0003300 GO:0048769 GO:0051015 GO:0005516 GO:0008307 GO:1990733 GO:0010628 GO:0071248 GO:0014705 GO:0018105 GO:0018107 GO:0043009 GO:0007076 GO:0002020 GO:0051270 GO:0005576 GO:0045989 GO:0042995 GO:0000794 GO:0040017 GO:0004713 GO:0006939 GO:0051782 GO:0032982 GO:0030241 GO:0060298 GO:0042802 GO:0035095 GO:0030240 GO:0051592 GO:0090647
mstrwekanevsgdqckgtapfltegkdyefrvtavnrggpgepsassktitakprflapqidrknlqdmtvragqiikf
dvniigeppptvtwtinstvvkasdrimlsdedynsklivrkatraengkfvitatnssgrdsatvivtvldvptppegp
levsdrkwmrvvfglllekrksl
>Pv_so_2801.t1 ---NA---
mykefyeyfgdalaarlpyieaenvyipkepppidlffypellrsgdelleifyerdddvksnsieddnsyddrddisll
sdehetdpvdlqvkstvsdptlgikltiakmrrikpaeepkpakkrkimskepweveplfdyvplvnhnnfiefnfegat
pvprgslknkh
>Pv_so_2802.t1 ---NA---
mlelaevmsasckphflfgqaydilkypadgtifdfmagirevpftyaielwgegdtrdthcfgvfnpssiylkdsvasi
hslyekfflylikwkqkqislqlhneihktpshlhivllgvivllilgvfncqgllrhvrifylqrrlrkyrtfnsslyi
sgi
>Pv_so_2804.t1 RecName: Full=Autophagy-related protein 8; AltName: Full=Autophagy-related ubiquitin-like modifier atg8; Flags: Precursor|GO:0000139 GO:0000329 GO:0000421 GO:0005739 GO:0005764 GO:0005789 GO:0005790 GO:0005829 GO:0005874 GO:0005875 GO:0005930 GO:0009705 GO:0015629 GO:0030659 GO:0032590 GO:0032839 GO:0044297 GO:0048471 GO:0097225 GO:0000149 GO:0008017 GO:0008429 GO:0030957 GO:0031625 GO:0048487 GO:0050811 GO:0051117 GO:0000045 GO:0000226 GO:0000422 GO:0006605 GO:0006891 GO:0006995 GO:0007268 GO:0008625 GO:0032436 GO:0032781 GO:0035020 GO:0045471 GO:0050832 GO:0070972 GO:1901799 GO:1902524
mktrfafkeqytleqrkfesseirkrhpervpvivakspkspvpdidrekflvpaditvaqfmwvirkrirvgadkamfl
lvdknlpqssvtmgelystwvdddgflyvtysaestfg
>Pv_so_2807.t1 ---NA---
mefrkvlpssatshcnsrctltctflfwsqemgypsganvchvqmamqngvctsmedivlqeshglrqsffnvpvyllqq
lkslhi
>Pv_so_2812.t1 ---NA---
mllasfvtlwadefyllyrdvryvvsrcqkeessgsnvrtpnfarlsqmnvfvaqeisgredvldnrrgaynetysrkrc
pdkttggfrpvidlqnelkc
>Pv_so_2815.t1 RecName: Full=Transmembrane protein 170A|GO:0005635 GO:0005789 GO:0005886 GO:0005515 GO:0006998 GO:0051292 GO:0071786 GO:0090090
mltvteeasevsgsvpletfgemwykifmwalfsslfvhliaaaialatlwkhklgrftalvilifgivapitggvitsa
aiagvyrasrfqmmpdyalvwgvgqtflatvmsftrilatl
>Pv_so_2818.t1 RecName: Full=Nibrin; AltName: Full=Nijmegen breakage syndrome protein 1 homolog|GO:0007095 GO:0060255 GO:0035861 GO:0016605 GO:0008284 GO:0045665 GO:0000723 GO:0097193 GO:0009410 GO:0051171 GO:0003684 GO:0006302 GO:0005657 GO:0000781 GO:0001832 GO:0046597 GO:0048145 GO:0070533 GO:0030870 GO:0031325 GO:0080090 GO:0140297 GO:0050885 GO:0045190
mwilrsqksgdcyhllvgqtysvgrketdilirddpsisrrhalltvtypeenlcdisklpvlkiqdadskygtfrngsk
vqgeeiladsnnvkfgqfesvfsacyvpfiittscidsamkkelkktvhqlgghlvsewkpecthlvmsdikts
>Pv_so_2819.t1 RecName: Full=Epoxide hydrolase 1; AltName: Full=Epoxide hydratase; AltName: Full=Microsomal epoxide hydrolase; Short=mEH|GO:0005789 GO:0006725 GO:0097176 GO:0001889 GO:0071385 GO:0006805 GO:0033961 GO:0034312 GO:0019369 GO:0005886 GO:0004301 GO:0019899
mqvtkpdtigsaltdspaglaayimerfavgtdrshrdlldggltkkftldelltnvmiywctnsivssqrlykeqvnek
sllydfdslpvkvptgfavfpndimtfpkfllkeryrnivlysgmprgghfgaleepklyadeiwsfvahvedskkq
>Pv_so_2820.t1 ---NA---
mvsvrylnktfqaialisplqstkkefsvcvwvgmvpikfhsfdqsyaqprdtkrlalrtmpqsewrvvrffchhirfyt
dafktinlvidvmdnnagifsfggtmstkdssvyggkrkafliffhmffvitfidhvgdrfhvvaplaragvdvkigqsl
fnvyhsvrhf
>Pv_so_2822.t1 RecName: Full=tRNA (cytosine(38)-C(5))-methyltransferase; AltName: Full=DNA (cytosine-5)-methyltransferase-like protein 2; Short=Dnmt2|GO:0045814 GO:0016428 GO:0005654 GO:0003886 GO:0003723 GO:0005515 GO:0001975 GO:0005737 GO:0002946 GO:0036416 GO:0031154 GO:0030435 GO:0032776
msfqftvteqvqnawpsvdidlkmytptgfqaessfhsqgngilplslfledgdlpyfenfmlpnkilmryaivldvvnk
kqhnsccftkayghyvqgtgsvlhtneehevaltyeevsrtsdqtqqlallkalglryftpkevsnimcfpdefcfpshi
ssrhrykalgnsvnvyvvscllrllises
>Pv_so_2823.t1 RecName: Full=28S ribosomal protein S28, mitochondrial; Short=MRP-S28; Short=S28mt; Flags: Precursor|GO:0005743 GO:0005763 GO:0032543
mllrvsslmllhrrvsliswrlcssnrttssqdespefkitglakalgkfrdleggpkeekvieppvsfmtllrhskfve
lgdtkgkvvigkifkvvgsdlyidfggklhcvcskpaknselyirgskvrirlnetelaarflgatedytlleadaqllg
vvwsplgmeknlpdqkkltekay
>Pv_so_2824.t1 RecName: Full=Small nuclear ribonucleoprotein Sm D3; Short=Sm-D3; AltName: Full=snRNP core protein D3|GO:0036261 GO:0120115 GO:0008033 GO:0005682 GO:0000932 GO:0005730 GO:0005697 GO:0043005 GO:0005685 GO:0042731 GO:0005688 GO:0005654 GO:0000387 GO:0000243 GO:0017070 GO:0005689 GO:0046540 GO:0016020 GO:0000290 GO:0033962 GO:0003729 GO:0005829 GO:0071004 GO:0071005
mlvelkngetynghlvscdnwmninlrevictsrdgdkfwrmpecyirgstikylripdevidmvkdemigkgrgrgdak
rggigqrgrgggrgsfstrgargggqprggptvghsilkskpk
>Pv_so_2826.t1 RecName: Full=RNA pseudouridylate synthase domain-containing protein 2|GO:0009982 GO:1990481
msihnaekwllsgpkksedcdikkedhsvdnvkkseessdaimsfenevslkalshyavpeenkeleekykkvvekvkyd
qncdlcrdkyrdpeprdlvmflhayrykgvgwefqtelpiwakedwqyt
>Pv_so_2828.t1 RecName: Full=Lysozyme; AltName: Full=1,4-beta-N-acetylmuramidase; AltName: Full=Invertebrate-type lysozyme; Flags: Precursor|GO:0005737 GO:0043231 GO:0005576 GO:0042742 GO:0003796
mavwvvflvsllslealfisgqvhrepvaiepkcmdclcqassgcihdvgckrhgphqyycgpfqisfsywqdagspgad
pndpldfesclndrqcsedtirgymnkwsndcdnnnaincydvarihkagpfgcngtwvlttdfwtkfkycyqhga
>Pv_so_2831.t1 ---NA---
mladeppvsrvhaggvvsvrisgssagahevpnmadqrsgnprraerdfrhlaedfqtvasqecrtaglaeatitwrsga
krcspgstdichdeiagaatpsqtipirayspvettsttseqlvhiirvqtsppvntadsgvdmerrvkatiephtknst
gtir
>Pv_so_2836.t1 RecName: Full=Leucine-rich repeat-containing protein 4B; AltName: Full=Netrin-G3 ligand; Short=NGL-3; Flags: Precursor|GO:0016020 GO:0005515 GO:0009987
mrlvvhllsaaviiipvmsaaystpclfnplcscsnsqrdvscigvpfaevpslsvddifqmtmlksgvevlynhsfqgt
risslrlmqnelsiiqhqafqdsgstlttldlsfnklqkfpqeaiqplrhlqwlslhsngiedwtgfkaklnlrnvflgd
nglttlcarvpcfttdtvsvq
>Pv_so_2841.t1 RecName: Full=Deubiquitinase OTUD6B|GO:0016281 GO:0004843 GO:0005515 GO:0008283 GO:0017148 GO:0035523 GO:0035871 GO:0043248 GO:0045727 GO:1990167 GO:1990168
msshaddfipfltdpnsdevmtkeqydkycsdiantpawgghveiqalshicgmsieviqaegpsvitgngdsesklrls
yhrhiyglgehynsvvqkdvtsedtge
>Pv_so_2843.t1 RecName: Full=Germinal-center associated nuclear protein; Short=GANP; AltName: Full=80 kDa MCM3-associated protein; AltName: Full=MCM3 acetylating protein; Short=MCM3AP; AltName: Full=MCM3 acetyltransferase|GO:0005643 GO:0005654 GO:0005737 GO:0031965 GO:0034399 GO:0070390 GO:0005515 GO:0016746 GO:0016446 GO:0016973 GO:0044030 GO:0045944 GO:0090065
mikeyvrssadqevplphevrtvqalkrsvnylcslankvafdklevslynficdrlrairkdicqqrlhdldcarilei
cvqfhvfsivefcdedsevfvpklndinlgkalgalldlmsaqelyvhpr
>Pv_so_2846.t1 ---NA---
miggsganvgapgtkgndeasannegpaldsaerrmpempfvaavsfaavitavvsaamrrpleqsylrdyrevdsdwqm
flmmmmkeqm
>Pv_so_2847.t1 ---NA---
mdnvvmtvttvdsntitmermiphcpvihpilrnsitphmlrrhriytpltqpnltapvffplpgskdgwdsccascn
>Pv_so_2848.t1 ---NA---
matkriiskticvlfsnaipipvivimrskviildtlisltllgnstmpvwnslsislmvspapiiymdpetalarnnki
ptappnsgprlldni
>Pv_so_2851.t1 ---NA---
mflqiseemvsmcgneslsyevvakqvssisderrcdhsflandqhtvmrvgrlilevntvirmimndvslryglcrqsf
ris
>Pv_so_2855.t1 RecName: Full=Ryanodine receptor 1; Short=RYR-1; Short=RyR1; AltName: Full=Skeletal muscle calcium release channel; AltName: Full=Skeletal muscle ryanodine receptor; AltName: Full=Skeletal muscle-type ryanodine receptor; AltName: Full=Type 1 ryanodine receptor|GO:0010460 GO:0005790 GO:0097050 GO:0043621 GO:0043588 GO:0051289 GO:0048763 GO:0005509 GO:0051284 GO:0031234 GO:0072347 GO:0098735 GO:0071456 GO:0031672 GO:0035994 GO:0030424 GO:0015643 GO:0007584 GO:0003220 GO:0003143 GO:0005245 GO:0044325 GO:0003300 GO:0005635 GO:0071361 GO:0005513 GO:0051775 GO:0030018 GO:0005516 GO:0030659 GO:0071286 GO:0071320 GO:0032355 GO:0014701 GO:0098907 GO:0031301 GO:0098904 GO:0070679 GO:0035584 GO:0043924 GO:0043209 GO:0035381 GO:0003151 GO:0002020 GO:0009410 GO:0005887 GO:0005524 GO:0071277 GO:0098910 GO:0048741 GO:0071872 GO:1990425 GO:0098911 GO:0071313 GO:0086064 GO:0071318 GO:0014850 GO:0042802 GO:0086029 GO:0005220 GO:0035091 GO:0051481 GO:1901896 GO:0043931 GO:0097110 GO:0030315 GO:0005219 GO:0071421 GO:0005938 GO:0034237 GO:0035206 GO:0034236 GO:0014802 GO:0072599 GO:0010881 GO:0030314 GO:0097718
mldvlhcvlidspealnmmkedhikviisllekhgrdpkvldvlcslcvgngvavrssqnnicdnllpgrslllqtklvd
hvasmhpnifvgkvdgsamyrkwlhslpwwwievgwqwswr
>Pv_so_2857.t1 ---NA---
mdqnrggtwkehygmlswssgcmwepcitilnggmwkehcgmlswssgcmwepsitilnsgtmgdsvlprs
>Pv_so_2858.t1 RecName: Full=THAP domain-containing protein 1
mpscavarclnnnrrtkgkgiiyhsfpkeshlqkiwirkcyrkdkinvknatvcsehftpgdyvrdlksellglpskkvl
qpnavpgvnlhcsrpvarrnsytssnnetgcgsgsapsstntgsvgvtsrsnrlharevrkraletveyllpkkrkvdrl
tamgnvpivikeepv
>Pv_so_2866.t1 RecName: Full=Folylpolyglutamate synthase; AltName: Full=Folylpoly-gamma-glutamate synthetase; Short=FPGS; AltName: Full=Tetrahydrofolylpolyglutamate synthase; Short=Tetrahydrofolate synthase|GO:0008283 GO:0009793 GO:1904961 GO:0008841 GO:0046655 GO:0009853 GO:0090351 GO:0048767 GO:0048513 GO:0046901 GO:0006139 GO:0006730 GO:0004326 GO:0005524 GO:0006536 GO:0005759 GO:0009809 GO:0010449 GO:0016020 GO:0005829
mwkcdrrltvmnslrlssyqeaiyalnglqsnpsvlqkakkersanahlnltdaekhlrvlgikaedldslniihvsgtk
gkgstcafaesilrqhgfktgfyssphlisvneriridglpvkkedfalyfwhvysslqesqkngekmppyfmfltvlaf
yifvkekvdvavvevgigglscecsw
>Pv_so_2867.t1 RecName: Full=Cell death-inducing p53-target protein 1; AltName: Full=LITAF-like protein|GO:0008270 GO:0000978 GO:1901223 GO:0045944 GO:0007568 GO:0009898 GO:0005634 GO:0031902 GO:0098574 GO:0071222 GO:0010009 GO:0006915 GO:0001817 GO:0050699
msnekeatpypeppppyssapsvgvaagrnifqgpmhppppggvpvfpmapcynqptaqtvvvsaptgtpsvqavtvvnv
sqcgpypmqvacphcgahvmsettaipglltwllaggllmlgcwggcclipccipecqdiehrcpnckqhlgtfrrfn
>Pv_so_2868.t1 ---NA---
mcstyeannvlngnndrtfsfpvpaprtskthipppvppksktqsdsngymktddptsspestpttgyiakdirysskme
sfpvqegtmlqritepkspvsqtinngfdssttvnglvkterarevdianlyasskmrng
>Pv_so_2870.t1 RecName: Full=NADH dehydrogenase [ubiquinone] 1 alpha subcomplex assembly factor 3|GO:0005634 GO:0005743 GO:0005515 GO:0032981
mehllrqksvaafkavlnvlcaqhchrpllklsqfhsihtgkhlaanyegdgrstvtilnkqhknilmidsystlgfrln
ngifaigpiaifpktvlhwnvdttsdispeslslftllepkldilvlgtgdaraplsseviqflrlkrisleilptvqac
nifnflnvegrcvagafvpptisisfgdefqlvespktdilm
>Pv_so_2873.t1 ---NA---
mmvanssnliitirpanqssvgfprrgsvghssqmshgsqhsnqslpsdedhfdedeirdhtggmcyentterppvsedd
gvvtl
>Pv_so_2875.t1 ---NA---
mkstsgvqlhvechhmelrrikqnslpgikhpkqeaiwtamlefdcpvpslwhssknlsskgpcfaplfqhhilhiflll
k
>Pv_so_2876.t1 ---NA---
mavlskisevqqlpyssniapfyfflfpkakqyqngirvdgvetikwnvtqqlldikngvlevlsamgksagvsalshkg
itlkavslplw
>Pv_so_2879.t1 RecName: Full=Queuine tRNA-ribosyltransferase; AltName: Full=Guanine insertion enzyme; AltName: Full=tRNA-guanine transglycosylase|GO:0005634 GO:1990234 GO:0042803 GO:0046982 GO:0005741 GO:0101030 GO:0008479
mvhlstdllpkdkprylmgvgfpvdlvvcsalgcdmfdcvfptrtgrfgtalvpsgelhlknnafatdfrpidencpcst
carytraylhtivtketaachmvtahnimhhmnlmksiqesiledrfpqfiqdfmlmkfpdkqypkwvvdalaavhitlp
s
>Pv_so_2880.t1 RecName: Full=Cuticle protein 10.9; AltName: Full=Ir-ACP10.9
mgdkvfvfilllfafacspsfqqtwrqpndgddryayrtgpprpfnfgynvvdnkerstnfhrsqgdatgtvrgtygytl
anglyrtveyvanktgyyatvytnepgvgkgnpadvdmvvepvppgvvrr
>Pv_so_2881.t1 RecName: Full=Nucleic-acid-binding protein from mobile element jockey; AltName: Full=ORF1
mvlvllpqteknknifsiqrlanliikverqckrkgptqcynccsffhssatchnerkcvkcsgnhkpesctrkhwgnea
rcancegnhpanykgcpkypksqekrinfqatnpqrgnskylnattsaqtrvtnsrvtqnetpsldkttnsenksnsyae
varksvqdsiltnlieeilklnsqvtnlsreieiiknnneydq
>Pv_so_2882.t1 ---NA---
mgtwhfskyspsivmhcaawfstprtrganhlwrcssesilniseqpqnceivgpitpassgeidkshrvsdldckeggy
tgdifsgqllghsvfhmvlhyhdgtpkhmd
>Pv_so_2889.t1 RecName: Full=Neuronal acetylcholine receptor subunit alpha-7; Flags: Precursor|GO:0006281 GO:0014069 GO:0035640 GO:0120036 GO:0022848 GO:0043025 GO:0007613 GO:0042698 GO:0001666 GO:0051240 GO:0043197 GO:0095500 GO:0098815 GO:0001508 GO:0030424 GO:0051248 GO:0051128 GO:0050808 GO:1902003 GO:0007585 GO:0044093 GO:0098662 GO:0098588 GO:0060080 GO:0019233 GO:0050727 GO:0051899 GO:0031301 GO:0007271 GO:0009897 GO:0043169 GO:0005892 GO:0042113 GO:0099056 GO:0006979 GO:0045471 GO:0007626 GO:0006816 GO:0048585 GO:0014059 GO:0042802 GO:0015464 GO:0035095 GO:0099060 GO:0043410 GO:0098691 GO:0070372 GO:0005737 GO:0001934 GO:0045121 GO:2000300 GO:0012505 GO:0001818 GO:0010243 GO:0031324 GO:0019899
mkrvkdkifknydkdvrpeshhnhttsvyfdivpayvieldeerslftldswfvfhwrdkrlqwnasefenltyfsvpdh
hiwqpdlrvynghssnidpmknvplacihetlinatslsdaglmtvgk
>Pv_so_2891.t1 RecName: Full=Adult-specific rigid cuticular protein 15.7; Short=ACP 15.7
mfiksltvlcgvfftvygqslvhpdgssnsvrhfqadvgnfdfgydivradgaknarqengdaqgnragsyslsdadgrq
rtveytagkegfkavvhtnepgtdnqntgdvlyyanpvhinpvhghghghghghgryvhy
>Pv_so_2896.t1 RecName: Full=2,3-bisphosphoglycerate-independent phosphoglycerate mutase; Short=BPG-independent PGAM; Short=Phosphoglyceromutase; Short=iPGM|GO:0044262 GO:0005737 GO:0030145 GO:0006007 GO:0046537
mvqspkvatydlqpemsciavaeemvkviaegkypfvmcnfappdmvghtgkyeaaikgveaadraigmvleackkhnct
llvtadhgnaekmlddkggphtahttnpvpfcmmgarkfkqithkpalcdvaptvlglmgvdippemtgqclla
>Pv_so_2897.t1 RecName: Full=Serine/threonine-protein kinase tel1; AltName: Full=ATM homolog; AltName: Full=DNA-damage checkpoint kinase tel1; AltName: Full=Telomere length regulation protein 1|GO:0007094 GO:0007095 GO:0007131 GO:0008340 GO:0009791 GO:0034351 GO:0044877 GO:0000781 GO:0045494 GO:0005829 GO:0036289 GO:0043517 GO:1904262 GO:0000706 GO:0007143 GO:0007140 GO:0008630 GO:0007420 GO:0006975 GO:0002331 GO:0097694 GO:0045141 GO:0071480 GO:0071481 GO:0097695 GO:0031509 GO:0001756 GO:0010628 GO:0071044 GO:0047485 GO:0010506 GO:0030335 GO:0035264 GO:1901363 GO:0090399 GO:1900034 GO:1904354 GO:0090398 GO:1990391 GO:0045785 GO:0005730 GO:0006303 GO:0045944 GO:0045824 GO:0042159 GO:0043525 GO:0005654 GO:0048538 GO:0004677 GO:0007507 GO:0006977 GO:0030889 GO:0033151 GO:0042802 GO:1904884 GO:0035173 GO:0000724 GO:1901215 GO:0005782 GO:1990164 GO:0001541 GO:0005813 GO:0048599 GO:0097159 GO:0071300 GO:0030717 GO:0032212 GO:0005819 GO:0071500 GO:0016303
mergtamwdaylalaryadrqyqsivdeqksttfqtkqelmenakaeilrisnisdisvdqkrtlvimerqqnidegeik
nmekeqqqflskaisnylkclrgtdahdlwvfrltalwfhnlyskdvnllikdniqrlqtykflplmyqlaarmgtnsqg
qfssilsisfsywkevkeadtcyah
>Pv_so_2899.t1 ---NA---
mdwnkdnwvakgkipqktpmltathkatqlewtadnwktitshtsvcipmmqgeecitrlmkpfiwtlphtvyssngw
>Pv_so_2900.t1 ---NA---
mlntvpnkvcwtnwkplaklsdkeqhfpahfqvhavpcihlqyqmdfclkdiesvmlkhpfhahlqlnvadtiqqlghta
dvlqst
>Pv_so_2906.t1 RecName: Full=Quinone reductase; AltName: Full=Chromate reductase; Short=CHRR; AltName: Full=NAD(P)H dehydrogenase (quinone)|GO:0110165 GO:0016491
mtlkvilftgsvrdgrncirvgnfikkqlelrnhcvtlfdplmmefpllkkplhfhapnerppewlvkynnviekadacv
vvsgeynrcippaltnmmdyfppktyrgkpcgivcysagpgggstagmqlryflgelgmvtpgfmytipvvhqafsedgt
pdptndtalskasrliselewyaealknqkqkkemp
>Pv_so_2910.t1 ---NA---
mprkhspepattsqsfgnmcrgvcslrfharyatvyplagaetvicqkrlpvatlswsnvgaavqtdgivcddelsa
>Pv_so_2918.t1 ---NA---
mlyrdlsnardtaqcgphsegvkpeamqgihlsdardttqcgphsegvkltiivslqpkitriesgdccgpggrkcmtnh
svlsemlqkllyavsntwrhsilhehgglkallllqlrynkffehlsvslghhrachsiggfresnlgvlvellegrdcr
gei
>Pv_so_2920.t1 RecName: Full=Paired amphipathic helix protein Sin3a; AltName: Full=Histone deacetylase complex subunit Sin3a; AltName: Full=Transcriptional corepressor Sin3a|GO:0000776 GO:0002244 GO:0001741 GO:0071333 GO:0001701 GO:0033698 GO:2000678 GO:0016575 GO:0010971 GO:1900181 GO:0044804 GO:1901675 GO:0061408 GO:0005721 GO:0017053 GO:0009719 GO:0031508 GO:0030174 GO:0045786 GO:0045666 GO:0000117 GO:0006303 GO:0048738 GO:0042754 GO:0021895 GO:0000122 GO:0002218 GO:0140416 GO:0030849 GO:0031453 GO:0016479 GO:0061188 GO:0061587 GO:0000806 GO:0000805 GO:0061186 GO:0003682 GO:0002230 GO:1990483 GO:0003677 GO:0051038 GO:0030516 GO:0003713 GO:0061629 GO:0005737 GO:0051595 GO:0003714 GO:0016580 GO:0007519 GO:0043066 GO:0010243
mgstrvfqnvldsstrspqteaheqqmqhlaqahaqalttqiqghlphkleaedalayleevkqkfasnpsyyhefvnim
kecksnnvdviavigrifnlfqdkqqvfc
>Pv_so_2922.t1 ---NA---
mgegishaecpvnsassssqlecdgvsfglilgeagsslregdsfhsrrdlrldflsdlesslerdlldrclse
>Pv_so_2923.t1 ---NA---
mlyhqeqklctflltkfqpvlstavactgsyvwaasnqlcflqewgiegglsrapgpvgmvnrsskseilklctparihk
c
>Pv_so_2925.t1 RecName: Full=Nuclear factor NF-kappa-B p105 subunit; AltName: Full=Nuclear factor of kappa light polypeptide gene enhancer in B-cells 1; Contains: RecName: Full=Nuclear factor NF-kappa-B p50 subunit|GO:0014069 GO:1901222 GO:0000978 GO:0042771 GO:0007254 GO:0030425 GO:2000637 GO:0032729 GO:0033257 GO:0032720 GO:2000630 GO:0031072 GO:0042826 GO:0050728 GO:0043232 GO:1905954 GO:1905953 GO:0005886 GO:0098586 GO:0002523 GO:0006606 GO:0032717 GO:1990416 GO:0030496 GO:1904632 GO:1904630 GO:0048536 GO:0009410 GO:0045944 GO:0042832 GO:0002455 GO:0071159 GO:0071316 GO:0007520 GO:0003682 GO:0007249 GO:0002467 GO:0071260 GO:0003713 GO:0003714 GO:0005739 GO:0030198 GO:0019730 GO:0010883 GO:0045727 GO:0032374 GO:0008542 GO:0001228 GO:0043025 GO:0001227 GO:0044877 GO:0001223 GO:0002315 GO:0005829 GO:0035994 GO:1904385 GO:0032088 GO:0090263 GO:0042742 GO:0097062 GO:0043679 GO:0046426 GO:0051059 GO:0045064 GO:0071322 GO:0010743 GO:0030330 GO:0010225 GO:0034774 GO:0032996 GO:1902895 GO:0042994 GO:0005654 GO:0099175 GO:0000122 GO:0006979 GO:0045471 GO:0051101 GO:0071354 GO:0010956 GO:0045596 GO:0070423 GO:0071359 GO:0071356 GO:0042802 GO:0042805 GO:0042088 GO:0046688 GO:1900127 GO:0042127 GO:0002268 GO:0071222 GO:0043066 GO:0071347 GO:0032695 GO:0032733 GO:0030674
mktigvsldifnnlrqtplhlaviignrdiikvllqhgasvnvkdrrgnnaiqlavkffqeecfqvllgdpssrsaldsl
dyeglsavhhavingnmsavnflyhcgadvnsidgksgrtpliqvvlqgnvemvhlllkcgafvakvdysglsaldiahq
tylela
>Pv_so_2926.t1 ---NA---
mnrynpelydysttkdaalyssnaftvqtadssvmnrsssvivgnhgdaarsnkhaqtklrcvftllksatacsthtavt
fptlqtifrsssch
>Pv_so_2927.t1 RecName: Full=50S ribosomal protein L23|GO:0003723 GO:0005515 GO:0003735 GO:0032543 GO:0005762 GO:0001650 GO:0005743
msfryyphyvagnpqlriflpnfwmkivkpkkesppnsvtfmiplemtpvdvknylekiyhipvsqvrthiysgelrrnf
knylvkdddyrlafvslpegqkfefpnlfpedkakketedfeklkqhfegqadnlakqrernkdrrdvpywfgi
>Pv_so_2932.t1 RecName: Full=Fatty acid-binding protein, heart; AltName: Full=Fatty acid-binding protein 3; AltName: Full=Heart-type fatty acid-binding protein; Short=H-FABP|GO:0016528 GO:0009410 GO:0006469 GO:0042632 GO:0055091 GO:0005654 GO:0050872 GO:0050873 GO:0006635 GO:0071073 GO:0032868 GO:0045892 GO:0070540 GO:0071399 GO:0051384 GO:0046320 GO:0070346 GO:0005829 GO:0071356 GO:0140214 GO:0032365 GO:0120162 GO:0051427 GO:2001245 GO:0070539 GO:0050729 GO:0005324 GO:0005811 GO:0050543 GO:0071285 GO:0005615 GO:0009617 GO:0048471 GO:0030054 GO:0008092 GO:0070538
magfegrfklvtsenfgeflkeigvsmvtrkmaeaskptveikkdgdtytiithafktseisfklgeefdekrldgvtvk
tvitlednklvqkqfgekectitrevdgdtltvvctsgsvvstrsykre
>Pv_so_2933.t1 RecName: Full=Single-stranded DNA-binding protein; Short=SSB|GO:1902394 GO:0000262 GO:0051289 GO:0042803 GO:1905776 GO:1900264 GO:0090297 GO:0003682 GO:0090592 GO:0006268 GO:0003697 GO:0000002
mncfrkaisnlafsvggslrsgkcgnnvttlrmlseesnkiqleksinqvtlmgrvgvnpqlrgsdtkpvvvftvatntn
ykfetgevhqktewhriavfkpnlrsivldhlkkgsrvyidgrllygeftdekgilhntvsivandviflgssfkredph
eeysetmh
>Pv_so_2934.t1 RecName: Full=Ganglioside-induced differentiation-associated protein 1; Short=GDAP1|GO:0005741 GO:0016021 GO:0007005 GO:0032526
mndisivkknlddlevtfdvvekelashtgdkeswwlcsanftvadimltlllhrmehcgfserffggdkrphvqlyyer
iqqrdcfkktygfgpcmlalipastkvalasvagavvvagvavaaafaykklk
>Pv_so_2936.t1 ---NA---
mtlhiqtapastnlkcdlpfttvlidavqmnnssnplqslshrhasssfkhllfyyfghcsedlsastphaivshhatrr
tisqdpncfkltshqtdcfanlihpitlqkqfyitqikvghgavpfmitpl
>Pv_so_2937.t1 ---NA---
msaviaqcvaycvyrnaplctavallgyitnrgpyvtsydplqqllssniswsfpstessltacfvvrvplavhp
>Pv_so_2939.t1 RecName: Full=Hemicentin-1; AltName: Full=Fibulin-6; Short=FIBL-6; Flags: Precursor|GO:0008582 GO:0060042 GO:0007411 GO:0005576 GO:0042995 GO:0005887 GO:0005604 GO:0004713 GO:0051960 GO:0045211 GO:0003407 GO:0010556 GO:0010975 GO:0019904 GO:0048646 GO:0007166 GO:0043113 GO:1901214 GO:0048523 GO:0009967 GO:0004888 GO:0032879 GO:0098742 GO:0005938 GO:0001934 GO:0010468 GO:0030198 GO:0072359 GO:0050804 GO:0031326
mkceaeglpnpqlfwerngvsldfsdhrykilpsgslyislvqpwdmgiysciakneagshtkatdlvvhvppsiakdgp
nvftivkgrsveipcyaegfppphiswqhdgetiqslyvvqhtgslvianaqpessgeyvciainsagrdfkevrvrvhv
ppaittfpksqdis
>Pv_so_2940.t1 RecName: Full=DNA-directed RNA polymerase III subunit rpc3; Short=RNA polymerase III subunit C3|GO:0005515 GO:0003899 GO:0045089 GO:0032728 GO:0034660 GO:0005829 GO:0006359 GO:0005666 GO:0003697 GO:0005654
maetrsepwapntnavarfeildviskettmeeqelnpylavltdeeqrfiskvedraggmyvvntkqaihrivvanics
vvrdrfgdhahrifrlllqkkyleqreiekfalvapkdakeltysmmienfimpheipkssdlvasrtfhlfhvdinq
>Pv_so_2941.t1 RecName: Full=Probable ATP-dependent RNA helicase DDX46; AltName: Full=DEAD box protein 46|GO:0001650 GO:0016607 GO:0000166 GO:0003676 GO:0004386 GO:0016787 GO:0000398 GO:0007420 GO:0031017 GO:0045621 GO:0045648 GO:0048546 GO:0060216 GO:0072576 GO:1902038
mtvltimktmyigvgepaeqeiraldltqnpipaelqklfdeykvkqeaqgkkvksssgftgkgfkfdeaeaqltnekkk
fqkaalglqdsddedaeadidkeietllapkkrvkeitiapttaggavsqssagyrgcsegavsyachfg
>Pv_so_2946.t1 RecName: Full=Cullin-5; Short=CUL-5|GO:0090734 GO:0007186 GO:0000209 GO:0005262 GO:0005000 GO:0006970 GO:0051480 GO:0021799 GO:0021942 GO:0097193 GO:0005886 GO:0005634 GO:0004842 GO:0031625 GO:0000082 GO:0070588 GO:0005829 GO:0031146 GO:0019005 GO:0038128 GO:0031466
maamlkdkgqlqfednwpsmrptilkllrqepvsrsewqdlfwlvhsvclwddkgppkvytalqedildfirqaqirvla
hqedqallkayiaewrkfftqcnylpmpfgqleatlagksaatqkkgqndesivrklmldswnqsifsnikhrlqnsamk
lvhaernekilrrrt
>Pv_so_2948.t1 RecName: Full=Cyclin-dependent kinases regulatory subunit|GO:0008283 GO:0019901 GO:0061575 GO:0045737 GO:0009794 GO:0000307 GO:0035186 GO:0042023 GO:0007488 GO:0044772 GO:0003682 GO:0007057 GO:0045944 GO:0005654 GO:0051301 GO:0043130 GO:0042393 GO:0005737 GO:0031145 GO:0019005
mpdnqiqysdkycdekfeyrhvilpprladcvpkthlmtetewrnlgvqqspgwehymvhmpephillfrrplpktqk
>Pv_so_2949.t1 RecName: Full=Tubulin gamma chain; AltName: Full=Gamma-tubulin|GO:0007098 GO:1903047 GO:0007020 GO:0007312 GO:0005200 GO:0007057 GO:0044732 GO:0005874 GO:0005525 GO:0005634 GO:0000242 GO:0005515 GO:0005737 GO:0003924 GO:0045880 GO:0072687 GO:0051316
mtqsivvqvgqcgnqlgyrfwdlalreyrqanfilddavnsffhtvdtknvkkhgsssgnikaravlidmeegviselmk
gplknifdttqlvtdvsgsgnnwavgnkvygaqyrdritnmlrreaelcdslqcffllhsmgggtgsglgtavleilhde
fpeihrl
>Pv_so_2952.t1 ---NA---
matvihivlgmyhrwivmrmatprnkpvwkpnmksptyctsivirpnrtpapkatpafpavgnrsssrqik
>Pv_so_2954.t1 RecName: Full=Uracil-DNA glycosylase; Short=UDG|GO:0005515 GO:0004844 GO:0097510 GO:0005739 GO:0043024 GO:0003684 GO:0045008 GO:0005654 GO:0045190
mykelftdipgfeipnhgnltgwavqgvlllnacltvrahnanshkeqgwenltdavikwlnenmtnvvfllwgsyaqkk
gayinkkkhlvlqcphpsplsaargffgchhfskcndylrkcnkspidwsnlpsev
>Pv_so_2955.t1 RecName: Full=DnaJ homolog subfamily C member 16; Flags: Precursor
mveknlewyrrillqtlgesrelninpkncigtvlslnghrkyfcvyhakhaeqhlkckskkssqtssgdfmgfedsdsd
ttdveagnvsrkddvdvysnilfeehlldglsnwldrlfegstqryhiqywpdymr
>Pv_so_2959.t1 RecName: Full=85/88 kDa calcium-independent phospholipase A2; Short=CaI-PLA2; AltName: Full=2-lysophosphatidylcholine acylhydrolase; AltName: Full=Group VI phospholipase A2; Short=GVI PLA2; AltName: Full=Intracellular membrane-associated calcium-independent phospholipase A2 beta; Short=iPLA2-beta; AltName: Full=Palmitoyl-CoA hydrolase; AltName: Full=Patatin-like phospholipase domain-containing protein 9; Short=PNPLA9|GO:0120254 GO:0090238 GO:0090037 GO:0034451 GO:0042311 GO:0038096 GO:0007613 GO:0042995 GO:0043008 GO:0046338 GO:0045921 GO:0016290 GO:0047499 GO:0003847 GO:0005829 GO:0051967 GO:0033559 GO:0035774 GO:0014832 GO:0032049 GO:0019901 GO:0042802 GO:0060135 GO:0055088 GO:0006690 GO:0090200 GO:0046469 GO:0005743 GO:1901339 GO:0007204 GO:0072330 GO:0005777 GO:0004622 GO:0005615 GO:0001676 GO:0017171 GO:0034638 GO:0046473 GO:0001934 GO:0035965 GO:0019731 GO:2000304 GO:0034976
meivpqncrvlcldgggirglvliqlldqlekvlgipvnlcfdwiagtstggvlalllaqgksvkecrclyfrlkdrvfv
gmrpydaeplekilqkelgyetmmsdvtgarvmvtatksdrhpaelhvfrnydspmeiltqedldpfhntplpkpsehai
kpie
>Pv_so_2969.t1 RecName: Full=Fibrinogen C domain-containing protein 1|GO:0005615 GO:0009986 GO:0045121 GO:0072534 GO:0090733 GO:0098685 GO:0098686 GO:0098978 GO:0005172 GO:0005178 GO:0030246 GO:0030297 GO:0030971 GO:0007158 GO:0007219 GO:0007492 GO:0008306 GO:0016525 GO:0022029 GO:0022408 GO:0030198 GO:0035641 GO:0043066 GO:0043536 GO:0043537 GO:0045766 GO:0048014 GO:0048692 GO:0050731 GO:0050805 GO:0050808 GO:0050885 GO:0051968 GO:0051971 GO:0060291
msvkplpllglfllvlaasgestkgqcgaeertksfldtavdfinkaknaipnctfnpnskchmkpvdceeilqcgnnrs
gvytiwprnkimsgsvevycdmstdrggwtmwkgipdtlfttlsgltwrtnstsft
>Pv_so_2975.t1 RecName: Full=Spondin-1; AltName: Full=F-spondin; Flags: Precursor|GO:0016525 GO:0032092 GO:1902993 GO:1902531 GO:0009891 GO:1902430 GO:0007155 GO:0048513 GO:0008289 GO:0051094 GO:0002682 GO:0005887 GO:0030425 GO:0070161 GO:0098794 GO:0006911 GO:0050693 GO:0097367 GO:0043231 GO:0007409 GO:0051240 GO:0050790 GO:0048585 GO:0031399 GO:0032103 GO:0010954 GO:0031012 GO:0010596 GO:2000379 GO:0051963 GO:0032269 GO:0043277 GO:0098590 GO:0009967 GO:0042127 GO:0098542 GO:0005615 GO:0004888 GO:0005737 GO:0051130 GO:0012505 GO:0050920 GO:0030036 GO:0030335
mvtpwsewsqcshtcgsgqktrqrmikvhpehggnrcpekliqrrrcsdlptcpeagaedetdvdcklspwsewapcskt
cgdyafmertrtviqhprnngapcghrfdkrycrlhlcpq
>Pv_so_2978.t1 ---NA---
menlqtlyreneislhrgtakfssshsslhnissildedifkelgpsfhiswkinrvaaarvirkifhrpyfipntteva
lerflfisgpdapqfyfpvtefanvwvaqgqgyrlvvldpsepcwqncstvsvllrpqdvlyynwqfwrprsfparlstd
lsityvgsfy
>Pv_so_2982.t1 ---NA---
mgrrlrtrvpahnrelkpqwpnlrqhrkittvkssnesatpgtvchhtitprsyevvtdrgtvmrrnrrhlihlppqeya
tpgvgqditpcspsepkptptivsqvlpthagevndtvsdkplepqsptvrtdikspvrtrsgrivkppkrlnl
>Pv_so_2987.t1 ---NA---
mkmkmkkhfmkfkgghkhkkghhcgkfgkvlllaptpdgpedhdfhhrghgfhkrkmmrhhhfkhhfqedgfdgchgkrg
fkkyghhkhghhkrgffvllssssssdsddsgdsreetaphpkenetsapnedlgghsapteefgvssapteelgecsas
ke
>Pv_so_2991.t1 ---NA---
mtatksfharkvlqpqpvrsgrnsrsegmprkwnqpqyhhlsckekaqninprqagwsicciaqkvgcncstviscwqwl
mqlparkwskqkddrm
>Pv_so_2997.t1 ---NA---
msntcvanpegtathgppyrpvlvhdmmpgdfkrrydfcnfalstleenpsyldlflwieesqftrhgltsrenthylsv
sisyvikderhqvcssisvwcdiwrksvagpmfddgtlas
>Pv_so_2999.t1 RecName: Full=Transposable element Tcb1 transposase; AltName: Full=Transposable element Barney transposase|GO:0003676
mtdvgcghdkapsytahsaetwfddvvvqkldwlaqsldlnriealwdelerrlrarptrpasvseltttlkdewrkipa
tgvttlav
>Pv_so_3002.t1 RecName: Full=Synaptobrevin homolog YKT6; Flags: Precursor|GO:0000139 GO:0005576 GO:0005739 GO:0005764 GO:0005768 GO:0005783 GO:0005829 GO:0005887 GO:0030133 GO:0030659 GO:0031201 GO:0033116 GO:0043025 GO:0045202 GO:0097440 GO:0097441 GO:0099503 GO:0005484 GO:0005515 GO:0019706 GO:0002366 GO:0002443 GO:0006886 GO:0006888 GO:0006891 GO:0006903 GO:0006904 GO:0006906 GO:0042147 GO:0043299
mhftsqiltersqpatrtsvkeqsymchvyvrsdnlsgvlisdheyphrvahtlinkvledftakiqssqwtgdansvhf
sglqeflakyqnpveadamtkiqveldetkiilhntieavlqrgeklddlivkseelsmhskafyktakktnsccvil
>Pv_so_3007.t1 ---NA---
mqpwnnhnetdlvyycadshgsahigrvkqndwcpqeeaennvivpqnmitfvgnrtdsvylpatdgvllwtstevtfvh
rdgevrwqystdylprdrivkygnfyiggeqvvliaknasyytdgk
>Pv_so_3013.t1 ---NA---
mhflvssthhtflvffitvliletspgdtascneicrnvsivarigectcdaavlgrskrtkderqetetiedmcnricq
rtkasrigpcfcdyilfsstskridksplsaerenyedlisrysdvddaserravlsdvlqyliaseqrk
>Pv_so_3016.t1 ---NA---
mlmahslvwvgliefygarakesqgvwcrdfresterdvsgnhrseprwlikdqgrtnsreidscml
>Pv_so_3021.t1 RecName: Full=BBSome-interacting protein 1; AltName: Full=BBSome-interacting protein of 10 kDa|GO:0005829 GO:0034464 GO:0060170 GO:0005515 GO:0032402 GO:0060271 GO:0070121 GO:0097500
mtmsnkaaenirevlptkgllfqqevqsfvlckpklmplksvtleklermqreaeekikaqmnkeqenqeqwss
>Pv_so_3026.t1 RecName: Full=Netrin-1; Flags: Precursor|GO:0005606 GO:0005737 GO:0016020 GO:0031594 GO:0043083 GO:0043259 GO:0043260 GO:0044295 GO:0005102 GO:0005201 GO:0043208 GO:0002449 GO:0002460 GO:0006355 GO:0006930 GO:0007435 GO:0007494 GO:0007519 GO:0007520 GO:0007548 GO:0007634 GO:0008039 GO:0008045 GO:0008347 GO:0014002 GO:0022617 GO:0030517 GO:0031290 GO:0031581 GO:0032488 GO:0033564 GO:0033627 GO:0034446 GO:0045773 GO:0048570 GO:0048749 GO:0048854 GO:0050908 GO:0051963 GO:0060041 GO:0060603 GO:0061031 GO:0061053 GO:0061643 GO:0065003 GO:0070831 GO:0070983 GO:2000147 GO:2000289
masasivgrrklvqlfwsltvviifaaaqhqdsqdnqsrcyddlgrpqrcipefvnaafsvhveatntcgtrgpteyclq
tgatgakkscevcdasvahlahppeyltdfnnndnqtwwqsetmfegiqypyqvnltlhlrksfdityvrlkfytsrpes
faiykrtgedgdwipyqyysatcrvtsrl
>Pv_so_3028.t1 ---NA---
memqpsrttttismlhtdvprleessrlagtntnalsdsrknrdsalkmallhcfpvqlaylqhhctvnrsicglrtmal
vyiyihisfwltvysntrlpvtalrsthrsgtasrlfhlisnarwqslarvvtlrrp
>Pv_so_3029.t1 RecName: Full=ADP-ribosylation factor-like protein 3|GO:0005654 GO:0005730 GO:0005758 GO:0005759 GO:0005794 GO:0005813 GO:0005818 GO:0005829 GO:0005876 GO:0005881 GO:0005925 GO:0005930 GO:0016328 GO:0030496 GO:0032391 GO:0036064 GO:0098793 GO:0000287 GO:0003924 GO:0005525 GO:0008017 GO:0019003 GO:0032794 GO:0000132 GO:0000281 GO:0001822 GO:0006110 GO:0006457 GO:0006893 GO:0007021 GO:0007098 GO:0007224 GO:0007264 GO:0007269 GO:0009558 GO:0009792 GO:0009793 GO:0009960 GO:0010811 GO:0015031 GO:0015870 GO:0030540 GO:0031116 GO:0034260 GO:0034333 GO:0042073 GO:0042461 GO:0043622 GO:0045196 GO:0048488 GO:0051457 GO:0060271 GO:0070830 GO:1903441 GO:1903715
mkqkekelrllmlgldnagkttilkkfngedisiisptlgfniktlehrgfklnmwdvggqkslrsywrnyfestdglvw
vvdsadrrrlqdcktelhgllqeerlsgatlivfankqdlpgalpadeikqvleldsikthhwlivpcsavtgenllvgi
dwilddiaariftld
>Pv_so_3040.t1 ---NA---
megfgltgfifevdfenessvalivetndrgsteficlnpsesprgkwsthrnrikrcvvgpvrslsstpdifkhachas
agavytwqgstlvkvhtqpssfqksppegerrs
>Pv_so_3046.t1 ---NA---
mtrhlwlhlgkiiefanqkvpgkatsdvrtlvavahlvraldlqtklaldlllgiepvtfcfeeecsnhwshyvi
>Pv_so_3052.t1 ---NA---
mgkqvrfsspirsspgkvdrtekqvlhensstrlddgredfeeaiitrleslinpgkqnqmfreselgvivqdvrsteew
stkvrisdyqqrihppskttdl
>Pv_so_3056.t1 RecName: Full=Kinesin-associated protein 3; Short=KAP-3; Short=KAP3; AltName: Full=Smg GDS-associated protein|GO:0032391 GO:0019903 GO:0065003 GO:0036064 GO:0007165 GO:0008285 GO:0008104 GO:0016939 GO:0046587 GO:0005794 GO:0005783 GO:1990075 GO:0005930 GO:0000794 GO:0005876 GO:0072383 GO:0097542 GO:0005813 GO:0044782 GO:0043066 GO:0019894 GO:0005829 GO:0120170
melrnvmikcgflpklvnlisseahqnvvwmilyhlsmddrckslftytdciphvtklilecpeekvplnlvaflinlav
nkrnaqlicdgnrlkllwkralkfqdsllvkavrnisqhdgptkllfldfvdsigdvihksdgrndeflveclgileirt
>Pv_so_3058.t1 RecName: Full=von Hippel-Lindau disease tumor suppressor; AltName: Full=pVHL|GO:0035883 GO:0008285 GO:0015031 GO:1900037 GO:0045202 GO:0044877 GO:0005654 GO:0045471 GO:0070243 GO:0045595 GO:0045893 GO:0035239 GO:0005829 GO:0140297 GO:0031018 GO:0010631 GO:0051128 GO:0065008 GO:0034244 GO:0030182 GO:0030163 GO:0061428 GO:0048646 GO:0042069 GO:0046426 GO:0007424 GO:0010629 GO:0048593 GO:0003711 GO:0043066 GO:0005739 GO:0006508 GO:1990756 GO:0030891 GO:0031462 GO:0016567 GO:0019899
mcslaessvynseerlfsgpslkpsfvrflnrtqrsvdviwinydglrvkyktlgpyeyfdvntfvnhpwifrdtetfdk
mvvcnrdvfhpepwdkassdgvpsspqrrlvcitipvyrlkdrcfqiirhcirskdaifdadiplvlkkeffsyaqqaad
kk
>Pv_so_3060.t1 ---NA---
mllrgrktanttqkvhdaneemvgggtlkptsgrstttsllaegldgnfkiqemtelenvllaifdvqqmslikakeiqf
sdvklelgqrvnhfgmfhfsgktvevhttnfelgggs
>Pv_so_3067.t1 RecName: Full=Roundabout homolog 2; Flags: Precursor|GO:0035481 GO:0021836 GO:0002042 GO:0051093 GO:0043025 GO:0045202 GO:0060763 GO:0021510 GO:0030426 GO:0010977 GO:0006919 GO:0061364 GO:0003180 GO:0003184 GO:0010629 GO:0035904 GO:0010628 GO:0050925 GO:0032870 GO:0033563 GO:0030336 GO:0033600 GO:0035385 GO:0043406 GO:0035025 GO:1905489 GO:0003272 GO:0007156 GO:0008046 GO:0005576 GO:0048814 GO:0003148 GO:1900748 GO:0005887 GO:0001764 GO:0050772 GO:0070100 GO:0003824 GO:0016199 GO:0097708 GO:0042802 GO:0031290 GO:0060976 GO:0060412 GO:0009986 GO:0001656 GO:0005737 GO:0001657 GO:0030275 GO:0030198 GO:0030673
mrvslpgnlvisevrqsdagryicvaeniagsreslpaamtvhvkpffikepehqtvlagvdvefecqvdgdpsptvtwh
redgkmplgrseitegkslvingvttadegtyiceaenlvgvissaatltvhsrpkflsipkdqrvslngmakfdcaasg
srlpkkdhwlylv
>Pv_so_3068.t1 RecName: Full=LARGE xylosyl- and glucuronyltransferase 2; AltName: Full=Glycosyltransferase-like 1B; Includes: RecName: Full=Xylosyltransferase LARGE2; Includes: RecName: Full=Beta-1,3-glucuronyltransferase LARGE2|GO:0030173 GO:0002162 GO:0008375 GO:0015020 GO:0030145 GO:0035252 GO:0006044 GO:0006688 GO:0035269 GO:0043403 GO:0046716 GO:0060538
matdnlfgftrreaklaervreveeqnqllrrqlsisqnqllsimsetqqndsqtygtkeeesgglgttgsqrtvvclnr
epevpkcevihiaivcagynssrsvvtliksilfyrknplhfhfisdsvaqlilqtlvstwnvpgvdvsfyladnlqaev
swipnkhysgvyglmklvlpralpdtlekvl
>Pv_so_3082.t1 RecName: Full=Eukaryotic translation initiation factor 4 gamma 2; Short=eIF-4-gamma 2; Short=eIF-4G 2; Short=eIF4G 2; AltName: Full=Novel APOBEC-1 target 1; AltName: Full=Translation repressor NAT1; AltName: Full=p97|GO:1905461 GO:0043508 GO:1904761 GO:0050729 GO:1901224 GO:0045786 GO:1900016 GO:1904706 GO:0060940 GO:0007569 GO:0009723 GO:0009646 GO:0005634 GO:0005515 GO:0003723 GO:0045892 GO:0071222 GO:0043022 GO:0030509 GO:0043066 GO:0005829 GO:2000353 GO:1905064 GO:0090549
mkhglvrldnvwgvgggmrpvkylvkkiqlllkeylcsgdveeatrclqelevphfhhelvyesvvmviedmgeramdlv
ckllksltdsaivtvdqlkngfervyaempdicidvppaysllkqfvakcesygfmpeelarhmpsrgrkryvsegdggl
vkesv
>Pv_so_3086.t1 ---NA---|GO:0005634 GO:0003676 GO:0008270
mddyyckickahmnsqdmweshisgkrhlknvkkereaphpprqekdnedlwdkksysstseatsrrvssrrrsrsptse
syrshhspsyrkkvctspvdgkwrhdrfylleqspprprhsphssntglqvlaqnldtsnkmkiikklsgdifvvtenev
ekvkgvvtslfeeyfrakvkelprpmqnklkssyri
>Pv_so_3090.t1 ---NA---
myvitkqsvglrllshyppdcfgsdkglyrmlviihllslfhgyesgtlqlpqgvevamfmschtnglfhprnfqvsqss
k
>Pv_so_3095.t1 ---NA---
mavhpsivmhwntvsmakkilsklvmpqfgptqpskqmetlklqgfappgafsassvcttvefkaydskynngkehqqpn
leqwghsfdnglkddlktgns
>Pv_so_3096.t1 RecName: Full=LIM and calponin homology domains-containing protein 1|GO:0001725 GO:0005635 GO:0005737 GO:0009986 GO:0016460 GO:0032034 GO:0001934 GO:0030336 GO:0045944 GO:0051496 GO:0051893 GO:0060327
mppayggsrqhpdvtvrtwgdrelsfqqrpksaiwdassrsaaydpylescyssysgtsrvplshsqyetqtysqrhpid
lrrcsycreeltdgsamgiealqlyfhiecfhccvcglqlgngscgtdvqvknnqlycpscftld
>Pv_so_3098.t1 ---NA---
mylllrilqafsvwcvhlqypaqmlhycfrltthgmseldikknhlqlayphcplqpkpvylrlslmsqnevcthtpdih
rll
>Pv_so_3101.t1 ---NA---
malqssclkgaprparysfgnvanrnrstrykyvrflftppfdgeglpptcrnglkfregvhvqrklkrkfdhhisravs
ssiqaivctllkddngtdeyntenwntpssgkgalnssnea
>Pv_so_3102.t1 RecName: Full=MAM domain-containing glycosylphosphatidylinositol anchor protein 2; AltName: Full=MAM domain-containing protein 1; Flags: Precursor|GO:0005515
mkesdfgqyqcsaenslgitseaidvmgtpkvpsftskphgsqgmkytlqwkveshnpvdtyslrykkkaegeewisiev
esngqeghehtqtyqltdltpdtayeavimahnkfgwseesenfhfrtkpdvstgmtmkstvaspivedgtahpnakpsg
egngaisscrvsfimivaqvlalcilrplyl
>Pv_so_3105.t1 RecName: Full=Heme-binding protein 1|GO:0005737 GO:0043231 GO:0005488 GO:0065008
mawssvslvliigmvwlsegctrkgyecpdytvisihadyeirsyppltwvktsensdsfrmasftlfrrlykyissnnd
kdmkinmtvpvrtmmfkdgsnityqmsflipkslvdnppvprhvkvyierenaslyvvrsfsgyilkrstwekeaealas
svskdlsvdtstyymvgydspftlmnrlneiwmkkqsttt
>Pv_so_3106.t1 ---NA---
mdmlslgntslasgsgrgweleyslkhivpisktkemnlckwwfksavlhaellkkdeetetfvtwnadsvtgipsdteg
vqqkes
>Pv_so_3108.t1 RecName: Full=Coiled-coil domain-containing protein 173
msleprkipdkseevlylsidqwdrikdqtgqkfkmadaikaqvaerkalkelskkmtenwanthaglykerlqsrkika
yneevqkqnfllky
>Pv_so_3109.t1 RecName: Full=Sodium leak channel non-selective protein; AltName: Full=Voltage gated channel-like protein 1|GO:0071805 GO:0005515 GO:0060075 GO:0034765 GO:0070588 GO:0016021 GO:0005244 GO:0035725 GO:0022840 GO:0005886 GO:0005248
mlrtsktigplvaiyfilyhlfvtlivlslfvavildnleldedikkvkqlkareqsagikeglplrlllfehfpdspqm
sklskipsefvvpkvresfmrqfvddqpedtptmkklseneesvvtfrkikpmkllsspckirnstnqlrkasvnnivln
klkvrrqsvwieeacgvpcvdq
>Pv_so_3110.t1 RecName: Full=Netrin receptor DCC; AltName: Full=Tumor suppressor protein DCC; Flags: Precursor|GO:0043009 GO:0040012 GO:0090257 GO:0005198 GO:0043167 GO:0007411 GO:0051093 GO:0007155 GO:0051171 GO:0045202 GO:0030426 GO:0051049 GO:0005887 GO:0003007 GO:0007527 GO:0010977 GO:0006936 GO:0015629 GO:0010038 GO:0031034 GO:0031672 GO:0070887 GO:0065008 GO:0032880 GO:0060415 GO:0098590 GO:0004672 GO:1901214 GO:0009967 GO:0030239 GO:0005634 GO:0030018 GO:0004888 GO:0005911 GO:0007417 GO:0003779 GO:0051130 GO:0010468 GO:0055013 GO:0032991 GO:0080090 GO:0031323 GO:0019899
msnlvpsflktlpsetdatdgdivtfqvkvtgeppvsvtwmrcgevvtplegrrevishgdgwheliisnitedddgeye
craqnqhghtscygslyyyqeggpatvtdvtlegtlpeeddgrqsges
>Pv_so_3113.t1 RecName: Full=Aerobic glycerol-3-phosphate dehydrogenase|GO:0031307 GO:0006094 GO:0009331 GO:0046168 GO:0005509 GO:0043010 GO:0052591 GO:0019563 GO:0006127 GO:0005743 GO:0004367
matgrvkkliligssgllaayginhldnvikwkkevladeglkpkpklplptreqhlkalqttpefdvlvigggatgagv
vldatsrglktallelddfssgtssrstklihggvrylqkavmhldleqyrmvvassvllgrnksi
>Pv_so_3116.t1 ---NA---
mvsalgsrltslvqpvktqptwkstqltlqsftmllptarppstalllmtlnpvlstrhpsitvteahlkftrclhmatn
httvntmmctktt
>Pv_so_3117.t1 ---NA---
mdlslccrmvadicstmspevkaesvviyfppkmkmvttseekysalrfwfrlgktvmevhemllqayg
>Pv_so_3123.t1 ---NA---
mddgildimllstsmnldfeqgssedelkvpshrealqavdaihcflyaqelsedplqhlstlrifdspskqklfli
>Pv_so_3125.t1 RecName: Full=AP-2 complex subunit sigma; AltName: Full=Adaptin small chain; AltName: Full=Clathrin assembly protein 2 sigma small chain; AltName: Full=Sigma2-adaptin|GO:0036020 GO:0000139 GO:0008542 GO:0045444 GO:0060612 GO:0072583 GO:0006605 GO:0016182 GO:0043195 GO:0048268 GO:0005938 GO:0005829 GO:0035615 GO:0030122 GO:0030100 GO:0099638 GO:0050885 GO:0032588
mirfiliqnragktrlakwymnfdddekqklieevhavvtvrdakhtnfvefrnfkiiyrryaglyfcicvdvgdnnlay
leaihnfvevlneyfhnvceldlvfnfykvysvvdemflageiretsqtkvlkqllvynsle
>Pv_so_3130.t1 ---NA---
mtgyfcfetvffpfrysaglwccachysfevvlsegssalfllssdgwrcilrgepcsmpasnktqprlgaraprerhid
yegpgccldldvicfrstlvqhlnpgcy
>Pv_so_3133.t1 ---NA---
mmcrgpyilldggkqsclrslalyvssdnlhyqlsswddqslhsrytcphvatavniipllhhyssygr
>Pv_so_3135.t1 ---NA---
mygvsvsskpspekpdcsicnewfcnmnialqtaninekvklltllpetfskrqlkenmpaiskylfdksrkvkkekgiy
aqpdtysghplsketeavalsyylddskdy
>Pv_so_3137.t1 RecName: Full=Protein obstructor-E; Flags: Precursor|GO:0005576 GO:0008061 GO:0042302
mmltltfavcvivlqmnlvslqfscpkgsgyypdpfqcdlyyecrknvatpklcddgkvfidtnplyekcdfpfkvkcgd
rtelqepiprpncprkngifpheannrfywhcadglaakmscptglafnsqtgtcewk
>Pv_so_3138.t1 RecName: Full=ATP-binding cassette sub-family D member 3; AltName: Full=70 kDa peroxisomal membrane protein; Short=PMP70|GO:0055085 GO:0014070 GO:0009410 GO:0006699 GO:0006633 GO:0043621 GO:0005778 GO:0005524 GO:0006635 GO:0140359 GO:0005739 GO:0016021 GO:0015721 GO:0016787
maptfsklaarnsavvaasvafiywassvrlkrrrkryelvdevacayarkeekkervqvdskffrqlqqilkiivpgil
tpefaylimvagtlvgrtlcdiwmihngtiieraiitrdvslfrksleafifampmislvnnsmkfglnelrlll
>Pv_so_3142.t1 ---NA---
mrfvrrlqpaaflrpksyaaitleliiceelwriplrlddtvprksstllyavktilttpfdakracvgkrtkssmfdqv
vplts
>Pv_so_3144.t1 ---NA---
mvatkiivilavflmlsladdsksidggfhfdygkdrnvttevqekknatqplrfiikkrkrtkpqtvdglpvyrd
>Pv_so_3152.t1 ---NA---
mfcvgvktiyfkivtrlplslspgilhcrvlykctvhqpwtlesfpegdmdaawltgrgwslqdgt
>Pv_so_3153.t1 RecName: Full=Down syndrome cell adhesion molecule homolog; Flags: Precursor|GO:0040037 GO:0008285 GO:0060042 GO:0008201 GO:0005794 GO:0005576 GO:0003179 GO:0005007 GO:0001501 GO:0048148 GO:0048522 GO:0003407 GO:0031034 GO:0031012 GO:0030424 GO:0065008 GO:0042802 GO:0060998 GO:0060539 GO:0005102 GO:0060412 GO:0005886 GO:0030239 GO:0044291 GO:0070013 GO:0098742 GO:0030198 GO:0016021 GO:0017134 GO:0030133 GO:0051239 GO:0019899
mfpdsvpnatrwfvlvllvmswidigyaqspprllpdaldlqrvvpegtlvqlpcpvegdpdtlffewyrdrepldtfad
aryrvitsgslriksvipedtglyickavngfgsvevkvtllvlgkpdtpvatssseddaigtyeqtgdnerdtsephdd
drgiedietmhkgqssttnrlaeerkaas
>Pv_so_3154.t1 RecName: Full=NFX1-type zinc finger-containing protein 1|GO:0016887 GO:0035145 GO:0035861 GO:0061158 GO:0010182 GO:0009611 GO:0044530 GO:0000932 GO:0004520 GO:0000398 GO:0044877 GO:0005654 GO:2000815 GO:0000781 GO:0005524 GO:1990124 GO:0042162 GO:0002218 GO:0032508 GO:0003727 GO:0032201 GO:0051607 GO:0003729 GO:0071598 GO:0071456 GO:0045071 GO:0000729 GO:0006273 GO:0036121 GO:0022414 GO:0009048 GO:0005741 GO:0042742 GO:0009867 GO:0005515 GO:0006449 GO:0071222 GO:2000624 GO:0031507 GO:0071044 GO:0044770 GO:0071347 GO:0071007 GO:0031047 GO:0051536 GO:0034458 GO:0030874
mymrilgypaekisilttyngqkhlirdvvnkrcvdnpligrphkvttvdkyqgqqndyillslvrtkavghlrdvrrlv
vamsrarlglyifarvslfqncfeltpsfnilmhrplelfllphetypcsrrseqrpngepfiihempqmasfvyefyqq
kvelakaqfanr
>Pv_so_3155.t1 RecName: Full=Nucleolar protein 6; AltName: Full=Maternal transcript 89Ba|GO:0000794 GO:0005654 GO:0005730 GO:0030684 GO:0140513 GO:0009987
mkkkrkndvpelptreefdelreselqkhsglfrmqvvemmkevklkenwkmefeqwmesfkkllfdlpesetykindls
wlpkkvkvpifrnpasikgqlkflppsevtvvgsyaigvtcsrnktcnvfglqgeipkekqdgrrceilisaw
>Pv_so_3156.t1 RecName: Full=N-acetylglucosaminyl-phosphatidylinositol de-N-acetylase; AltName: Full=Phosphatidylinositol-glycan biosynthesis class L protein; Short=PIG-L|GO:0005789 GO:0016254 GO:0000225
mgnvtviehsklpddpnriwtdeivgnvilkyimqlsvdvvisfdengvsghcnhiaiyyglkylleqglipkycevlal
etvnivrkyssfldllfcvihmqytqelflstfkqvillwtamrahksqfvwfrklymlfsryvyintlktinfeelppf
qyie
>Pv_so_3163.t1 RecName: Full=SWI/SNF-related matrix-associated actin-dependent regulator of chromatin subfamily A-like protein 1; AltName: Full=HepA-related protein; AltName: Full=Sucrose nonfermenting protein 2-like 1|GO:0090656 GO:0036310 GO:0035861 GO:0030097 GO:0043167 GO:0009411 GO:0036292 GO:0009378 GO:0004520 GO:0006303 GO:0000278 GO:0005654 GO:0000166 GO:0006338 GO:0005705 GO:0001525 GO:0031297 GO:0010172 GO:0005662 GO:0048589 GO:0000785 GO:0006357 GO:0045910 GO:0010709 GO:0048478 GO:0070530 GO:0051216
merrgvlleyfhetgvvklpavreyikdlleaerkficfahhqevmngicttidkakvdyiridgstsaerrkeacdkfq
inekcrvavlsitaanagitltsaqlvvfaelfwnpgiltqaedrahrigqedsvivqylvatgtaddhiwplvqkklni
lnkaglskdnfkdadtiharnpqpli
>Pv_so_3164.t1 RecName: Full=Ubiquitin carboxyl-terminal hydrolase 4; AltName: Full=Deubiquitinating enzyme 4; AltName: Full=Ubiquitin thioesterase 4; AltName: Full=Ubiquitin-specific-processing protease 4|GO:0034394 GO:0035520 GO:0007179 GO:0048856 GO:0060389 GO:0005654 GO:0051301 GO:1990167 GO:0030509 GO:0046540 GO:0005829 GO:0031397 GO:0035616 GO:1905035 GO:0008270 GO:0042802 GO:0005160 GO:0004197 GO:0043232 GO:0005681 GO:0061649 GO:1990380 GO:1900246 GO:0005886 GO:0007049 GO:0000245 GO:0000244 GO:0004843 GO:0031647 GO:0046332 GO:0031685
mkrfeittlppylilyikrftkntffieknntivnfpiknvdltellhpdfrdkhppcvydlianivhdgepgsgkgtyr
ihilhrgsgkwyemqdlhvteilpqmitlseayiqiwerrqqd
>Pv_so_3173.t1 RecName: Full=Innexin shaking-B|GO:0007391 GO:0016327 GO:0016328 GO:1900073 GO:0036098 GO:0055077 GO:1902435 GO:0007630 GO:0032809 GO:0003254 GO:0004860 GO:0005921 GO:0007603 GO:0043051 GO:0030727 GO:0034609 GO:0018991 GO:0072347 GO:0019722 GO:0010496 GO:0032589 GO:1903351 GO:0090325 GO:0009881 GO:0007440 GO:0007283 GO:1902847 GO:2000746 GO:0010644 GO:2001258 GO:0016264 GO:0016323 GO:0016324 GO:0035545 GO:0019855
mldvfgglrrvfrrrtisidnavfrlhwmltsvilvsfslavtskqylgdpvacfrhekfftarvvdtycwihstftips
afnkkvgeeiiypgcaflcslllmeyvgrwpa
>Pv_so_3177.t1 ---NA---
mnnstteqslavdeqcsdfmgpngiflsllfpavggpilqdvgaplvfklriccycsrrgftcltsavqfaaqwdhcgrg
ysktrkclmislqll
>Pv_so_3178.t1 ---NA---
micdeycivmvllfvsldyneaskyksfntedsscnwkklhsnkerwkmcqsviflasvcketmvlrlhvflllklaqlw
dhlsplqdegveg
>Pv_so_3183.t1 ---NA---
medvshilmdvillkegihgyekwittgvvfyitdhwivdrsvslprrmgnpiphlrmlvrkstkptgdvelid
>Pv_so_3185.t1 RecName: Full=UPF0193 protein EVG1 homolog
meferskrgssqrappqlaplsektikflmtmmkeaniplrcqqellrtasegkklpfpltpappvvekpeqkqvrklel
pqrcglrqkqaivqsgayqrelfrpcpskirppkekerlqnimaygkerivdanpvkpveeevdtdvilkdrfeeilnei
eerqrflqemtdlgfhkiyasqieteisqrvreleelkkgrekdne
>Pv_so_3196.t1 RecName: Full=Protein GVQW3; AltName: Full=GVQW motif-containing protein 3
mkgtssaethrqlvevygsnalsrkqvwvwcnafakgrtdfadeqrpfrprtstkgdnicrvealiqedihirltdiase
l
>Pv_so_3199.t1 RecName: Full=Enoyl-CoA hydratase domain-containing protein 3, mitochondrial; Flags: Precursor|GO:0005515 GO:1900078 GO:0005739 GO:0004300 GO:0072329 GO:0006631 GO:0016831
mlerlhdnlisgtekeslrcivlkssgsvfssghdlkelkqsneegrrkifakcselmvgirkvpvpviaqvnglaaaag
cqlvascdivvatsksqfstpgasvglfcstpgvavsravpqkvasymlftgnsigaqealqseqisssirkrillpaik
rrhsvslserirsdgg
>Pv_so_3203.t1 RecName: Full=GATOR complex protein NPRL3; AltName: Full=Nitrogen permease regulator 3-like protein|GO:0031329 GO:0007507 GO:0035859 GO:0016020 GO:0022414 GO:0009653 GO:0032007 GO:0005764
msllsvlsqfslpislsnltspinlpyqqaqqthmvvwmlqhrllmqlhtyvyyvpieqtssanadshhstdnshlkenn
tctselgssfqsteslvmspnhsksgseedisfretnatissivsaepthtlkssttsisrddyntylrlrpyfkgkhhl
eeimycenirrsqllalldkfrnilitcqredaavaafykya
>Pv_so_3205.t1 RecName: Full=30S ribosomal protein S4|GO:0032040 GO:0005515 GO:0030515 GO:0005737 GO:0042274 GO:0034457 GO:0006364 GO:0019843 GO:0005840 GO:0030532 GO:0005732 GO:0005654
mvrklkyhekkllkkvdfiswevdnslhenkvvqrfhiqkredytrynkasreirtlarkikeldmkdpfrkkagdhllq
llysaglistsqglelcdkvtassfcrrrlpvlmvrshmapslkvatkfvehghvrvgpdvvtdpaflvtrsmedfvtwv
dtsaikkhisryneemddfdlms
>Pv_so_3208.t1 ---NA---
msattdsesqfsdkmsspvpnlesvedkdvdvdeeadidvtsvasehdptsdhsddeyfkpikktvhgswpastpastaa
skckqtpefllhqghpqsqtecraedsfcdgrgsgyrpavglgqlgsftaeaslcgrrfpvrevrerfageprcs
>Pv_so_3212.t1 RecName: Full=COMM domain-containing protein 2|GO:0005737 GO:0005515
mllilddvhkkhlqflkevdskvvkefcriavehlhkgtntkvyqsaaqrlnvdvemvqnavdgvmylfieaakimigel
efrdsilllgfpeesqntlvnfylenqkeirslltsltvglphysnlewrldvqvasrslrrpltpeillsldlekdgel
tnhilqtdpvnlihiadvldqalqelksqhcrrimrsik
>Pv_so_3216.t1 ---NA---
mfdlpvylftlaslwpvcglihlhyhpgslahdmapfrfpslvvwssavwlshspclpkstqlhhqsrlslqvsnapymh
dsnvlrdcsvfsfavkf
>Pv_so_3219.t1 ---NA---
maafipevectiedtegnseglpatqekgdsentvsaeqntigkdelasesvtasetstnnenrangacedgyldvtgsy
saepcdvdetmqtyakeflysdtsslgpepdaagihgiprkfcqqef
>Pv_so_3227.t1 RecName: Full=Mid1-interacting protein 1; AltName: Full=Gastrulation-specific G12-like protein; AltName: Full=Mid1-interacting G12-like protein; AltName: Full=Protein STRAIT11499 homolog; AltName: Full=Spot 14-related protein; Short=S14R; Short=Spot 14-R|GO:0043229 GO:0005488 GO:0050794
mlnlegvhsslyealknprrptrpaeqrftcsqqsvisaidrfvkavnnmdatvlvpsrlrdmevqnrrkscppppglqh
qdlysfynmlkdvknellwgptagatlfpvvsslsgmssprrlpgtqlrqpsddgigstscysedtdsdfesimtdrdsi
meqtshlatafrhhlhglhailhqladsadylsaryqeevespiv
>Pv_so_3229.t1 RecName: Full=28S ribosomal protein S17, mitochondrial; Short=MRP-S17; Short=S17mt|GO:0005515 GO:0003735 GO:0005763 GO:0006412
mlfakvvtpdlrnavtvmvdryvmderltmyfkekevlyaedpkelskpgdyviiralgnpksdqvthrveqlvykfgni
idpitgkrcagsesleeikwtceffgtvpkylkdenhsgtdqpgk
>Pv_so_3231.t1 RecName: Full=Intraflagellar transport protein 172 homolog|GO:0060041 GO:0060021 GO:0008544 GO:0005930 GO:0060348 GO:0009953 GO:0000122 GO:0097542 GO:0001843 GO:0097225 GO:0043053 GO:0045494 GO:0001947 GO:0097228 GO:0070986 GO:0032006 GO:0036064 GO:0060173 GO:0021522 GO:1905515 GO:0007420 GO:0045879 GO:0061525 GO:0048793 GO:0005634 GO:0005515 GO:0007219 GO:0042073 GO:0097730 GO:0097598 GO:0050680 GO:0045880 GO:0048596 GO:0016485 GO:0030992 GO:0035869 GO:0031122
mafvfwnhyldiceaiedgdpgrvdntgftntdiplefplpekmhlssrdhemvrewilsvsvdqriepvlpldermtye
aslvsngewyppciitgypvirnklefkdtshnhaankddwnkflmaakvshspecqdvlkfitmwcggasnlgysfq
>Pv_so_3238.t1 RecName: Full=THAP domain-containing protein 1|GO:0000122 GO:0008270 GO:0042803 GO:0000978 GO:0001935 GO:0001227 GO:0045944 GO:0001650 GO:0007346 GO:0016853 GO:0043436 GO:0005654
mtqfcaaygctnrsskpeckakgisfhqfplkdpprlrlwllrirragftpskystlcsshftessfvyqpftnkrmlaq
navpsifaycssksrtkrlcckfgssaqnslkksserhsaiasdrhnshektnyqtdrrrpivvklvkl
>Pv_so_3239.t1 RecName: Full=Transposable element Tcb1 transposase; AltName: Full=Transposable element Barney transposase|GO:0003676
mleagirisgcmdlyvicngsliaqkyrdkvlrpvvmlyaasvddsflfmgdhtsphrvqlvdnmlqeegiycmdwpacs
pdlnpiehawnalgrsitvrqaspltvfeletalveew
>Pv_so_3241.t1 RecName: Full=E3 ubiquitin-protein ligase UBR4; AltName: Full=N-recognin-4; AltName: Full=RING-type E3 ubiquitin transferase UBR4; AltName: Full=Zinc finger UBR1-type protein 1; AltName: Full=p600|GO:0005654 GO:0005737 GO:0005813 GO:0016020 GO:0005515 GO:0061630 GO:0006511 GO:0007286 GO:0042065 GO:0050794
mltlptppavheqvktflatlhnnrtaycthkdeallsyvlqclhastegkasddldgealyrlvaiargvavsrpanlv
rfaeshdqtlvaedqnasevtdeaddtssqpslkhasssslgspqrpdmsgcgyfitklvdafwrlhaqqptnpaiapis
yrglvhieatvyaltll
>Pv_so_3242.t1 ---NA---
mckedmvaniehqltgwnerlkkttlvitvttstdlasaytsqwfilrstttsrtltevqwshvinfmqscmmnlgtnsw
cvcddddevrklqaqsgvvl
>Pv_so_3245.t1 RecName: Full=Solute carrier family 22 member 7; AltName: Full=Organic anion transporter 2|GO:0015872 GO:1901360 GO:0009991 GO:0051608 GO:0090493 GO:0015291 GO:0008504 GO:0005774 GO:0044237 GO:0044281 GO:0050794 GO:0001504 GO:0006837 GO:0015103 GO:0015101 GO:0055085 GO:0022853 GO:0098590 GO:0042221 GO:0005488 GO:0008514 GO:0015718 GO:0006629 GO:0016021 GO:0012505
matilapdhttftiarfmtafgististtsfmivmeytgptkrtivlctwagswtscaavlpwiayglrnwrlllcvpfv
pasvllivswwvpesaswlmtkgnvakaanllhkvahvngkdlsedyfyerlrpfssqptdskpekkesflrtslglikp
atflsthtspsr
>Pv_so_3251.t1 RecName: Full=Beta-1,4-galactosyltransferase 4; Short=Beta-1,4-GalTase 4; Short=Beta4Gal-T4; Short=b4Gal-T4; AltName: Full=Beta-N-acetylglucosaminyl-glycolipid beta-1,4-galactosyltransferase; AltName: Full=Lactotriaosylceramide beta-1,4-galactosyltransferase; AltName: Full=N-acetyllactosamine synthase; AltName: Full=Nal synthase; AltName: Full=UDP-Gal:beta-GlcNAc beta-1,4-galactosyltransferase 4; AltName: Full=UDP-galactose:beta-N-acetylglucosamine beta-1,4-galactosyltransferase 4|GO:0060046 GO:0015012 GO:0022604 GO:0009792 GO:0004461 GO:0006487 GO:0007155 GO:0002064 GO:0000139 GO:0045747 GO:0009636 GO:0001572 GO:0030206 GO:0005989 GO:0048680 GO:0048147 GO:0003945 GO:0018991 GO:0030145 GO:0060055 GO:0042802 GO:0040025 GO:0007341 GO:0032580 GO:0060054 GO:0045136 GO:0006012 GO:0042125 GO:0005886 GO:0046525 GO:0009986 GO:0003831 GO:0005615 GO:0007339 GO:0007417 GO:0002009 GO:0002526 GO:0043065 GO:0097435 GO:0030198 GO:0016021 GO:0031982 GO:0050900 GO:0018146 GO:0033207
miplkrligalllclvssvsisvllalssmsssscpcqdgaseelsdgddptwgehrlavivpfrdrypellqfaphihk
flnnqrirhkiyilnqvdklrfnraslinvghllsrkdcdylvmhdvdllplnpelrysypsngpfhvaapqlhpkyhys
tfvggillltrehfeklnglsnkywgwghynrntqyisshs
>Pv_so_3256.t1 RecName: Full=Zinc finger protein 16|GO:0005654 GO:0005730 GO:0000977 GO:0000981 GO:0042802 GO:0006357 GO:0008284 GO:0033674 GO:0043066 GO:0045648 GO:0045654 GO:0072707 GO:1901989
mgeilfsktnlhepdlegkecdsgntedgshssgsktylcstcgkafrskdtllrhkmshtgakpfscdickkglssavs
lkehkakhteqklyecsicgrgfrqnssyrrhlithskasphecsvckrrfaqraylrshmrkhtgekpylcdppccksf
ahlsdlkrhriqs
>Pv_so_3262.t1 RecName: Full=TM2 domain-containing protein 2; Flags: Precursor|GO:0016021 GO:0005515 GO:0001713 GO:0007400 GO:0007498 GO:0045747 GO:0046331
mlfkfvfyflaelcavypanslkyeehctkdscheeykphtplvpcknlplefltceelldlknnetareelgygctkfg
gqkyeevqftavscsvlngiecwgprtfmkdgfpcikysghyfvttmlysvllgflgmdrfclghtgtavgklltlggvg
iwwivdivllvtgnlmpedgsnwvpya
>Pv_so_3265.t1 ---NA---
mdvqmprkinfgfeffrahlttmrpffhvgsevchkipflgksfgaqltfmrfftcvsqqmsckitlhskflrtqdtvmr
sftsmdalvqgq
>Pv_so_3266.t1 ---NA---
mslvqfpaeeslkrctcavnqisslkftevssallrtglltvehiaiaivggygfwrsicecralfygkdlvsvhksftn
gqsnwhstfhvdadecsgd
>Pv_so_3268.t1 RecName: Full=DNA topoisomerase 3; AltName: Full=DNA topoisomerase III|GO:0016605 GO:1903047 GO:0032042 GO:0000724 GO:0000712 GO:0006265 GO:0042246 GO:0003697 GO:0000793 GO:0005515 GO:0005739 GO:0071139 GO:0140225 GO:0003917 GO:0051965 GO:0031422 GO:0034645
mkavfmvaekpslaqslaqilsngnvktrkgfngvcsvhefdgtflsqpvkfkmtsvcghvmstdfvgkynnwdkvdpae
lftaptekkeanpklqipkllqsearncdyiilwldcdkegenicfevinavkhlmksplnrneqmpdknltfe
>Pv_so_3269.t1 RecName: Full=Transmembrane protein 222|GO:0005515 GO:0016020 GO:0010105 GO:0005794 GO:0005783
mrdshkieesesvsnshtdlnieqeseinvsvmdhakarypfcivwtpiplltwlfpfighmgialssgvirdfagpyfv
seddmafgkptkywqlnpmkarghqsgwdasvleasevykhrmhnlfcdnchshvalalnlmhygnstswnmfklcfgsl
lygkyisfgafiktwlpfvllasaiaicatfll
>Pv_so_3275.t1 RecName: Full=50S ribosomal protein L21|GO:0005762
malrnacrsyrflrssfgnckslqvgdkgrkhsiiipdfystqpshhipvvgetvhdtleetesiakdvllrvndqiknk
thsrlfavvlicgaqhkittedvialsayfpadigerirlekvllvgssdftllgrpllspdlirveatvlektfshamp
llrfaprknykrlhwlrppfvllrinsidfinsldeipaveglnnrii
>Pv_so_3278.t1 RecName: Full=F-box only protein 11|GO:0008270 GO:0008078 GO:0040034 GO:0009792 GO:0005694 GO:0005730 GO:0005654 GO:0006511 GO:0007605 GO:0004842 GO:0005515 GO:0008406 GO:0000151 GO:0002119 GO:0043065 GO:0016274 GO:0005829 GO:0035246 GO:0018996 GO:0016567
magvwiktdsnptlrrnkiydgrdggvcifnggkgvleendifrnaqagvlistqshpvlrrnrifdglaagveitnnat
atlefnqifnnrgkgckqwtvpv
>Pv_so_3280.t1 ---NA---
mnsanhsgssrkssdvrkrrprrgprthmknssseekevkisvsksqanggviscralreksvvntrnqvscaiknivgd
ssesseddddlrsviearfggqqlsieeklkkkfevekalyrlkgtvdlilyqrklrrerdaanagnqkeittcmeksss
eveeesasqqevnesdqedsssdkeqaeiks
>Pv_so_3284.t1 RecName: Full=Chromatin complexes subunit BAP18; AltName: Full=BPTF-associated protein of 18 kDa|GO:0005829 GO:0016589 GO:0071339 GO:0042802
mshnsaskvgeiftaagaaftklgeltmqlhpvaepspssgkwtdeeinmlrtavqqfgdelekisehiknrtisqikns
mkrkafedagipvkkqistaiksaptqekvrnmtvisqssakaadmtlnmlnatepevdvegltpgnkldydspds
>Pv_so_3285.t1 RecName: Full=Zinc finger SWIM domain-containing protein 7|GO:0097196 GO:0005515 GO:0008270 GO:0000724 GO:0050821
mdlithqlleevssvykeqgklttnvlssllfvfdncltqaldildhceilhvtspsgralyqvqgkhgaqyvchkysny
cscpaykfsvlkkgqqmckhklavllscamglckdvqyaeetialmlagas
>Pv_so_3287.t1 ---NA---
mssdipdilhrlcpghhltvpfvwkglksllnvtfgdipttravicvvlrscnrsvthalsiqlgraietslrwytfasf
tfnp
>Pv_so_3290.t1 RecName: Full=Methyltransferase-like protein 17, mitochondrial; Flags: Precursor|GO:0005654 GO:0005759 GO:0016020 GO:0005515 GO:0008168 GO:0097177 GO:0006412 GO:0042274
mmelpslkermkivdilwqkttdtlviiesgsfagycmvmdardyilhientkgdpactngayvvapcphdmpcpkiqgg
kpfpcnfevhyrplfhsqgqsirkeifsfvvlrkkrrqtdveywprvmktnklkrhvqcrlccsdgqlhevvftkakntr
eayrcarvsstgdllpvslstvikgseeseeesqndyefsktst
>Pv_so_3293.t1 RecName: Full=Calmodulin; Short=CaM|GO:0000131 GO:0000935 GO:0005743 GO:0005934 GO:0005935 GO:0009331 GO:0030479 GO:0035840 GO:0035841 GO:0035974 GO:0043332 GO:0045160 GO:0061493 GO:0004367 GO:0004368 GO:0005509 GO:0048306 GO:0051019 GO:0000742 GO:0006072 GO:0006094 GO:0006127 GO:0006606 GO:0006661 GO:0006898 GO:0007114 GO:0016237 GO:0019722 GO:0031322 GO:0042144 GO:0043010 GO:0090307 GO:1902441 GO:1903525
mkniltlklrlrlaflnvqaaqealpsiiaimaeelkwsksqqkeqyekaveflrtemgqdvnrqakesvpinftreein
eytkrfhaldrdrkgfislndlrsslkkqgesikeetlhdilnevdlnkngqvelgeylelmsairtgaisqsrlaravd
lqydqsvltvdrsgggl
>Pv_so_3298.t1 RecName: Full=Tubulin-specific chaperone A; AltName: Full=TCP1-chaperonin cofactor A; AltName: Full=Tubulin-folding cofactor A; Short=CFA|GO:0005730 GO:0005829 GO:0005874 GO:0048487 GO:0051087 GO:0007021 GO:0007023
madprikqikiqtgvvkrlakeklmyvkeaekekqklekmkengaedyiirkqgeviqetlmmipdcqkryqtaysqlke
ildsetdladnedfqtaltvlketseavscn
>Pv_so_3299.t1 RecName: Full=Protein quiver; AltName: Full=Protein sleepless; Flags: Precursor|GO:1903818 GO:0045938 GO:0045837 GO:0009897 GO:1903049 GO:0034235 GO:0032222
mrktglllciallalcaslptavaeeeclrgtyscyecdswtddrcrdpfnvtahpkdlpplrkcegccvkivmyaatpr
evvrrtctkslqinlfmvdhvcmyeggntghmcfcerdncntsalplhqvgkiwtvlsalllvvvvvasslq
>Pv_so_3300.t1 ---NA---
meprrtptqgqhswytrmktfriknctswteetptpsrdvshpkghtmvpvkdsirvqrynhrqhvfthgigqsqeqlai
gnvlkkrtckricrtgarvrffwtkghsthqgttvaditacktigfsvmevsrpqsnlksctrhhvidirveltvrtpqm
ll
>Pv_so_3301.t1 RecName: Full=Lissencephaly-1 homolog|GO:1904672 GO:0043966 GO:1903047 GO:0060261 GO:0007275 GO:0016607 GO:0007097 GO:0006364 GO:0007018 GO:0000775 GO:0006468 GO:0005875 GO:0005874 GO:0051123 GO:0005669 GO:0030705 GO:1990841 GO:0000280 GO:0016251 GO:0015629 GO:0042789 GO:0036464 GO:0042802 GO:0033276 GO:0000785 GO:0000124 GO:0003677 GO:0003713 GO:0051650 GO:0051276 GO:0005819 GO:0031023 GO:0019953 GO:0035522
mssksvlaasfddssirlwnlertppdsvpavvdiskihlacdeldqgqektdstavmktlrghggpvyglsffpnhdml
iscsedttvrswslethtnlavykghnypvwdvdtsqfvkmwta
>Pv_so_3304.t1 RecName: Full=Synaptotagmin-like protein 4; AltName: Full=Exophilin-2; AltName: Full=Granuphilin|GO:0014069 GO:0007010 GO:0097091 GO:0043025 GO:0044317 GO:0005798 GO:0044316 GO:0098850 GO:0030426 GO:0005546 GO:0030425 GO:0001786 GO:0043195 GO:0005509 GO:0098815 GO:0031594 GO:0098978 GO:0050714 GO:0019902 GO:0060077 GO:0008270 GO:1904666 GO:0005764 GO:0005522 GO:0098982 GO:0016080 GO:0042470 GO:0016324 GO:0072659 GO:1905684 GO:0031340 GO:1903423 GO:0046676 GO:0005730 GO:0097470 GO:0005654 GO:0005802 GO:0005768 GO:0099526 GO:0042043 GO:0035418 GO:1904071 GO:0031092 GO:0048788 GO:0045956 GO:0005544 GO:0032418 GO:0001222 GO:0031528 GO:0048791 GO:0048471 GO:0048790 GO:0051036 GO:0098882 GO:0098688 GO:0006904 GO:0071985 GO:0031201 GO:0070257 GO:0019897
mamrsngtsdpfcksyllpdksknskqktpivkktrhpkwyytvvyedlsieelkersleltlwdhdkltsnefmggirl
ntgtglyhgvpvewmdarrdeaalwqamlerpnmwvdgslplrptmqfirn
>Pv_so_3309.t1 ---NA---
mglgsltlvlcchrmpcwkrtrdsattigphfivvsskkagtykgitlwwsqgrgsslveveaiashqplpqflpefkta
ftea
>Pv_so_3315.t1 RecName: Full=Golgi apparatus membrane protein TVP23|GO:0016192 GO:0005515 GO:0030173 GO:0009306
msspddvalhfsddladkrapkhpkavffhlafrttavlvyllcgwftnsfmscfvtillllsldfwtvknitgrllvgl
rwwnyiddegnshwifesrkgeesqlndssesqvfwmtlvlfpvvwflllfvsffrlnvkwfivvaiaivlnganlygyl
rckiggnenftgvisnffgrqvitnalsslwkkkpeqqppsnlgftntv
>Pv_so_3317.t1 RecName: Full=Protein MIS12 homolog|GO:0005634 GO:0051641 GO:0005856 GO:0051276 GO:0007059 GO:0000444 GO:0000278
mnasplttcsyetqyfgfhpcaftdvvynallknshealnalqahlleefghvsseetircgtelllqkyvkkldkgfdk
levfldrnvlvipehvllpkdkihvekpttesddyqldldikeleqnilqakkdraylkmklqeqrfllellrsqrqrle
kitniktkigleesiafslskaselcdllq
>Pv_so_3318.t1 RecName: Full=CXXC motif containing zinc binding protein; AltName: Full=UPF0587 protein C1orf123 homolog|GO:0005515 GO:0008270
mgkiglqlkaslenvtnlqpsgddfrwylklkclncgeepekwqyvtlletvakkggrgeahlvskcklcsrensleilp
dtiqaygadesenyktvvvfdcrgleptdfsprtgftvegeesgtkfqevslvekewvdydekakvsvgiyglehkfvka
>Pv_so_3320.t1 ---NA---
mddtlpirpntqhhllfclgclflqtqpfppdlcfifniedllfipcnempeewllgipcrkrstnvgvlnlmvv
>Pv_so_3324.t1 RecName: Full=Cyclin-D-binding Myb-like transcription factor 1|GO:0005622 GO:0003677 GO:0003700 GO:0006355
myvrlgkdlndrtlysiylrarailcprntqpltndeietlltlhaeygdnwseissflnkpaatcreavrwhssrvnqg
nwsekenkallralseeagenieteihllpwdkiathiptrnssqcrihwlqtlrkeskfkrrwtkrneacliywvhrnl
qegcktdwnelyekfqaccvsyvtlqliyqhc
>Pv_so_3327.t1 RecName: Full=Kelch-like protein diablo|GO:0048808 GO:0008380 GO:0008584 GO:0007286 GO:0000902 GO:0009566 GO:0009615 GO:0005634 GO:0005515 GO:0048873 GO:0005829 GO:0032991 GO:0031397 GO:2001243 GO:0010564
mkkgrycaaavtlltdtsyiyvtggfdcdtvekycsttnqcseaasmltkrahhsaasmngkiyvcggsfksrllrssev
ydpmidqwssvssmctgrkkfslvthnstiyalggsnardqcireieiyhpesnewessfvipegfqiavvi
>Pv_so_3330.t1 RecName: Full=AP-5 complex subunit sigma-1; AltName: Full=Adaptor-related protein complex 5 sigma subunit; Short=Sigma5|GO:0005768 GO:0030119 GO:0016197 GO:0000724
mvyafviaklqscellyssvfefgdtpkvktlelqrgfvnltlndtpeesgalccdrmiakivqvvkneynfncsisses
tsvpiqsseieietrgvitvkvsslektvlwracygmlcilicektenrmlaartlvylirsildhvpkiasstseiisk
gdtvsaivntflpcgqllflhsssiqmlnkdlnkiisk
>Pv_so_3343.t1 ---NA---
mvgvqmrggapvaalmskvfrhifltrchlcsvssevsvvqfsvpasmtgwfmssftlpkehfklltlavml
>Pv_so_3345.t1 RecName: Full=Ankyrin repeat and LEM domain-containing protein 2; AltName: Full=LEM domain-containing protein 4|GO:0030176 GO:0019888 GO:0051721 GO:0007084 GO:0007417 GO:0035307 GO:0042326 GO:0043066 GO:0050790
mnrirlsdpdkglerigrylaqsvkalwteywpslegwcdlsseaglqkledrlkylysslskkllpgheqgqrtgeqnl
vnfdfqpndwktctlvtvttac
>Pv_so_3348.t1 ---NA---
mlgltdrwcatscdtqpvhkdhlnekdiplnparvkeeldllsvpalfesehdvsfigfsalenhflsltnnfisanmcs
htvpccttlnsteehnresealssiensvpnyyvpfkeqacssgssdngsdgeevilsdastssdeaiyiapsagkavkd
qlqklwkrcgkf
>Pv_so_3350.t1 ---NA---
machigcrrnlgdknleemcvsviasnfdrflaaykqpnstvprryleflerrysekifaseelkrlrfygkltldhldf
finertkeldlvymlygiqdplleedwllscqtwrrlssrisfrlrhrcaimtkvftav
>Pv_so_3364.t1 ---NA---
mmydgskgeikttlagapcdvkppfskyelqnnyfgcqnlpssvwvqrldrsgdhvtynddsdeqf
>Pv_so_3367.t1 RecName: Full=Peroxisomal acyl-coenzyme A oxidase 1; Short=AOX; AltName: Full=Palmitoyl-CoA oxidase; Contains: RecName: Full=Peroxisomal acyl-CoA oxidase 1, A chain; Contains: RecName: Full=Peroxisomal acyl-CoA oxidase 1, B chain; Contains: RecName: Full=Peroxisomal acyl-CoA oxidase 1, C chain|GO:0071949 GO:0065008 GO:0005777 GO:0005504 GO:0042803 GO:0140493 GO:1904070 GO:0050665 GO:0016402
mneqrayfhalsccgkavtgwlgrdaiqesreacgghgylkasgfgrlrndhdanltyegdnnvilqqtsnyllnmmkrv
dsgqalpdlpdiaflknadailakkfpfvsedsiiempvlldmyhwlvcyllrhsakklqreldngkdvftarsdsqtlw
nleh
>Pv_so_3373.t1 RecName: Full=Neurocan core protein; AltName: Full=Chondroitin sulfate proteoglycan 3; Flags: Precursor|GO:0016339 GO:0031290 GO:0016318 GO:0042803 GO:0007165 GO:0045467 GO:0007156 GO:0007412 GO:0005886 GO:0030425 GO:0050774 GO:0005911 GO:0051179 GO:0048841 GO:0045463 GO:0048477 GO:0005509 GO:0044331 GO:0045296 GO:0030424
mmiekqnviaggdvqyvgpgvtvvdndfqegcmndirldqrylpmengsenaavlewrnlinkcpsnnpcqgiicpkpfq
cedlwmlhecscarglqksadkkycydvdecltdpcingsrchnldhgrgyfcvcpnnelcfncscatsfmdtnndnles
ssvsigfeaiaimvacaaafisksdl
>Pv_so_3381.t1 RecName: Full=Twist-related protein 1|GO:0060363 GO:0007370 GO:0014067 GO:0001228 GO:0003253 GO:0060325 GO:0045766 GO:0042733 GO:0043425 GO:0003203 GO:0005667 GO:0043392 GO:2000679 GO:0046982 GO:0001701 GO:0048642 GO:2000276 GO:0032760 GO:0071456 GO:0035115 GO:2000793 GO:0032720 GO:0035116 GO:0030500 GO:0070888 GO:0035359 GO:0019904 GO:0043518 GO:0003180 GO:0031032 GO:0032000 GO:0003183 GO:0043433 GO:0000785 GO:0001710 GO:0071363 GO:2000802 GO:0032755 GO:0014029 GO:0033128 GO:0030335 GO:0035067 GO:0071639 GO:2000780 GO:0008285 GO:0060021 GO:0042473 GO:0060900 GO:0042476 GO:0005730 GO:0045944 GO:0005654 GO:0007435 GO:0045668 GO:0000122 GO:0010838 GO:0001764 GO:0001843 GO:2000773 GO:0045638 GO:0042803 GO:0055001 GO:0007443 GO:0048701 GO:0003682 GO:0061303 GO:0061029 GO:0001221 GO:0048511 GO:0005737 GO:0043066 GO:2000144
mspavssdftpqsspdmiiptspsntiyhhhqdicsfyphnlspacgmlttgvgetavvprrrryckraadstevsrskk
rscptsalsttnpedlqsqrslanvrerqrtqslneafaalrkiiptlpsdklskiqtlrlaaryidflyqvlcseelda
klasscsyvaherlsyafsvwrmegawsveh
>Pv_so_3383.t1 RecName: Full=Vacuolar protein sorting-associated protein 51 homolog; AltName: Full=Protein fat-free homolog|GO:0000938 GO:0005730 GO:0005829 GO:0016021 GO:0032588 GO:1990745 GO:0019905 GO:0031267 GO:0006869 GO:0006914 GO:0007030 GO:0007041 GO:0010305 GO:0010517 GO:0015031 GO:0032456 GO:0042147 GO:0044241 GO:0048193 GO:0048854 GO:0090326 GO:1904810 GO:1904811
mlrksvetrdwlnaieprtvravmkrvvedvtaidsqvgqlyeegvrrerssdssrrtypstgrthrskwnayapstidn
slmsniqkifserieifstvefskvsvmtgiikislktflecvrlrtfsryglqqvqvdthylqlylwhfvadenlvhvl
ldeimssainrcldpvlmeisvvevicerg
>Pv_so_3386.t1 ---NA---
mdahgtgrkrptrerssasddqgefitvlskrsrrntppktiptvqhnntqstqktcnhnpeerrtnippikfhcfdqwv
trmteakillkytpeisapsgslaa
>Pv_so_3391.t1 ---NA---
mpflqrrrkhnkseavfllilwklnqreipparrnqfvsamfstfscgtcreaspadcldanirlcgtwarrlhrsdhrk
>Pv_so_3392.t1 ---NA---
mqemvylmyrknvacefgnhsslsllvtpnflhyqkqmillthillkclklpdkeqesvlhpslpkwhcfqrlmnnfghs
nhygctsqsvqnlqktgsqrscqnisrglcseqrl
>Pv_so_3401.t1 ---NA---
mvmnctdllqksslvkttsesawknagmkiqtldltsdsskkcskgtdksttrgekenrestsenvaktssraalergts
tg
>Pv_so_3402.t1 ---NA---
mtsssrdrrimatalaltivllaassgthgsrygcptrlqitpclcqdkssgldvtcengkieqltealhnvgqtkqlva
ylklrnnnlvnlpvrllyglsretgitgpfaeclrest
>Pv_so_3403.t1 RecName: Full=Histone-lysine N-methyltransferase SETMAR; AltName: Full=SET domain and mariner transposase fusion protein; Short=Metnase; Includes: RecName: Full=Histone-lysine N-methyltransferase; Includes: RecName: Full=Transposon Hsmar1 transposase|GO:0042800 GO:0008283 GO:2001251 GO:0000729 GO:0035861 GO:0042803 GO:2000373 GO:0000737 GO:0003690 GO:0015074 GO:0046975 GO:0044774 GO:0005730 GO:0000014 GO:0003697 GO:0044547 GO:0000793 GO:0097676 GO:0031297 GO:2001034 GO:0051568
mvpekrpeeyripkemelsqqaillykfkngtpavecyrklsitfgdgniskwtcyrwyskfakgdhdlenqplsgcpae
ldeehlkqlleedng
>Pv_so_3404.t1 RecName: Full=Ribonuclease H2 subunit C; Short=RNase H2 subunit C; AltName: Full=Ribonuclease HI subunit C|GO:0032299 GO:0006401
msvninlsslspsqknfvchhlpcridhrgaanvstyfttsirvredsniltcsfrgkpllgketsvpegyvgvvleekp
glsksadtrdlniigsfdsftpwnwdqepgsedklhkafdwfdvacaihqtvdgsaddaedkemsgelkhkrkqrmm
>Pv_so_3405.t1 ---NA---
mivviaavqtnpeisqcqlecqsrispyvtsltfqgrkisflsscfasrtlgnrlptmdyvllvdargyskqqgtffpmc
csrmnqre
>Pv_so_3408.t1 ---NA---
mctepprkmlethekqtivgscgsrrhssrrervpaheeswedmgelpcvarvssytcsmgfksgdregqsmslimssts
lscrrhdpvfydvmhtslimsstswalcgralsirrnvppiavv
>Pv_so_3416.t1 RecName: Full=Monocarboxylate transporter 9; Short=MCT 9; AltName: Full=Solute carrier family 16 member 9|GO:0005794 GO:0098590 GO:0022857 GO:0015718 GO:0055085
maakpdagwswviafscsyihlalfgifrsagvifvalldtydttreeaawpfslcsaifqltapiasiasryfsvrkic
lfgslvatigiaccyfatnvlwiiifygiihglgfglvaalvpvivnqyfvrhratgvgylpysrrccyeyacgiiha
>Pv_so_3417.t1 ---NA---
mptkleqlqlqfrqklmqekeermirihtdsqqkalskvtrydnnipqvpaavsvtkkppttypsqphqspikkgspgvd
rsrplpplqkeqknhynsrvspsstpgetatktvvsnedrlepfp
>Pv_so_3422.t1 RecName: Full=Urease accessory protein UreD|GO:0150006 GO:0043419 GO:0016151 GO:1905182
mssdeiagklalgsvkfcarkvhggcekvcsfpegdalcpffkcdmvecfyryplkilapthvadsccqwifvltygggl
vqgdsinmsvvvgegccilwttqsfskih
>Pv_so_3425.t1 ---NA---
mmekkhtllyfnktfkyclfhascdyvchqsenlpissalhgwdeiiplvnrdpvqafsrhpqqdkiepekkyvftditr
iflflkdscrlythdatsehlrerlsycmpsvafgd
>Pv_so_3432.t1 RecName: Full=Histone acetyltransferase p300; Short=p300 HAT; AltName: Full=E1A-associated protein p300; AltName: Full=Histone butyryltransferase p300; AltName: Full=Histone crotonyltransferase p300; AltName: Full=Protein 2-hydroxyisobutyryltransferase p300; AltName: Full=Protein lactyltransferas p300; AltName: Full=Protein propionyltransferase p300|GO:0016922 GO:0044419 GO:1902531 GO:0009792 GO:0030097 GO:0009653 GO:0009894 GO:0005694 GO:0051091 GO:0006325 GO:0045944 GO:0007610 GO:0009628 GO:0016573 GO:0010975 GO:0031490 GO:0120300 GO:0010033 GO:0007283 GO:0062012 GO:1903354 GO:0008630 GO:0009967 GO:0009888 GO:0000123 GO:0006109 GO:0004402 GO:0004468 GO:0001221 GO:0031327 GO:0031647 GO:0051099 GO:0003713 GO:0046872 GO:0005737 GO:0017053 GO:0010628 GO:0010605 GO:0043065 GO:0140065
mqrayaalglpynaggstglnqvmqrgqnvgvhvndvqaaqcqpqtlnhiqaqqtqpqtqvqlrpigpgstatgqtpqnf
litpdnaltsvqnkiksgvallqappnqvapvfqgvipqspsstkdwhqsvtrdlrhhlvqkivqaifpttdisalkdkr
mtnlvayaqkvegdirn
>Pv_so_3435.t1 RecName: Full=InaD-like protein; Short=Inadl protein; AltName: Full=Channel-interacting PDZ domain-containing protein; AltName: Full=Pals1-associated tight junction protein; AltName: Full=Protein associated to tight junctions|GO:0035089 GO:0014069 GO:0035003 GO:0008022 GO:0005794 GO:0043025 GO:0005109 GO:0045211 GO:0043198 GO:0045495 GO:0016010 GO:0005829 GO:0098978 GO:0030140 GO:0150012 GO:0008354 GO:0044325 GO:2000009 GO:0098588 GO:0120192 GO:0030695 GO:0031023 GO:0016324 GO:0010360 GO:0070507 GO:0034451 GO:0014042 GO:0043004 GO:0005654 GO:0005923 GO:0099003 GO:0030165 GO:0032587 GO:0140059 GO:0010634 GO:0097109 GO:0035259 GO:0035254 GO:0044309 GO:0042803 GO:0007289 GO:0008015 GO:0008013 GO:1904719 GO:0048471 GO:0098887 GO:0005938 GO:0045121 GO:2000463 GO:0032019
mvwkflggcfscdvpqrvnghrgranprdgtlgsinkrfseidrerkesftvelcrengealglvlsggsdkqcspkisc
lkpdtiayrcdaltvgdhvvtvngihvsklrheeilallnnagdrvvlevqkpsrqgwnyqnw
>Pv_so_3436.t1 ---NA---
mvrvltvaprreytqlfsfsgcitgtslsaqtetwssntrgvlvagqqqasygtlhhcsaegmglrmnslpqpltvlnlp
hqtfigsgn
>Pv_so_3438.t1 ---NA---
mpritcsdvkfchqwtteqwkhillgvmnhphympqcvvptvkfgggshydlelflmvqarlhghfgqsvllvllqqlsm
ralgcinmtmypftk
>Pv_so_3440.t1 ---NA---
mvyfhhphqilehyeyvrrflasmnssvtllddnalqyrarlaaqyresetvnhgdqvarlrdpnpt
>Pv_so_3441.t1 RecName: Full=Vacuolar protein sorting-associated protein 52 homolog|GO:0000138 GO:0000139 GO:0000938 GO:0005797 GO:0005829 GO:0010008 GO:0032588 GO:0043204 GO:0048471 GO:1990745 GO:0019905 GO:0031267 GO:0006896 GO:0007041 GO:0009860 GO:0010668 GO:0015031 GO:0019953 GO:0032456 GO:0042147 GO:0048611 GO:0090326 GO:1904810 GO:1904811
mekeneamsfatavenelqeqkklpslmpfgggvspddttfeevdvhiqenleddfikealksgmdlrqysrqiekelke
venasildyiqesqniaslhnqitacdeilermeqmlrmfqsdlgsisneiltlqqqsvsmnvrlknrqavrgelsqfvd
dmvvqesmikhilenshlkkldhvkm
>Pv_so_3443.t1 RecName: Full=RNA-binding protein 48|GO:0005654 GO:0003723 GO:0005515
mqaldeypseeftevyvvkyhwfpaartakkhlddksffggtlhvcyapefetvsdtrqklqerrkyiawktksvpeags
adgqykllgsrtevnqsssvslkrkgenqthtdvtscepvtyiwagkeytvypqssgssgteqytesslgsssnavptks
tsrpflprqlctgtqktseqces
>Pv_so_3444.t1 ---NA---|GO:0003676
mscfsttpltrsvearkwleeyscefgtlnlpprspelnpkeylwdtfeqiirdmnpppdrvtedysermrgitrnilpa
srghhdtpcgsggvvikqrdvptry
>Pv_so_3448.t1 ---NA---
mgecclptmsiftvtgsiidnavssstpkiqentsklcrlhdkgfsghfgfhvitavdlsitallshnevsstttssvsv
tlifiskrgciafdnvvftanddfciakleseelllvpgtsvsctdevknsrtfcrksntpitlillrrivkrvkaevtl
>Pv_so_3454.t1 RecName: Full=Chaperone protein DnaJ|GO:0005634 GO:0005788 GO:0005829 GO:0030544 GO:0044183 GO:0046872 GO:0051082 GO:0051087 GO:0030433 GO:0034620 GO:0034975 GO:0042026 GO:0051085 GO:0090084
mnsvfwtslvssicfnnfakqwrrtprppkrlsyrifilllcgalyaslwcswlyfnctitsqegeeikcrdaarhffts
piwqeflsvmqdvynfakyhgwkevwhhlikafdpsgetnalkvlgldssatqqeitaryrnlsrqwhpdkhqsaedkql
aqekfieiqqayeilsqiksqrvaqntkaseggqegtsktase
>Pv_so_3455.t1 ---NA---
margmkgggghvfplanidpsitagtnfttwygsevplvyhqyrvlrtsasktvsntipmieiktnvkcksefqvlldvg
lnssycqm
>Pv_so_3465.t1 ---NA---
mqleeecwnvpqdtirnlydamphrlapcitarggpvpsyaggrqttpasvrtctifvsscvcdftsdtllkvltvrkkk
rsgynnpslmsaqmqplnnr
>Pv_so_3469.t1 ---NA---
mhhhypllsmlvvsivvwpniqspihcfqcqaydhsvqsccitavcggcavtgcsaplcvnymaviqlhlvialsglkrk
qftlsrhrkddyty
>Pv_so_3471.t1 RecName: Full=Endothelin-converting enzyme 1; Short=ECE-1|GO:0016529 GO:0008021 GO:0000139 GO:0043025 GO:0097492 GO:0004222 GO:0042733 GO:0071493 GO:0030425 GO:0030667 GO:0010816 GO:0001786 GO:0071492 GO:0001666 GO:0005903 GO:0001822 GO:0010815 GO:0150094 GO:0010814 GO:0006915 GO:0010613 GO:0050435 GO:0035994 GO:0030424 GO:0008270 GO:0033093 GO:1902287 GO:0008355 GO:0043950 GO:0060037 GO:0008238 GO:0003016 GO:0007218 GO:0030658 GO:0019233 GO:0050769 GO:0050920 GO:0060385 GO:0090399 GO:1900273 GO:0009897 GO:0042277 GO:0009410 GO:0061837 GO:0001890 GO:0045745 GO:0005887 GO:0005769 GO:0005802 GO:0001921 GO:0097746 GO:0030324 GO:0042803 GO:0046686 GO:0035050 GO:1901612 GO:0044306 GO:0046449 GO:0034959 GO:0070372 GO:0046692 GO:0005615 GO:0048471 GO:0070012 GO:0043583 GO:0045121 GO:0071345
mstdvalhvygnsthsppefrllgsvsnsedfakafncakgtpmnpenkcllwsagschisflnltvfsihehkthllhl
atcphvfnslspqilsmcitghflmylsktifvpkllvsfstkch
>Pv_so_3478.t1 RecName: Full=Neurobeachin-like protein 2|GO:0000932 GO:0005635 GO:0005730 GO:0005764 GO:0005768 GO:0005783 GO:0005802 GO:0005829 GO:0005886 GO:0015630 GO:0016021 GO:0016234 GO:0016605 GO:0034274 GO:0035619 GO:0043025 GO:0045202 GO:0070821 GO:0097635 GO:0101003 GO:0003831 GO:0005545 GO:0019901 GO:0051018 GO:0000423 GO:0002446 GO:0002456 GO:0006644 GO:0007017 GO:0007040 GO:0007165 GO:0007528 GO:0007596 GO:0007614 GO:0008355 GO:0009410 GO:0009825 GO:0010090 GO:0016319 GO:0019882 GO:0030220 GO:0030595 GO:0032438 GO:0032510 GO:0032816 GO:0033299 GO:0033364 GO:0033962 GO:0034497 GO:0035855 GO:0035973 GO:0036037 GO:0042267 GO:0042462 GO:0042675 GO:0042742 GO:0042832 GO:0051607 GO:0055091 GO:0061484 GO:0070889 GO:0071472 GO:0080001 GO:0098586 GO:1902892 GO:1903335 GO:1904580 GO:1990830
mgvvnpknipevkekyenfvditgtvekfhygthysnsagvvhylvrmepftslhielqsgrfdvadrqfhsfeatwkmm
mdnpndvkelipeffylpeflknlngydlgklqgskekigdvkfpkwaksaedfiykhrkaleseyisqhlhewidlifg
ykqkgpaavealnvghdk
>Pv_so_3479.t1 RecName: Full=Adenosine 5'-phosphosulfate reductase; Short=APS reductase; AltName: Full=5'-adenylylsulfate reductase; AltName: Full=Thioredoxin-dependent 5'-adenylylsulfate reductase|GO:0006747 GO:0042802 GO:0006790 GO:0043167 GO:0005829 GO:0016671 GO:0006771 GO:0051536 GO:0003919 GO:0005886
mkalyvrskepfkemedfiqlcvkrykldiitydatiseallklqrchprvktilmgtrhtdpnssdlqyfhmtdpdwps
fmrvcpllhwsyhdvwnflrkldvpycslydhgytslgcqnntipnsklqtvtsdgqvfykpayllkesdheregrtpp
>Pv_so_3491.t1 ---NA---
mpgeslhqlkdinislcadvyvldlhlhggsnskcfqwspmflppwhivmppcglfpsisqwrnrgltavvekmdasvit
lyawpdlnvssadffenadasygqllgllsphtlci
>Pv_so_3492.t1 RecName: Full=Deubiquitinating protein VCPIP1; AltName: Full=Valosin-containing protein p97/p47 complex-interacting protein 1; AltName: Full=Valosin-containing protein p97/p47 complex-interacting protein p135; Short=VCP/p47 complex-interacting 135-kDa protein
mgplyirtgteqkhlpnppyavvdsnttgmeksvfgserlqqrvvdqileqtkppeirpvaeiitpapskvskddylpsk
iiiggtgvlhreelgvssteqkllrrietrayhqqkrqalaktespeksitalptesdsrkayseslg
>Pv_so_3501.t1 ---NA---
mvdltgngpdgpiehgfsnwvfilpavivvglmgffgwklyqslreknrrkeekkkskmlkkeakrk
>Pv_so_3502.t1 RecName: Full=Alkaline phosphatase, tissue-nonspecific isozyme; Short=AP-TNAP; Short=TNSALP; AltName: Full=Alkaline phosphatase liver/bone/kidney isozyme; Flags: Precursor|GO:0035264 GO:0021915 GO:0009897 GO:0046677 GO:0022008 GO:0002020 GO:0046658 GO:0000287 GO:0003006 GO:0032504 GO:0005903 GO:0005509 GO:0051384 GO:0031012 GO:0120162 GO:0016311 GO:0042822 GO:0036342 GO:0071529 GO:0008270 GO:0042803 GO:0030282 GO:0000324 GO:0004035 GO:0005758 GO:0005615 GO:0031966 GO:0050187 GO:0065010 GO:0001958 GO:0016462 GO:0033883 GO:0032496 GO:0071407 GO:0030016
mgittvttarilrgqkrgqtgeenelafdkfeyvalaktyntdsqvgdsgacatallcgvkgrfetvglddsgqhdkces
slearipcladwaqaegkytglvtttrvthatpaamyghsasrywesddkipeesrglckdiarqliesdpgrninvilg
ggrrnflpnneakrrlrqs
>Pv_so_3509.t1 RecName: Full=Epidermal growth factor-like protein 8; Short=EGF-like protein 8; Flags: Precursor|GO:0032692 GO:0061098 GO:0085029 GO:0005796 GO:0046813 GO:0043027 GO:0005788 GO:0001786 GO:0045892 GO:0071333 GO:0005509 GO:0043154 GO:2000510 GO:0070168 GO:0010811 GO:2000352 GO:0032689 GO:0010694 GO:0032008 GO:0032720 GO:0035754 GO:0033138 GO:0005080 GO:0046827 GO:1900142 GO:0043277 GO:0043433 GO:0045778 GO:0032715 GO:0048771 GO:0010628 GO:0030296 GO:0019079 GO:2000721 GO:0031100 GO:0050766 GO:0030971 GO:0051897 GO:0072659 GO:0046718 GO:0008083 GO:0005178 GO:0008201 GO:0007596 GO:0045669 GO:0097195 GO:0045987 GO:0003104 GO:0032825 GO:0001961 GO:0005604 GO:0001764 GO:0019064 GO:0048146 GO:0097028 GO:0070588 GO:0033631 GO:2000533 GO:0030485 GO:0032148 GO:0035457 GO:2000270 GO:0007160 GO:0031093 GO:0042802 GO:0009267 GO:0042246 GO:0097241 GO:0005615 GO:2000669 GO:0010804 GO:0001658 GO:0070374 GO:0043065 GO:0071466 GO:0071307 GO:0030674 GO:0030511
mvpeteiyfsccpgwskirlsaknckkaicvqecqnggsclkpnrcaclpgwtgkfcqkdidecerrpkrceqicinwpg
sykcschdgflidsdgktcknttpvqsdeskwiqqheelnakiteieqhlsliddlshrvqtleddieylknqtaeerks
eehglgrinslseqmaiieerlaecscnspvrtplrrpsg
>Pv_so_3525.t1 RecName: Full=Striatin-interacting protein 1; AltName: Full=Protein FAM40A|GO:0005634 GO:0005829 GO:0019901 GO:0031267 GO:0008360 GO:0016477 GO:0030866 GO:0060047
mnlpdspdldfvyddanthvneiaelysyteeqefflqkkafddlmveyglplkwttfsevqkeevvlrllnsvevsqrt
lrmqaaravlylaqgnfgecltldqqpqyarenifllydfgvfhafvqllnmeienssaatsalrkpavklilmk
>Pv_so_3527.t1 RecName: Full=Telomeric repeat-binding factor 2-interacting protein 1; Short=TERF2-interacting telomeric protein 1; Short=TRF2-interacting telomeric protein 1; AltName: Full=Repressor/activator protein 1 homolog; Short=RAP1 homolog|GO:0043123 GO:0048239 GO:0051092 GO:0000783 GO:0005654 GO:0005515 GO:0042162 GO:0005737 GO:0001932 GO:0010833 GO:0010569 GO:0016233 GO:0032204 GO:0031401
mmqkykhsqvlfvrddglpmefyiragtsqrlevrsliehgggivrytqgkgiirlvplgtkvlrvsedgltisvqfiyd
cvarnrlldtssyvvrvlsaktsdisdededdfrktkrpsavplivhakkassgtissgkssekaqsikqkttptwtngv
redavrvpynleksfg
>Pv_so_3530.t1 ---NA---
myicdefyprdcdcrkwtngqmiyqtatssdkqaggwpnraarstiscsavsvisrvwnrlretrtghrrpgqgirlntp
renrylslmarwnrrqkatelqrafsvsyakrpvpigrfvfmetisps
>Pv_so_3531.t1 ---NA---
mgckvrrvgqmeknlpsqapkwlhlsvlwchaeeallaiywdisagwlhpdsevgdsrvplqlfimdnvphippdtqhrf
prikvgfqsnlsfsestettlglfqqqsllhtqhtmf
>Pv_so_3542.t1 ---NA---
mkvsvhsapqaevdggkrvlftkleirnseinlvfvrqsldgteswfftkihsvtlrlqhpgtmignagkslrecvvpry
asmvliegnldgrrshvierrsw
>Pv_so_3543.t1 ---NA---
mdeyalpptpvaeqplyidsndskkvdeplnmlpnsdsedvfkdpmfstdyavdpnavsnsavlqssesgkvtksrtkse
ehnkkleakcvddysdplhsylrsendivlsdnnnlrvasfpqsntfrkllddiilccsinvkealpfleteadgl
>Pv_so_3546.t1 RecName: Full=39S ribosomal protein L30, mitochondrial; Short=L30mt; Short=MRP-L30; Flags: Precursor|GO:0003735 GO:0005762 GO:0006412
msweskrdqqaiemynkmlkkppgdetysdseirqaskifekiqeyrrkaqegfkpsklfmvwriadlvgrpiwekdiii
elglaghrrdyaivkntpsmnkklwqvkhliriqpitfpdgfpeeedfrgtylksngelmvspllkvnpelleddvelkr
kkldprtvkedlrlnwnkgyhkly
>Pv_so_3558.t1 RecName: Full=Protein VAC14 homolog|GO:0042802 GO:0050794 GO:0070772 GO:0005829 GO:0010008 GO:0006661
mvnilivhsnsseevvqltaitwlnefvklagstllpfasgiltavlpnlaqdvenrknvietammvnhslmqlitleeh
pdlpeksgdtpespegekddgtlpalvednqldlksvvlvltrqikhdsmqtriavlnwmyhliikipekmfchmddifp
vllhtlsdpsdev
>Pv_so_3561.t1 RecName: Full=Serine/arginine-rich splicing factor 7; AltName: Full=Splicing factor, arginine/serine-rich 7|GO:0019904 GO:0008270 GO:0042802 GO:0008286 GO:0009792 GO:0016607 GO:0035061 GO:0000245 GO:0006406 GO:0001178 GO:0045292 GO:0008406 GO:1990830 GO:0005737 GO:0000381 GO:0048025 GO:0043274 GO:0031440 GO:1990825 GO:0031554
msryrdsscpadckvyvgdlgssgtkheiedafsyygplrnvwvarnppgfafvefedsrdardavraldgkvlcgrrvr
vevstgrtsnpirgppprpfnpddrcyecgerghyardckrvgkrnhrsrsrgrsasrshsrsasrspsksrsasrsptr
srsksgshdrq
>Pv_so_3562.t1 ---NA---
mhidaavyivsvlqsmpsisvngahrlndiellsqcdmakrqscrqhlydftrghiigkleesrsvtsvaaefkiarsii
>Pv_so_3563.t1 ---NA---
mynqterasltreteieylvnegsvaswpledqsakcsphritgsaflqrssgndcylqkkwtcgeysphackesllaaa
dpfveefskntatmyqtyldcepdpycteqsdsftvaydddiakhsgisvnpkgngn
>Pv_so_3570.t1 ---NA---
mqidslickckcpstgavvklcwetilrsmteepckglftpngvsllqaieevtrtwtapsmltalfgivvvhdppdw
>Pv_so_3572.t1 RecName: Full=Voltage-dependent calcium channel subunit alpha-2/delta-3; AltName: Full=Voltage-gated calcium channel subunit alpha-2/delta-3; Contains: RecName: Full=Voltage-dependent calcium channel subunit alpha-2-3; Contains: RecName: Full=Voltage-dependent calcium channel subunit delta-3; Flags: Precursor|GO:0005891 GO:0005245 GO:0050908 GO:0070588 GO:1990314
mlvvynecnctkhsvslelkeivyeedvrchrmrngtirrlpescthdhpeepsirqqcgmasllsasiysmlsvcllhw
pmsiv
>Pv_so_3576.t1 ---NA---
msrerdlpestewrvigrlearqtqqkvprgigvsqsvtsklwrrfqgtvavkrpgqgrpasddrylhltvarnrhqpat
dlqhaflmvsgchvstrtirnlrpsdrrplvfvplsaihrrtamglrtvmlsslhr
>Pv_so_3579.t1 ---NA---
mihhflrpdetisvdnaemqminkrlcikepvlvnrhgvllsisrkglpkkfiswntkssapcdnptdyhlhldhllvqk
tfpnsvdhl
>Pv_so_3580.t1 RecName: Full=UMP-CMP kinase; AltName: Full=Deoxycytidylate kinase; Short=CK; Short=dCMP kinase; AltName: Full=Nucleoside-diphosphate kinase; AltName: Full=Uridine monophosphate/cytidine monophosphate kinase; Short=UMP/CMP kinase; Short=UMP/CMPK|GO:0036430 GO:0009173 GO:0046705 GO:0006240 GO:0009142 GO:0043100 GO:0006165 GO:0022602 GO:0004550 GO:0005730 GO:0006227 GO:0005654 GO:0006225 GO:0000287 GO:0004017 GO:0005524 GO:0005515 GO:0006207 GO:0043173 GO:0004849 GO:0015949 GO:0033862 GO:0005829 GO:0018963
mtkpsvvfvlgapgagkgtqcqkivdkfeyvhlsagdllraerntpgsrygelienhirngtivpveitcslidkamqes
hsdkflidgfprnknnldgwnkemgdkakvlfvlffdctesacidrclkrgeegsgrsddnieslkkrfntyyndtmpii
qhyeavnmvrrvdgtgspdqvfdavqkvfeqvs
>Pv_so_3583.t1 ---NA---|GO:0003676
mavcycnkilqpiivpyasaiddtfllmddktrphkvqlvedmpnnigtehmawpsrspdlnstehv
>Pv_so_3584.t1 ---NA---
maahpcphttlqklkvilleewhrlhqelldhlilsppkrypavravagghipyqgvlfmclshvflgssv
>Pv_so_3587.t1 RecName: Full=Leucine-rich repeat protein soc-2 homolog; AltName: Full=Protein Sur-8 homolog; AltName: Full=Protein soc-2 homolog|GO:0004721 GO:0031514 GO:0007165 GO:0048513 GO:0061061 GO:0005930 GO:0019899
magkavtkvvrrchtakenqnldlsecqlmafpdaiyhlmrntvllscnlssnvfrkippkfaikfvyitelnlsnnrls
tlpeelkdmtdlqsldlshndflnmprvvfkiprlcylnakknfivdvditkvrsapmlkelnleenpltrtsfiqlqgl
qsgrllihltepkaddvledlldfdetppnssv
>Pv_so_3588.t1 ---NA---
mwtgptlkgvvlittatfsanktlhlvfiflvwttvitvritgtlmlilatcfkvmlptsdwayssclweyilcskgwrs
dsrlkcllllilllelqcmnfwlpllwvstcld
>Pv_so_3591.t1 ---NA---
mgepgttldspgslfarssfplflpggrkcgrlfgirpgtaqsgnslpdfifflvtvkqisncdsswalsdqtcgrdarr
saealslkvfsspl
>Pv_so_3596.t1 ---NA---
mlkapdridevsetfeevitvdkklkpteeeisertlipegrvptkkvvsgkklvlerkdqedaekedyktavelpkses
etsidvtskkkkkvktgakitlpaheekrleltvkkdlqtekkqelyetgtiplfegeavqnipgdfhpdkskalaysss
rtgngtvlteescycvphtgrkqrghvc
>Pv_so_3599.t1 RecName: Full=Tetratricopeptide repeat protein 9C; Short=TPR repeat protein 9C|GO:0061077 GO:0043025 GO:0000413 GO:0005654 GO:0006979 GO:0048522 GO:0035639 GO:0051881 GO:0005829 GO:0032767 GO:0030544 GO:0031115 GO:0016018 GO:0048608 GO:0043232 GO:0006825 GO:0003755 GO:0048471 GO:0070370 GO:0044295 GO:0043066 GO:0005739 GO:0048156 GO:0032991 GO:0030331 GO:0032555 GO:0019899
msitekwrratyhkqkgmelyargeyqwafhrfgltlkyivslehdvpsgheegmnmmglklscylnvaacqmrhhnyes
vvkncskalelqpnnakalyrrgsayiqlqeyekakqdlskaqefepknpaimkqqqllkarvqklnqyyasamkkmfs
>Pv_so_3600.t1 ---NA---
msdfyfdatpcetatvhmwnmqsdtnhtqmpenaseasldslfrqslqtlyttitqqqhiliripllecsiscnk
>Pv_so_3604.t1 ---NA---
mtldeahadlcegpktancpetlsmenssempeagsfsatnasevrqrlssfnllnssassrkkssypgsaqdnerispe
rivtedfnlltarrqwkelcsklflpillfgfvvlglqfissfgmitagqtwyrysaflfflifftgfvteityeelvl
>Pv_so_3610.t1 ---NA---
mgreenswrkrfplilgsllktvrfsgcsaqgflrhhlnqqtltyssnlsivryahhrsagahetaiinrlydflperws
scaadignvsltasrredgrssprgvl
>Pv_so_3611.t1 RecName: Full=Polycomb protein EED|GO:0090696 GO:0009793 GO:0000978 GO:0008047 GO:0005677 GO:0009910 GO:0021510 GO:0000122 GO:0009948 GO:0005700 GO:0140718 GO:0050790 GO:2000014 GO:0005829 GO:2000011 GO:0048709 GO:0010231 GO:0042802 GO:0045815 GO:0061087 GO:0031491 GO:0035098 GO:0043078 GO:0001222 GO:0006349 GO:1990830 GO:0045120 GO:0042054 GO:0001739 GO:0010048
mdhslkiweingakilgaiqesyeynssktnkpfntvkehfpvyttrdihrnyvdcvrwmgnlilskscencivcwkpgq
leqqeiphndssvtvlhryefkeceiwfmrfsldaeqkilalgnqvgrtyvwdldvddtansrcttlshpkctsairqts
lnrdgsvllcvcddgsvwrwdritnrs
>Pv_so_3612.t1 RecName: Full=N-acetyltransferase 9-like protein|GO:1901673 GO:0007026 GO:0016573 GO:0032991 GO:0031116 GO:0046329 GO:0004596 GO:0008017
mkansstfisgrniilvpyreihvpkyhmwmqdtklqeltgsepltleeeyamqkswledekkctfivldketflkskde
iesmigdvnlffndqedeknaeievmiaetgqrgkgkgkeallfmlrygvetlgvnkfvakikmknlisqnmfqsikfie
vkqipvfqevvlecevnnswksdlfdithfyhvtpvlpfs
>Pv_so_3615.t1 ---NA---
mwqelvmvckkccyksclisrsilhlqdesamssqaqveeisppkvstrdgikdlfiggglwkihnvwtvtvsrlsndic
dsstvvtplkklsasglkwmkfnphdfmr
>Pv_so_3617.t1 RecName: Full=Protein N-terminal glutamine amidohydrolase; AltName: Full=Protein NH2-terminal glutamine deamidase; Short=N-terminal Gln amidase; Short=Nt(Q)-amidase; AltName: Full=Protein tungus|GO:1901183 GO:0005634 GO:0008418 GO:0005515 GO:0006464 GO:0005829 GO:0070773 GO:0042742
mnsdnlvippksqctytscyceenvwklcdyvrerqkellsqcfvvfisnenesvplwsqrsgkehnshlvvwdyhvill
yiasdgktlvydldsilpfpvgfqlykdraigndsliapqfhrmfrvvkardfletfasdrsrmkrsdgswimppppypc
mrttdctnnledfmsmdpargigevlnyeqfsamfy
>Pv_so_3618.t1 RecName: Full=UDP-N-acetylglucosamine--peptide N-acetylglucosaminyltransferase 110 kDa subunit; AltName: Full=O-GlcNAc transferase subunit p110; AltName: Full=O-linked N-acetylglucosamine transferase 110 kDa subunit; Short=OGT|GO:0003677 GO:0031965 GO:0005515 GO:0042791 GO:0000127 GO:0005730 GO:0042797 GO:0005654
mgmanlnfangkhdralticmeliriaprayqpfhllgqiyeeqgdeekslqcslaaayldpsdteewarlaeiltnkgq
iqqaiscyskalkndptnisflwercnlyerqgerkkalagyeqilqnlnqteagetctemsreiariytedqdynnasq
vldraftkfpswirsedvnlllellinlksykegikmnk
>Pv_so_3620.t1 RecName: Full=Nucleoside-triphosphatase THEP1; Short=NTPase THEP1; AltName: Full=Nucleoside triphosphate phosphohydrolase|GO:0017111 GO:0097159 GO:1901363
mskhvlltgppgvgkstavkkicailkqknavlqgfyteevreghqrvgfdvvtidgmrghlarlscggvhwpkvgkytv
dvssfdqfalptlkvkgpgilvideigkmelfsrtfkdtvrellnrpevrvlatvpisrghslefvdevknrqdvtlimv
tkenrnevvnriveiltt
>Pv_so_3622.t1 RecName: Full=Histone-lysine N-methyltransferase SETMAR; AltName: Full=SET domain and mariner transposase fusion protein; Short=Metnase; Includes: RecName: Full=Histone-lysine N-methyltransferase; Includes: RecName: Full=Transposon Hsmar1 transposase|GO:0042800 GO:0008283 GO:2001251 GO:0000729 GO:0035861 GO:0042803 GO:2000373 GO:0000737 GO:0003690 GO:0015074 GO:0046975 GO:0044774 GO:0005730 GO:0000014 GO:0003697 GO:0044547 GO:0000793 GO:0097676 GO:0031297 GO:2001034 GO:0051568
mknnarphvaqqmtqwfqqygwevsdhppyspnlipsdyhlfgplvqhfasddvaeainewlhqqdcnffcqdtlvantv
giyfn
>Pv_so_3628.t1 ---NA---
maqkyaaeleapstsanltdmreqnllgniqervsspyvvpstagtlldthamavysdpsssmpstsasqclpvdvyaid
rgvaqvsstrdspdnllngdvqftsvshdsshasvqnyvsssvdlvhtshidhgmhcavdstvgpklhqndesvvdssdg
tsthvmklltailwhlf
>Pv_so_3631.t1 ---NA---
mvtppgvadvlefdvvnndddddndddgeelgdgrgitvdpsvagntdndggnvsvdgsparelddwgrggetcaaateg
tlssslsrvksttstferfsgcpraifmelyfstlrws
>Pv_so_3633.t1 RecName: Full=E3 SUMO-protein ligase NSE2; AltName: Full=E3 SUMO-protein transferase NSE2; AltName: Full=MMS21 homolog; AltName: Full=Non-structural maintenance of chromosomes element 2 homolog; Short=Non-SMC element 2 homolog|GO:0000781 GO:0016605 GO:0030915 GO:0005515 GO:0008270 GO:0019789 GO:0000722 GO:0000724 GO:0032446 GO:0034184 GO:0045842 GO:0090398
mknfdelaasvssvfdcseavikdvcelpsndqleileetklllessvkiqkdvkafrdsfatvknqmlsrntavtedsm
lsvleshiasnatgssilpeqaqllnkldqhinfikasqapvveeekdvatvieeeeitvtehfgkmldpltrrkmenpv
knrvcghiyekstivgylnsnkvrkcpyagcankelrmgdifdavhtkap
>Pv_so_3635.t1 ---NA---
mgdicleqaglvtaqvlqkcddeegsvinslydefrimkheyeqmksytekitkiipelmddcndelehtgerrvmptlt
ipkldssdlkhmpskregkrvrsdssspertgirk
>Pv_so_3636.t1 ---NA---
mpdfneffqqgenfplpeqkvnqvmngtpnsgsqayldggynhiahsihslndvnhedmaisqqyddghdygletptahn
hyldsspefypnppslpitqdtkyqpsyhgktyprgrytnhemglpesysphhhyeppfqtvpssvptspeqwpadlshg
gggnlptghsphhphhhtthpaftalqardaplnhlghllc
>Pv_so_3637.t1 RecName: Full=Esterase OVCA2; AltName: Full=Ovarian cancer-associated gene 2 protein homolog|GO:0005634 GO:0005737 GO:0016787 GO:0032526 GO:0044237 GO:0071704
mssqklkilclhgyrqdgqffkeklggfrknvknfaelvfidaphiipndkeegdacprsgrgwwfateddtfhalypte
iakgfgvtveniktcfqtqgpfhgilgfsqgaalaalicglkeirefqenfqfiiliagfkssskchdylytktfpihsl
himgetdkvipkdlseslaanfqdpeii
>Pv_so_3638.t1 RecName: Full=SREBP regulating gene protein|GO:0000139 GO:0005515 GO:2000640
mftgrifrllrkkivlavffslsfcyclihllpdneegnsddsavqplhlpvqqfkwhtsweksnlnttkistcrnsvqg
kvliaddkgyvcsrhdvlsngccnveassasrynceschdngccsiyeyciscclqpekkallqkilgkasetfnilfas
itdhfelcltkcrtssqsvqhensytdpkakhcygesppaaqsgts
>Pv_so_3639.t1 RecName: Full=Pre-mRNA-splicing factor clf1|GO:0016607 GO:0000974 GO:0021987 GO:0000245 GO:0045292 GO:0003723 GO:0005515 GO:1990830 GO:0071014 GO:0000381 GO:1990416 GO:0071007 GO:0005829
mkfaeletiigdieraraiyeiainqprldmpemiwkafidfeieqeefgnarklyerllertqhvkvwisfaqfelncg
ednnnvararsiyeranrmlrgseekeerlmlleawrqfeedqddaqyienvekqmpkkvkkrrkiqtedgsdagweeyf
dyifpsdevaqphlkllemakkwkkihektddsqelsnaeseds
>Pv_so_3640.t1 ---NA---
mavhssgaeqgelpdlsfhkipqifnwglksrkledhskhliilvelflnvaglmtqgtvipiasnhplmvckqslvltt
ihtlfkmhrgsqfmsanlcpisyncpdqlgqslacimdp
>Pv_so_3655.t1 ---NA---
mslviskttnfvlkdfpveftlpeklyteqdktycnlktylpqelvatppkksglelemlfanarnavskraamnnhsnl
lssegssqqketelhallqlqnrdanenqevmevvvseqqsaankraaagsgqepvlsrsarslsaergksaatpkqsaa
tttpvtpvvkrprgrprktplpsr
>Pv_so_3659.t1 ---NA---
mnssqltgqyakprvliasqslamvangvvnngthedfrqgpeklygpvlysqkgesqhidspsrvhqqqtvivqappal
avssyppsntnmlsqssavgnqpnivtlvpqssqppladhpspsdsssgvnqgsvensdseqmrpleeens
>Pv_so_3674.t1 RecName: Full=Alpha N-terminal protein methyltransferase 1; AltName: Full=X-Pro-Lys N-terminal protein methyltransferase 1; Short=NTM1|GO:0035572 GO:0007051 GO:0035573 GO:0007059 GO:0005654 GO:0005515 GO:0042054 GO:0016571 GO:0018013 GO:0005829 GO:0018012 GO:0071885 GO:0018016
mtepnfyekgrsywetipatidgmlggfsnvsntdvqassrflnlflqdkwdpvgndkaldcgagigrvtkllllnhfks
vdmveqnkafldssssyigpedsrvenkfssglqdfipqenyydviwcqwvtghltdkdfiaflkrcktglksngiivik
dnlsvdevdsdhndgsitrprelllklfhesglkvlaerkqykfpkglyevkmfalr
>Pv_so_3679.t1 ---NA---
madnhiptgsfsawfavnmrpsvsmkhqntlsmdqcwmfyaqffihlwhvgtvtfscdglprsqegmmdhanrcpp
>Pv_so_3680.t1 RecName: Full=Protein arginine N-methyltransferase 9; AltName: Full=Protein arginine N-methyltransferase 10|GO:0005515 GO:0016274 GO:0006807 GO:0032259 GO:0043170 GO:0044237 GO:0044238
megraadflksitsgdfsrnhrpeissssavikdaitsritpdssnehlrgrklllnhsveralscfrdgefgrsfahfi
vvftiqpslfqrlhvqfllalekytsklkaegkyedalkcfeqvleifpdqpdvlhelgslfyglncleeavihyqkayl
anpc
>Pv_so_3686.t1 RecName: Full=COMM domain-containing protein 6|GO:0005622 GO:0051059 GO:0032088
menigasslsyipqsvvrdvvlevlkflrheqsfidlkflreraeattekiwseeclqaavneiihiirvtdklnlekds
vgaylkktyqlptdiisiitsthkgkeilssneteavdlgqvvdiqwkvgvsisskncktlncpfvtisltlalpggkkt
nktfemsitefqnfheqllemaavlatv
>Pv_so_3689.t1 RecName: Full=tRNA wybutosine-synthesizing protein 4; Short=tRNA-yW synthesizing protein 4; AltName: Full=Leucine carboxyl methyltransferase 2; AltName: Full=tRNA(Phe) (7-(3-amino-3-(methoxycarbonyl)propyl)wyosine(37)-N)-methoxycarbonyltransferase; AltName: Full=tRNA(Phe) (7-(3-amino-3-carboxypropyl)wyosine(37)-O)-methyltransferase|GO:0005515 GO:0005737 GO:0043231 GO:0003880 GO:0008757 GO:1900458 GO:0006479 GO:0006400 GO:0051128
mshpdlknlinadetnsapkhsqivfwssdyillgvdlnsihnlqnimtvidiscmlptmflsecaitymdvekssslik
wakrmfpnsafvtyeqvyptdgfghvmqnhfisigsplksllvypdiasqqnrylsegwelclvigvndlytsfspeekh
rvqelelfddqehg
>Pv_so_3691.t1 RecName: Full=Receptor-type tyrosine-protein phosphatase F; AltName: Full=Leukocyte common antigen related; Short=LAR; Flags: Precursor|GO:0032093 GO:0050839 GO:0051491 GO:0099151 GO:0008542 GO:0043025 GO:0005158 GO:0042059 GO:0007415 GO:0007412 GO:0021510 GO:0048714 GO:0030426 GO:0048681 GO:0051124 GO:0048841 GO:0010812 GO:0043197 GO:0043395 GO:0098978 GO:0051965 GO:0032687 GO:0030027 GO:2000171 GO:0008594 GO:0021549 GO:0060076 GO:0061000 GO:0061484 GO:0007185 GO:0043235 GO:0005001 GO:0021987 GO:0042301 GO:1900149 GO:0046627 GO:0046426 GO:0099560 GO:0022038 GO:0005634 GO:0097374 GO:0051893 GO:0030175 GO:0050804 GO:0072534 GO:0017134 GO:0033003 GO:0016201 GO:0030971 GO:0090557 GO:0008045 GO:1903386 GO:0008285 GO:0007157 GO:0045467 GO:0008201 GO:0060269 GO:0099056 GO:1905606 GO:0043525 GO:0001960 GO:0009925 GO:0051387 GO:0007229 GO:0005768 GO:0005925 GO:0048146 GO:0097105 GO:0030285 GO:0032587 GO:0035335 GO:0050775 GO:0050731 GO:2001224 GO:0035374 GO:0042803 GO:0031290 GO:0007283 GO:0035373 GO:0034164 GO:1900121 GO:0021766 GO:0099061 GO:1900006 GO:0009986 GO:0098685 GO:0097155 GO:0098686 GO:0048671 GO:0005615 GO:0030517
mvkeqsittlvmlselgegqtkcqqywpsegedkdcdyvkvklentekfpyytkrefavvntksndnhtlvqfqfhewpg
sagavpegtlglvtliedvqhnqekqqssgpitvhcsgggdrssvfvtlsvliqqlkaeervdvfqaarytrsqrhcmlq
tlaqydflyrglleyivsrnlcdmgdtql
>Pv_so_3693.t1 ---NA---
mlryrlaskfcctgikepsacneilprllhcllqleqltvsnwdplihavgaiiyfvhqrvlaenvihlttffrssriqf
qdaperray
>Pv_so_3696.t1 RecName: Full=Vacuolar protein sorting-associated protein 51 homolog; AltName: Full=Protein fat-free homolog|GO:0000938 GO:0005576 GO:0005730 GO:0005829 GO:0016021 GO:0032588 GO:1990745 GO:0019905 GO:0031267 GO:0006869 GO:0006914 GO:0007030 GO:0007041 GO:0010305 GO:0010517 GO:0015031 GO:0032456 GO:0042147 GO:0044241 GO:0048193 GO:0048854 GO:0090326 GO:1904810 GO:1904811
mgeetqrrrhrgllkqfyavseeqhnedgfdpyninavefnpdlylnkllkecnltslmdkeqhifrqiqsldsemqtlv
yenynkfisatdtirkmkndfkkmeeemdhlatnmsaitefsgkisgtlqgrrqqisklsgvhtllkklqflfelpptlk
tcieneaytqavrhylkaqkvlhqyqhmpsfhgiqedftrtn
>Pv_so_3697.t1 RecName: Full=Dipeptidyl peptidase 1; AltName: Full=Cathepsin C; AltName: Full=Cathepsin J; AltName: Full=Dipeptidyl peptidase I; Short=DPP-I; Short=DPPI; AltName: Full=Dipeptidyl transferase; Contains: RecName: Full=Dipeptidyl peptidase 1 exclusion domain chain; AltName: Full=Dipeptidyl peptidase I exclusion domain chain; Contains: RecName: Full=Dipeptidyl peptidase 1 heavy chain; AltName: Full=Dipeptidyl peptidase I heavy chain; Contains: RecName: Full=Dipeptidyl peptidase 1 light chain; AltName: Full=Dipeptidyl peptidase I light chain; Flags: Precursor|GO:0019902 GO:0010033 GO:1903052 GO:0042802 GO:0004252 GO:0008234 GO:0005794 GO:0005576 GO:0007568 GO:0043621 GO:0031638 GO:0005788 GO:0031404 GO:0051087 GO:0035578 GO:2001235
mkqdlsfvwlinkiqnswtaavypelndlsvedivrrsggpksriyrpppptplsshnkkmaahlpeefdwrnvsgqnfv
spvrnqgecgrrakll
>Pv_so_3698.t1 RecName: Full=tRNA wybutosine-synthesizing protein 3 homolog; Short=tRNA-yW-synthesizing protein 3; AltName: Full=tRNA(Phe) 7-((3-amino-3-carboxypropyl)-4-demethylwyosine(37)-N(4))-methyltransferase|GO:0005737 GO:0005515 GO:0008175 GO:0030488
mnfshekntqlakvdlsrkasvddkifellqfinnlesyyttsscsgravilscpsdekqvkkgctwllvsheilksedv
invlknhegsavlkfepfilhvrcsslsdaqrlhavsvesgfrnsgltvghtgkiivavrstlslevplsknghllvsde
yikfvveeankkmeenwcrtqkffdnfrrrssaiplqdnhc
>Pv_so_3703.t1 RecName: Full=Endoplasmic reticulum aminopeptidase 2|GO:0000922 GO:0005576 GO:0005694 GO:0005783 GO:0005886 GO:0031090 GO:0031410 GO:0004177 GO:0005515 GO:0008235 GO:0006508 GO:0007154 GO:0008217 GO:0009790 GO:0019882 GO:0023052 GO:0043171 GO:0050794 GO:0050896 GO:0051094 GO:0051239 GO:0051321 GO:2000241
mpwknlrlprnvvpttydlrihpnisssafeghvkiavniteptnyvvvhndkltihetqlvddngievnlkaeefpfer
nhfwvmvftgelpignyqlffrfagkigddgcgilkslytnsitnedsnllvtqfqatyarrafpcfdeptfksrfkial
vhdaskfayaf
>Pv_so_3707.t1 RecName: Full=Short coiled-coil protein|GO:0000139 GO:0005654 GO:0005768 GO:0005802 GO:0005829 GO:0005515 GO:0016239 GO:0061635
maenmtrlqeelnnipladedaqdesependvalehlqelghqsfesipsaftngtnspvptlldpdlspdemeeksrli
sqvlelqntledlsqrvdsvkeenlklksenqvlgqyienlmsassvfqctspkskkkgsvkgkk
>Pv_so_3710.t1 ---NA---
meswvppyfslrktvkrfclqssrrillagqlqkkwcklrpcpqlirapgpplhllalsgsfyclikdyctpgwqlaaas
rvelriskamsp
>Pv_so_3711.t1 ---NA---
mknltvrepepnnsdnfcsdvlallesnpfgeseekkmveilqqnasksgeknnaddflsfvqylasirtapdirkyfad
lklrfrelrtstvvqslrrnkvv
>Pv_so_3713.t1 ---NA---
mvcismsednvanndaswigqpssprtevntayveeliqadcqaklqrrfvlneslvrqsqsakndafidfsavvciggn
gllrsnhywvqnmassfitshlpvstqlwngnihphqeerv
>Pv_so_3715.t1 ---NA---
mdgcesdgyksdiggvvvapddlsgddftdscsinssgsqqieqlledaeflasqqdaqnnnadytvetvvngdlagemk
yscevitvnkpvavmetavveydgdvsvpsvvpanlsyssliakdnfigggslkdccnvnesvilsplqenrkqktetkv
tckdgdavprktekkkkrrprkskvkekvieqkqlshvvsenw
>Pv_so_3716.t1 ---NA---
mtgsikgtsptqelksalkrsksfggndvmetaavsferdafpleyhglirralhdpnslssrqlmelvrlicskavesl
qnaeysahmcftiiekengdtflesllnscrewivftseksaspvcpscsssykecwglfw
>Pv_so_3718.t1 RecName: Full=50S ribosomal protein L13|GO:0005515 GO:0003735 GO:0003729 GO:0032543 GO:0005762 GO:0017148 GO:0005743
makvlmtkqkrvqqwatfarvwylydakwqnpfdsaeliakylagkhkpifhtqsdcgdhvvvintkdiampstewryrm
yyhhtlrrhgeswtpawelhnkdstkvlwkaiykacgpnllrrprmerlhlfpddkipadigenicdqikplrpvpkqig
eytqeeldkfpklfdwpedyckh
>Pv_so_3719.t1 ---NA---
mesvhpnsqqqqmidqnsnryntqsphratpvsnhvphmiqpglspqsqsrrermhllraehqrrhqerrgyypqeeree
lyeaqikqivdnktmhkrplpplphqrivpnynpndhphpqslhefsrntttfatvssselsqevtnarpnpefsvttl
>Pv_so_3721.t1 RecName: Full=Voltage-dependent calcium channel subunit alpha-2/delta-3; AltName: Full=Voltage-gated calcium channel subunit alpha-2/delta-3; Contains: RecName: Full=Voltage-dependent calcium channel subunit alpha-2-3; Contains: RecName: Full=Voltage-dependent calcium channel subunit delta-3; Flags: Precursor
mespykrkrkgrfvcsvavlfstvilltkvqlsnptvtvdeieltasevktwalkfgiglsggcvqatcveritknfvdf
gavtnwddankmledmrtdvqnmmqykaevvkklcdvaeqavmkhtydpnikeeyynakklydinteyctcsykcv
>Pv_so_3724.t1 ---NA---
mrrgccmpisclnteqranikfcckigkwlrkhsvryrkfteiklyhipmfsngipafmttekalmmmsgvdvlrpleik
kqqtklaswyrqieisqlvlaegqtvkaqyymqvldwllkrirrvhp
>Pv_so_3731.t1 RecName: Full=Multiple coagulation factor deficiency protein 2 homolog; AltName: Full=Neural stem cell-derived neuronal survival protein; Flags: Precursor|GO:0005737 GO:0043231 GO:0005509 GO:0012505 GO:0031090
masgkerllrcqavvfcltmmilfscqvkaepqpqetdgmaknevlneirtrwgaadivrdikhiredmqkitklqdegd
lstnealfyflrmhdfddngkldgheliaairhssdnehkypmqlpeietivdsffvyddnldgfisypelrrhlsqtpd
at
>Pv_so_3734.t1 ---NA---
mwwllamltstsgwcagpltqvpyvassvkcmatlcslavqlsyghctqprhgavgytstplyvnhawavilllvivlsr
lkgl
>Pv_so_3736.t1 ---NA---
mfkameracasnyspqvnesysqdlpppaypkvlptslrlakivsttililalllgifiltgifirtsnggcdcdtipsg
hrrldreghfeplvamaseekpvreeqpddmvplqlqlnkgaqelmdknrkahmncvvekrkatqtianqpklvitpygn
itsdpgviqmvgekmviscqtgikrtpaklkgdhgvrrrspsskdelcdcncac
>Pv_so_3737.t1 RecName: Full=Cardioactive peptide; AltName: Full=Cardioacceleratory peptide 2a; AltName: Full=Crustacean cardioactive peptide; Short=CCAP; Flags: Precursor|GO:0005576 GO:0005184 GO:0045823
mgnftfiltaflaflaiaasrslekrelripdssfppqkrpfcnaftgcgrkrsdssmmslplpgendstlsrisnrlma
earlwemlqqrlaeaagmadvsnelsqdtqlsdllssnrrkrslqemtsql
>Pv_so_3741.t1 RecName: Full=Three-prime repair exonuclease 1; AltName: Full=3'-5' exonuclease TREX1|GO:0006281 GO:0002460 GO:0043467 GO:0045824 GO:0005789 GO:0032407 GO:0007507 GO:0006954 GO:0032405 GO:0034644 GO:0005829 GO:0071357 GO:0034645 GO:0065008 GO:0042802 GO:0062012 GO:0002251 GO:0008853 GO:0005634 GO:0000077 GO:0003677 GO:0006308 GO:0008408 GO:0051234 GO:0046872 GO:0002449 GO:0034599 GO:0032991 GO:0001817 GO:0019216
msvifgfqqimqlklvlvnapqlkpsdhwlsdnnqelrnatpakrrlfeqmgndstkkiviesppsntvnsqsgsstkkk
pskkpqysleklyihyfgemppdshhaesdcinlskvcqkvsmcflpwldehsfpfhttsalw
>Pv_so_3744.t1 ---NA---
mgicvckesssssdderfshhrhhpsmnsvttssaleighhydamqqvwdlmgnklsstvdklvletlsvirtlvdk
>Pv_so_3752.t1 ---NA---
msvklsepvllilivhscltdvtslaiffgdtnilsfhliamasddtvtssktvlmfsavnrdaeafseasclsnfptsl
>Pv_so_3759.t1 ---NA---
mfnsssgllsssnvmrhmsqdwyihlvyiihtsfcdegqlqvhrlrsttetrqlqnipwawwsktlmqhlescvdgsqys
kqekcplkmrlmvihq
>Pv_so_3760.t1 RecName: Full=Protein FAM110B|GO:0005737 GO:0043229 GO:0050794
mnenievkkgkdtslpvgrsksdashrfykatepsenslnsnnneelesffnnigldakvwdhltscpdspaqffdsvss
lnsgdhnsssdseesdclkegltnadlrrhaptetsiieknarvvkwlyscrnstk
>Pv_so_3761.t1 RecName: Full=Zinc finger protein 865|GO:0005654 GO:0005730 GO:0000978 GO:0001227 GO:0008134 GO:0000122 GO:0001702 GO:0003002 GO:0006996 GO:0007283 GO:0009887 GO:0009913 GO:0010004 GO:0042335 GO:0045893 GO:0048699 GO:0050793 GO:0061333 GO:0070894
mdqigkeekkskghkcyfcgnrfpnknvlrkhvgvhrdkecscdvcgkgfaavwslkrhmmahtgerpfklqtllsdmwq
etkike
>Pv_so_3770.t1 RecName: Full=Aprataxin; AltName: Full=Forkhead-associated domain histidine triad-like protein; Short=FHA-HIT|GO:0009150 GO:0006266 GO:0005730 GO:0047627 GO:0003697 GO:0006302 GO:0005654 GO:0000166 GO:0003725 GO:0097367 GO:0030983 GO:0016311 GO:0033699 GO:0006790 GO:0046403 GO:0042542 GO:0003682 GO:0000785 GO:1990165 GO:0000012 GO:0008967 GO:0031647 GO:0046872 GO:0047485 GO:0051219
msgkrkaesssngsnvkrghwsqglkqsmedpdliietderiviikdkypkakyhflvlpkvgipslkalthehidllkh
mhakgldlaartdskaefrlgyhavpsmshlhlhvisqdfdspclktkkhwnsyntdyfidskslidqlkadgavhtmss
reseellkralkchkcgaefltlpklkthivrhve
>Pv_so_3774.t1 RecName: Full=BRCA1-associated RING domain protein 1; Short=BARD-1; AltName: Full=RING-type E3 ubiquitin transferase BARD1|GO:0016607 GO:0031436 GO:0036464 GO:0070531 GO:0070532 GO:0070533 GO:0003723 GO:0004842 GO:0042803 GO:0046982 GO:0032501 GO:0042325 GO:0043065 GO:0043066 GO:0046826 GO:0071479 GO:0085020
mavcnnfgftkealrdleaalicnlckerlcepvlvgrcehvfcrrcitgycgnecpechvpvaakdshtdlqlkmlltl
ceqlssvlyederetgntsgaellgerasfvspkrgeyvslasvtcddkevpkdlkstvpsagqpttpalpllwikdans
dqqpan
>Pv_so_3782.t1 ---NA---
maskfprfqsneasvrcvgitspicgsstsqltvvkgsagtalvpdttghlqkscgvhasmgqscfgstrsnstlgrwsv
fwligvheqlyvka
>Pv_so_3785.t1 beta-hydroxysteroid epimerase; Short=3-alpha-|GO:0120178 GO:1900054 GO:0009055 GO:0042572 GO:0004022 GO:0001890 GO:0005788 GO:0032526 GO:0001701 GO:0047035 GO:0097305 GO:0042448 GO:0042802 GO:0042904 GO:0062175 GO:0014070 GO:0006710 GO:0043434 GO:0005743 GO:0009888 GO:0047044 GO:0004303 GO:0004745 GO:0047024 GO:0047045 GO:0047023 GO:0030176 GO:0031667
mvrvtkaflpllrkskgrvvnttslngrltcpgyvgycmskaaavsftsglrmemkkfgvkaisiepfffktpisdtkrl
lkgidnvfeespgdikeaygeeylkdfkntctkltqrssenvqlvidcfedaimaeepqpdyfpctpldkfilklcrllp
qpmvetfqvwcmprlknstvh
>Pv_so_3794.t1 RecName: Full=Gamma-secretase subunit APH-1B; Short=APH-1b; AltName: Full=Aph-1beta|GO:0061133 GO:0060134 GO:0035333 GO:0005770 GO:0005794 GO:0005783 GO:0097060 GO:0005887 GO:0098793 GO:0007614 GO:0001963 GO:0001656 GO:0006509 GO:0070765 GO:0016485 GO:0010008 GO:0055037 GO:0030133 GO:0050821 GO:0030674 GO:0010950 GO:0034205 GO:0035249 GO:0019899
msgafslvnvladtvgpgtvglkgdshfffitsafttlafillqtfwgviffhawdnsnylkivyvflshltascltlln
qqrlyaasltpvyiitvisailayqsaggswrslraslycknin
>Pv_so_3795.t1 RecName: Full=Thyrotroph embryonic factor|GO:0040015 GO:0090575 GO:0000978 GO:0008361 GO:0043068 GO:0061515 GO:0007411 GO:0001228 GO:0007354 GO:0007431 GO:0045944 GO:0044877 GO:0005654 GO:0000122 GO:0007507 GO:0035914 GO:0046982 GO:0001889 GO:0071353 GO:0006915 GO:0007381 GO:0042802 GO:0035271 GO:0007623 GO:0007568 GO:0000785 GO:0001779 GO:0010628
mafvtqprdvpvvqtcdqlnchecntkgiycgsviqvsgkvngdqnlppsasppavirtcvpgnnsghafqpvsgnipvg
imsltptsplqipfaigrrsrkkspqpipkesrdeayyerrkrnnesakrsrelrrykeqqtslrvaqlerenlqlraei
svmkseldklrsilyrtptttts
>Pv_so_3800.t1 RecName: Full=U35-theraphotoxin-Cg1a; Short=U35-TRTX-Cg1a; AltName: Full=Jingzhaotoxin-73; Short=JZTX-73; Flags: Precursor
maarmsmillgvfavlvqnvkgdsncidalagefqdcqkdltetitevskmsagyarnqkmccgitkvetcvtkaskkcg
aaadiikdiidrakasstvdcsdyacssgstiapvkavmsflllylgfflytnkfc
>Pv_so_3802.t1 ---NA---
mstpfvfilfclfithvtshnqrrwkrsgisdqrlaeletlaalsrinngrgnqvafgvvdpyllgkkkrshssvlpett
fedrgseensygqdsssfsqeslfwprrnqwqglhlskkyfpev
>Pv_so_3804.t1 ---NA---
menehrlpqhtlcdkkwtaketamyvlrtvyllswlwpcfrrgivrfrwcfrsaqftavtwrgkiphslirhtppphwpp
akrsspkiltaattvks
>Pv_so_3811.t1 ---NA---
mfskleqqcwlktevarrrivqqcyegltqaygastlpystvawwrkhlssvvseyrvphlqkrrctegphcwrmiggg
>Pv_so_3814.t1 RecName: Full=Centrosomal protein of 19 kDa; Short=Cep19|GO:0000922 GO:0005813 GO:0005814 GO:0036064 GO:0005515 GO:0034454 GO:0097712
mdtsisnitplkigfrfkppaiifvyedtfhnyrkrtmpvrglfknspvtriaqelkerhsdyleqipvikiqkllrviq
enmkgnsldeslnivqkefsvdpdedlnqlddeslkhkkaimnltfelnrkkpddpdfqydvqvdfpepaemetahwdse
kdedvef
>Pv_so_3818.t1 ---NA---
mfvscavlfvglvagvrsqvedctqeklnecsgllgneavirlnggfpdkefldencgsvlstlqcridfndrcpdsdvd
seakilrlgfelvttmcddnspirngyldnvecytnasshnviffcavapysivdkfkaqmknrtdfpegqeldfcvgvp
lvlkcfvqaisrscgetqtepleylsnsvsdllvanrcpedkisvwqaefalfleeehpgndisflsyfr
>Pv_so_3819.t1 ---NA---
mgslnifhvqsihhsdmpefcflnisvptphhhrererdtskgiifstssstfsawpdyletlmfplttifsfhiahlqs
llsvvtlcdidmisswwtqfgvarvyshvlvpktalsrrhiqvcalysptvqch
>Pv_so_3824.t1 RecName: Full=Neurofascin; Flags: Precursor|GO:0005794 GO:0005886 GO:0030133 GO:0044291 GO:0005007 GO:0008201 GO:0017134 GO:0042802 GO:0001501 GO:0003179 GO:0008285 GO:0030198 GO:0051716 GO:0060412 GO:0060539 GO:0098742
mtplsdadrcplsvrivwlftailtasaqspprllpeafelervvpegtavqlpcpvegdpdtlffewhrdrepldifgd
eryrvqtngvlriksvipqdtglyvcrvvngfgrvdvnvtlivlgspdtlrrlprrvv
>Pv_so_3828.t1 RecName: Full=THAP domain-containing protein 1|GO:0005634 GO:0000978 GO:0003700 GO:0006357
margswkpskfsklcaehfeakwfvedngkkllkpnavpsiftdpsyvrrrgrkkrlkrgrprkvvpinkaqprpptpep
mpenkiliehencviendfspenidedingiqegseydsdrttsdidssepisllqeklhaakqeiqrlqdsvakwealn
ealkpenrdpflierlnviqkdaakghassimllnsiivygknpeevv
>Pv_so_3829.t1 ---NA---
mhviliinfpsqegklsrikdtahvrraiilrfmrrravglsqmivlhtvtlaakfvrygaqrlahhgatgdgsddgrrs
eeedssmca
>Pv_so_3833.t1 RecName: Full=EEF1A lysine methyltransferase 1; AltName: Full=N(6)-adenine-specific DNA methyltransferase 2; AltName: Full=Protein-lysine N-methyltransferase N6amt2|GO:0003676 GO:0018022 GO:0005829 GO:0016279
masgvseqivsqsgvvtngtedqdedsdddalflseharkaleefyreqaekdaalnnpgvngddylqenwelsqfwyda
qtaetlaevaleiageggriaciscptiasqlqkmksksfknfileyderfkvlfgdsfifydynqplnlkeelqcsfdl
vivdppylsleclekvsqtihflakekvvlctgavmestakellvmfvm
>Pv_so_3836.t1 ---NA---
mrdlmdrntsgistinvaevalsksqpgtsdvsniqkdidlviemttscqpisctnedhtwdfaylppptklkcnsfkgv
tmlvqk
>Pv_so_3837.t1 ---NA---
mdslpistlpeklgfgkvwltlkagkkyskkvttrshlggcgvcrrsviittpsfetdvrcsqtykeqkt
>Pv_so_3843.t1 ---NA---
meqeyskipmeiplpgdinnvtvvgnsmdykfhpldgvqgdiqyfgisyptgkdrcsypqsfsyppdggssgnmncgqly
egsvstvnsdvlknrdddllvsemsenrsseqhlpeacstnarpveagt
>Pv_so_3845.t1 ---NA---
mchwinllfsdvflfpasciiipfvsapvtylsffgqastnqplllrsiikadesalepwhhrlsvwrmskidpqcfhpd
lilsslvtme
>Pv_so_3850.t1 RecName: Full=Ribosomal RNA small subunit methyltransferase Nep1; AltName: Full=16S rRNA (pseudouridine-N1-)-methyltransferase Nep1|GO:0005654 GO:0005694 GO:0005730 GO:0005737 GO:0005880 GO:0030686 GO:0032040 GO:0019843 GO:0042802 GO:0070037 GO:0000447 GO:0000472 GO:0000480 GO:0001824 GO:0017126 GO:0042742 GO:0070475
msqkrkhavgdedydedntsvsdripkhirkqekrliivleranletikagksfellncddhrgqlkkyrkdpslcrpdi
thqcllmlfdsplnragllqvyvhsennvlieinpqtriprtfkrfsglmvqllfkmsiraaeghhkllkviknpisdhl
pvgckkistsysadkvvnprdlvpsdepvvivvgamahgqvnvdyteetvsisqyplsaaltcsklcsafeevwgih
>Pv_so_3855.t1 ---NA---|GO:0003676
mlaggvdrmhitdsmaksiqgiqipqsklfrlppsaadllpdgdiifqddntlchhaksiqwwlqlqqmqrlqraphsln
lnptenlsnn
>Pv_so_3856.t1 ---NA---
mcrnrllrvftrlprllsqksdelevklfyafvvtlqvmttvvnhladetfvkfltlltgpgtlegynnrrtvgirshsv
frgttgfrnisklsletslrigklkkqi
>Pv_so_3857.t1 ---NA---
msssmqvwiclnatwnsiaisgrqrmqdalqqmqmlpvclihvysiqyggqpkygwrpasrsprpgqgrqtstpredryv
altarrhmsntahqlsselsavtgttvsretiyrwlrdvafypr
>Pv_so_3859.t1 ---NA---
mssagyrnghlrqwehgdrretkhkfwkgiygilaiknkweysylplvwavpvrklddpavlgrsgiskmavpavetswe
gmnklqhvsksasqtcsmgfkfvelegqymcsmpql
>Pv_so_3861.t1 ---NA---
mqetlsatslpdqllsdvvpevstmelsamhsenleseihhpdnshllsatlsttdfhsalssrvlfdftgsavpsshlq
taidslttvtssslssgslstvvtpeslkthdlislrkspqfdstshndvenihlavlqnstssaemppafqqk
>Pv_so_3862.t1 RecName: Full=Dynactin subunit 6|GO:0000776 GO:0005739 GO:0005813 GO:0005829 GO:0005869 GO:0003824 GO:0070840 GO:0007005 GO:0007052 GO:0008610
mstrsnvkispgaivckdcdlrgdvligtrtvihpkariiaeagpiiigennlieeqvqiinklqegatpdvqtvmvigt
snvfevgcyveslkigdnnvlesksvigrhteltsgcvigakcevtsneiipentvifgsscerrlqmekpapqtlqldf
ltkilpnyhhlrkpmktsqek
>Pv_so_3864.t1 ---NA---
mwmvlfisffcthlyvklqhdsawhvpissvcmdtamahlapetafnascvehhgillahwtlpqqtsvklvvhirqews
dtk
>Pv_so_3872.t1 ---NA---
mlnqasfqrvreqsdslllkyvvsttlppsdslpslqhrscsleiaddgppyrgharcprqlstlcrsfreayvrtwscg
ntm
>Pv_so_3874.t1 ---NA---
mmkmlhlllwlsfaltaswarpanydddkmilrwvdaavnfvhnltcedafltteedclrlisiprsqmnvyvagptpeg
rlhavlpdgtlnrvgahdavltldpypmanfghllvvffvdigwgelqcevnggqylgekqcltlalkkrchnllqeaew
karylnkrceinflpmvhragespnqlnqrltcrddlgdcrgkm
>Pv_so_3875.t1 RecName: Full=Transmembrane protein 50B|GO:0005783 GO:0005794 GO:0016021 GO:0031090 GO:0043025 GO:0097386 GO:0005515 GO:0032511
magcfdnihfnrpewfdlgekrnaiasvvagglfatgwwiiidvaarypnmedfnhayhvcgvlgtlslfminavsngqv
rgdayttgclgqrgarvwlflgfvlgfgslisscwilfggyvipmkepqwpgvavflqnafiflgalvfkfgrtedlwg
>Pv_so_3879.t1 RecName: Full=Protein preY, mitochondrial; Flags: Precursor|GO:0000506 GO:0005886 GO:0017176 GO:0006506
mivglvrgvvnntgirnpllyssvlrvtgrrnfaghvsdgtqqdkaekfdenilkiivcpltkkplrydkerqllisedi
gvgykvvngipnlvpqdgikidkgs
>Pv_so_3884.t1 RecName: Full=Ribonuclease Z; Short=RNase Z; AltName: Full=tRNA 3 endonuclease; AltName: Full=tRNase Z|GO:0005634 GO:0005759 GO:0005488 GO:0042781 GO:0001558 GO:0007276 GO:0022412 GO:0031426 GO:0034414 GO:0048522 GO:0048856 GO:1990180
mglfevirkrkeafylchqsyvplvvtiprlfnrifdnfenmfgpirsdirilrnstlntqkgdlnvlkkflgnltlhpv
pvthccdsygvvlsngskwkiaysgdcspsqnlidagkdctlliheatledeleqdallrrhstisqaldvskqmnaqht
ivthfcsvyveiplikdsyedhnvgiafdfmrvrlcdlpclplfipvvrnlfsgrlelhqvgasgnagfetvalrtlrs
>Pv_so_3887.t1 ---NA---
marsksgrentfnpgceqiirdvstpsdagkqkskdqgdcvydefhgvvsgvpsdgkynvgcvnkfsrqnhvrcsrlsit
klhtavglifcilhlvncanagsplsvwsylpfsrrnflfqdrikrfaspsrvsdywtfvshvapsfdtsypknvttqlg
qtvylhcvvnnlgdktvswirrrdfhvltvaqrcwnlrvps
>Pv_so_3889.t1 ---NA---
mevekspgkiqctkitichcpateqysgtlcftrdgqsenahcnfhlnsrthvdkyitqftgifteegrkpvkithnipg
qppkvtytpgarehsennvttvntrmtvtaaplpvlvpptissakmgdgmqdevqntvsgtaasligi
>Pv_so_3891.t1 RecName: Full=Cell adhesion molecule-related/down-regulated by oncogenes; Flags: Precursor|GO:0051173 GO:0007155 GO:0045597 GO:0045664 GO:1902533 GO:0051146 GO:0010604 GO:0048598 GO:0043010 GO:0016020 GO:0031325 GO:0016202 GO:0080090 GO:0071944
mqsfniagtsefsniytcktkpsevlgphnrsskpqhseeelfgmsatkpvsskssdgnvvlyivlgvicavmliassvf
valcirqkqnrhpnadthnsgevtpkttnghlssngyiavrdkvnisvnpfshldsddsdkadqfddavsnnneimqmet
fnenveqqesllvhettagaatsedngdqeteaenvpndcdtsvevprsi
>Pv_so_3892.t1 ---NA---
mirkkyksmpnlisvdygersetslcavldrisgivprtpadsnlftkpvptagpshdtaekpnsfvspvpvipvgkkvk
krnfiekmaswlgasprsragkhgtnaleqslsqpsqcaskqnssreggvsdstsrapafirmpnssekmglfkakaaar
nrakte
>Pv_so_3894.t1 RecName: Full=Nucleolar complex protein 2 homolog; Short=Protein NOC2 homolog; AltName: Full=NOC2-like protein; AltName: Full=Novel INHAT repressor|GO:0005654 GO:0005694 GO:0005730 GO:0005829 GO:0030687 GO:0030689 GO:0003714 GO:0031491 GO:0042393 GO:0140297 GO:0000122 GO:0002903 GO:0031497 GO:0034644 GO:0035067 GO:2001243
mislwsskeenvrvhalvvlyrmakivdkdyvayiskhmyfsyvnntkftsvtswpainfmknslvemyalnldnayesd
ngydqsyldskifpssisprenayevi
>Pv_so_3895.t1 ---NA---
msfhdeedeedfserrgeseeefcieergaaenhirteedemvdaeldslflpmllygfrhvkknkcvyqtarhvvehkl
lksslyeamhcapdevsdedesregtkirgidykdtlphvfknfavaiffvsksmrrhthylpyk
>Pv_so_3901.t1 ---NA---
mglaagqgiyspkddidlglfsahtcaftynsihhclqesqigktcseltsddigahstvslfpvh
>Pv_so_3902.t1 ---NA---
mvldncshyhitvqylkkfrtghnslsdkshsgrlpscseqniatayrtvktvkdkfemmeeihdtgstigrasllktng
gligyctv
>Pv_so_3903.t1 RecName: Full=N-acetyltransferase aca1; AltName: Full=(S)-1-pyrroline-5-carboxylate acetyltransferase; AltName: Full=L-azetidine-2-carboxylate acetyltransferase; Short=AZC acetyltransferase|GO:0008080 GO:0043565 GO:0006281 GO:0031509 GO:1901564
mayvipkstssnkalpylpekctltktgemivfdrykdsdedqllsmmkqavdegqtypqaemdrdhfqnyylshdafva
rhpttqmvlgsfyvkpnfpgrsshicnagflvnvnsrgkgigellfkkylrvardlgykgsffnlvyasnsaslklcrrl
gftevgvvpkagllkdlgyvdavqfyydlttlnengepcngwplenqsa
>Pv_so_3905.t1 RecName: Full=Twist-related protein 1|GO:0060363 GO:0007370 GO:0014067 GO:0001228 GO:0003253 GO:0060325 GO:0045766 GO:0042733 GO:0043425 GO:0003203 GO:0005667 GO:0043392 GO:2000679 GO:0046982 GO:0001701 GO:0048642 GO:2000276 GO:0032760 GO:0071456 GO:0035115 GO:2000793 GO:0032720 GO:0035116 GO:0030500 GO:0070888 GO:0035359 GO:0019904 GO:0043518 GO:0003180 GO:0031032 GO:0032000 GO:0003183 GO:0043433 GO:0000785 GO:0001710 GO:0071363 GO:2000802 GO:0032755 GO:0014029 GO:0033128 GO:0030335 GO:0035067 GO:0071639 GO:2000780 GO:0008285 GO:0060021 GO:0042473 GO:0060900 GO:0042476 GO:0005730 GO:0045944 GO:0005654 GO:0007435 GO:0045668 GO:0000122 GO:0010838 GO:0001764 GO:0001843 GO:2000773 GO:0045638 GO:0042803 GO:0055001 GO:0007443 GO:0048701 GO:0003682 GO:0061303 GO:0061029 GO:0001221 GO:0048511 GO:0005737 GO:0043066 GO:2000144
mrpettspeqhsastvpedpmvnsrdsftefqeandkqlqlshisrpydtlttttcclpinldtrgmptsagittghhhr
krrrssdiprhrkrtchsyeemqnqrilanvrerqrtqslndafsalrkiiptlpsdklskiqtlrlaaryidflyqvlr
sdehdskfasscsyvaherlsyafsvwrmegawsth
>Pv_so_3909.t1 RecName: Full=Monoglyceride lipase; Short=MGL; AltName: Full=Monoacylglycerol lipase; Short=MAGL|GO:0005634 GO:0005783 GO:0016020 GO:0030054 GO:0030424 GO:0005515 GO:0016298 GO:0016747 GO:0052689 GO:0006631 GO:0006979 GO:0009966 GO:0010038 GO:0044057 GO:0046464 GO:0048518 GO:0090066
mlrwmiphfpvgaldlstacscpknlkwmlddplrwhghckagfgaclidatmeiqskipsikfpflmlqgeddklchst
gaemmyqkaaskdktikmypkafhclllepngiaeqvtedivqwliara
>Pv_so_3911.t1 RecName: Full=Centrosomal protein of 290 kDa; Short=Cep290; AltName: Full=Bardet-Biedl syndrome 14 protein; AltName: Full=Cancer/testis antigen 87; Short=CT87; AltName: Full=Nephrocystin-6; AltName: Full=Tumor antigen se2-2|GO:0090316 GO:0060041 GO:0035580 GO:0034451 GO:1905349 GO:0005576 GO:0007507 GO:0045893 GO:0045494 GO:0005829 GO:0120200 GO:0042802 GO:0021549 GO:0120205 GO:0120206 GO:0007163 GO:0042462 GO:1905515 GO:0000226 GO:0007368 GO:0007369 GO:0048793 GO:0005634 GO:0005814 GO:0030916 GO:0097711 GO:0036038
msaseldkekmnkmvedlknaereavlkdkqisellarlreyemgeyglseavaeikeckrllrlrdreiesladqlnas
klhalklteqlealqlgtdvsnqrsllslgkapphvkkpkkvqkpkvvsveeeqlkfrmks
>Pv_so_3913.t1 ---NA---|GO:0003676
mnvpsvavcvtamwcsghrrhfiqklehnptpvmiqvgcwigcgsrtslaplpprspdlttlndyivgyyqgrerkvmyy
hyntnekvhkavedtfhtiipqmlwhmsqlawrcidvcvqhqgthtdpldm
>Pv_so_3914.t1 ---NA---
mlftiirgtnlrgtcvkeldagtakcglssfylsgskmlqstkrakypfkglyelhpdiksrlnepcfvvife
>Pv_so_3916.t1 RecName: Full=Histone-lysine N-methyltransferase SETMAR; AltName: Full=SET domain and mariner transposase fusion protein; Short=Metnase; Includes: RecName: Full=Histone-lysine N-methyltransferase; Includes: RecName: Full=Transposon Hsmar1 transposase|GO:0005634 GO:0005694 GO:0003677 GO:0004519 GO:0005515 GO:0018024 GO:0006302 GO:0010452 GO:0048523 GO:0090305
mlysgqpradyndqlqaaneenssttcqqvatkflvsgeitdlcfhvigntyklssrflyqlsndkqqleictsllshhh
kkpflnfvftcdgerclihfskcintghhkimhcfptpvtqlcthvrchcvhdgsqgdsal
>Pv_so_3923.t1 ---NA---
mvskrccysertslcqvphkekpkeaqtkglptekttiahmgtkspykypqnfcrqapqvtfvtvsartldscrsrtppq
tssedpfifkntlpagpil
>Pv_so_3927.t1 RecName: Full=Enhancer of rudimentary homolog|GO:0000792 GO:0005654 GO:0030496 GO:0034709 GO:0008327 GO:0042802 GO:0006207 GO:0006213 GO:0006221 GO:0007049 GO:0010468
mktqneqglrkvtkshtillaqpgkpetrsysdydsvnecmegvchmyeehlkrqnpdsasitydisqlfdfidqltdls
clvyqrstntyapynkdwikekiyillrrqasknp
>Pv_so_3928.t1 RecName: Full=Exosome complex component Rrp41|GO:0008408 GO:0043628 GO:0005515 GO:0016072 GO:0000956 GO:0045830 GO:0090351 GO:0045006 GO:0005829 GO:0005730 GO:0000178
mrpavlhfglisqakgsayyelgntkvicsvygprevtrrkdfqingqlycefkyapyscqtrrsyipsaeekdisktie
ealdsvvllhkfpksrvdifilvlengggvlgaaltcagaalnhagiemydlvvgcslrqygkhalvdpdnveeelwdde
kqdgritlgmmptynqvvlhiqdgdlsssvlseafntvlktcsklyafvrmrahkeilenkneeeqr
>Pv_so_3930.t1 RecName: Full=TIMELESS-interacting protein
mdvnetpestfdqlmrehretfpeittvedtrvapsspvsshcnnpqspprpattplsplrstvekeelteeqkkriern
kmlaaerrrqklaavsapltpdisqgvgnlpkdfsnvneavldansedlqsmstcniselsitnfespvl
>Pv_so_3937.t1 RecName: Full=Procathepsin L; AltName: Full=Cathepsin L1; Contains: RecName: Full=Cathepsin L; Contains: RecName: Full=Cathepsin L heavy chain; Contains: RecName: Full=Cathepsin L light chain; Flags: Precursor|GO:0032010 GO:0034230 GO:0060008 GO:0005794 GO:0046697 GO:0045169 GO:0021675 GO:0031638 GO:0009749 GO:0045177 GO:0043394 GO:0005902 GO:0010259 GO:0051603 GO:0019886 GO:0030984 GO:0042583 GO:0004197 GO:0043277 GO:0002250 GO:0005634 GO:0005518 GO:0042393 GO:0071682 GO:0097655 GO:0030054 GO:0034698 GO:0030574 GO:0031983 GO:0042718 GO:1903188 GO:0009897 GO:0042277 GO:0005771 GO:0043204 GO:0060785 GO:0043005 GO:0097067 GO:0010839 GO:0019065 GO:0019064 GO:0060707 GO:0048102 GO:0051384 GO:0001968 GO:0039654 GO:0036021 GO:0007283 GO:0004177 GO:0009267 GO:0005615 GO:0001974 GO:1990834 GO:0016540 GO:1905691 GO:0070613
mkrtvlvlvlcfvigcqafvsyedvikeewkafklrfkkiydtaeedlfrmkvyvenkhkiaqhnqiyesgsksyslamn
kygdmlhhefvavmngfqrnyrdslakgstylslanivlptsldwrehgyvtpvkdqghcgscwsfsstgalegqhfrkt
gvlvslseqnlidcstkkgrkvsl
>Pv_so_3942.t1 ---NA---
mskglhitpdvwvknlvwkirvdtwnvgtlvgkyselaevhksqkvstacvqetkldgqkpretgks
>Pv_so_3949.t1 ---NA---
mhdssvssststmvllwnemkpfpdsrtatcvfffasldgitrgrlqcsivniysltgqdhvcvrvchiqic
>Pv_so_3951.t1 ---NA---
mgsqqslivttictlfsmdqgsqfilpkhvsyhttaltildsrlharwihslvmlmpnmettiyqmvhiailqtsrpssn
lr
>Pv_so_3955.t1 RecName: Full=Alanine--glyoxylate aminotransferase 2, mitochondrial; Short=AGT 2; AltName: Full=(R)-3-amino-2-methylpropionate--pyruvate transaminase; AltName: Full=Beta-ALAAT II; AltName: Full=Beta-alanine-pyruvate aminotransferase; AltName: Full=D-AIBAT; Flags: Precursor|GO:0045429 GO:0030170 GO:0042802 GO:0035162 GO:0047305 GO:0043562 GO:0008453 GO:0035094 GO:0009436 GO:0019481 GO:0005759 GO:0019265 GO:0047661 GO:0016223 GO:0050459
makgigngfplaavvtrpeiakclteamlfntfggnpvscavgssvldvideeklmenshhvgthllhslaklrqkyeiv
gdvrgkglmiglelvkdkasrnplpksdvdvifedtknmgilvgrggnysnvlrikppmcitradadfcvavldnainnf
qqk
>Pv_so_3956.t1 RecName: Full=Voltage-dependent N-type calcium channel subunit alpha-1B; AltName: Full=Brain calcium channel III; Short=BIII; AltName: Full=Calcium channel, L type, alpha-1 polypeptide isoform 5; AltName: Full=Voltage-gated calcium channel subunit alpha Cav2.2|GO:1901385 GO:0008022 GO:0008542 GO:0045762 GO:0021679 GO:0007613 GO:0021750 GO:0007214 GO:0045887 GO:0007605 GO:0030506 GO:0005509 GO:0043198 GO:0031594 GO:0098978 GO:0016057 GO:0033574 GO:0019722 GO:0051721 GO:0086002 GO:0086046 GO:0021702 GO:0019905 GO:0007188 GO:0043113 GO:0043679 GO:0098982 GO:0050883 GO:0005634 GO:0030018 GO:0005516 GO:1990454 GO:0099635 GO:0047485 GO:0001956 GO:0021590 GO:0032355 GO:0019233 GO:0032793 GO:0086091 GO:0032353 GO:0016322 GO:0016323 GO:0016324 GO:0050885 GO:0007270 GO:0070509 GO:0032590 GO:0060024 GO:0007274 GO:0086059 GO:0051393 GO:0090273 GO:0043204 GO:0099055 GO:1904879 GO:0043524 GO:0048813 GO:0000166 GO:0007507 GO:0007628 GO:0045471 GO:0050770 GO:0048266 GO:0030165 GO:0035774 GO:0019226 GO:0030644 GO:0031335 GO:0050908 GO:0014056 GO:0008331 GO:0060372 GO:0014051 GO:0021522 GO:1904646 GO:0042045 GO:1901016 GO:0008332 GO:0045433 GO:0007568 GO:0007602 GO:0008217 GO:0001540 GO:0009986 GO:0001662 GO:0098685 GO:0099059 GO:0097352 GO:0099533 GO:0098683 GO:0048791 GO:0030317 GO:0010524 GO:0017158 GO:0035249
msddppqvnicppspvtngekgvnsekdkncsgsqekidstslrideekindeenrriedyddgqpalpapkpilpyssm
fllsptnpirvavhsivtfqyfdlfimviitlssialaaedpvdensernvylnyfdyaftgvfavemvlkvvdqaallq
tlal
>Pv_so_3966.t1 RecName: Full=Anaphase-promoting complex subunit 10; Short=APC10; AltName: Full=Cyclosome subunit 10|GO:0005680 GO:0005829 GO:0016604 GO:0005515 GO:0030234 GO:0061630 GO:0007113 GO:0010087 GO:0031145 GO:0031497 GO:0032876 GO:0045842 GO:0051301 GO:0070979 GO:1904668 GO:2000736
mmsvktgeevdplkeeregkvrevglqavwslssckpgfgvdqlrdncletywqsdgpqphlvniqfrrkttiqdvclya
dykldesytpnrisiragshfhdlqevevvelnepsgwviiplkdsneqpirtflvqiavlsnhqngrdthmrqikvhsp
vqnscmsalklppfssiqcssyslir
>Pv_so_3971.t1 RecName: Full=Methionyl-tRNA formyltransferase|GO:0004479 GO:0005759 GO:0009058 GO:0071951
minahpsllprwrgaapvyhtilagdtetgvsiiqvapkrfdignilmqqkysiplhstyeqlssalaqlaadlviksle
nlpqylksswpqpkdgvtlaskisssvacmkweeyswveaerrfralrglisfpri
>Pv_so_3972.t1 ---NA---
mvdhfkkiveefrhkpetddatsktwgvaqllgasskrtlrqdfkrnifsfnmvmsqkmlqnlreefatdesqnallsqv
wvydvtntvldvlrhvllleveiidaagsnwysrkrklscededsspskiiradgvssvsdnrslsvsvngnvptskkga
pvrcqnsggrapdirnmshfaefvahsknasdepflcaqvtayhktwlnrkdgsgrkskiek
>Pv_so_3973.t1 RecName: Full=DNA replication complex GINS protein SLD5|GO:0005515 GO:0071162 GO:0001833 GO:0005737 GO:1900264 GO:0000811 GO:0003682 GO:0006268 GO:1903934
mstngaespdvaeetdqlttvaavikkleevwineklapelllyegelvecildqiehmqnslerikkddfrlvvhkrel
driqyvlksyirirlqkienfgpyllheqregrshaeqmseeerkyaveytssieqylytaalqhmppnmqslnleeica
kprmdtsvfikvkkdspgvtveeandngeeeivdfqagsqhilcyqsvahllkdgsvsli
>Pv_so_3975.t1 RecName: Full=Histone-lysine N-methyltransferase SETMAR; AltName: Full=SET domain and mariner transposase fusion protein; Short=Metnase; Includes: RecName: Full=Histone-lysine N-methyltransferase; Includes: RecName: Full=Transposon Hsmar1 transposase|GO:0042800 GO:0008283 GO:2001251 GO:0000729 GO:0035861 GO:0042803 GO:2000373 GO:0000737 GO:0003690 GO:0015074 GO:0046975 GO:0044774 GO:0005730 GO:0000014 GO:0003697 GO:0044547 GO:0000793 GO:0097676 GO:0031297 GO:2001034 GO:0051568
mrisnsknakgvkavlddsklrnvaeadphtkvyeleeelsvgkstvanhlciigktknlyykwvqheltelskglk
>Pv_so_3978.t1 RecName: Full=Replication protein A 32 kDa subunit; Short=RP-A p32; AltName: Full=Replication factor A protein 2; Short=RF-A protein 2; AltName: Full=Replication protein A 34 kDa subunit; Short=RP-A p34|GO:0005662 GO:0016604 GO:0003697 GO:0019899 GO:0000077 GO:0006270 GO:0006289 GO:0006310 GO:2001020
mhllevihtsmsaaimveksvlnpvmlpdnapsthtagsvstfsgnpagsmsfgtsftlhglnkpqqmvlqsiiscndel
gasvtnivnqlkslnqkvimdaieflsneghiystidddhykstdsg
>Pv_so_3981.t1 ---NA---
mpdvhvrkvlqitcdvkkeqqvrgnarvtelatppqpkqgggsieqqasdkmdgphailqkrkgvcerttgrpfdltagt
hcnysfplkylmscecshklshfktpitdtwkkqtmlnvhcnvfl
>Pv_so_3983.t1 ---NA---
megflmillilptiplslplqiyihchdtgmpskdlirefwfssesksesisnrknpsagqrqvcilntlgnscplklhf
lspsamlslpewdlnstfaislegrm
>Pv_so_3992.t1 ---NA---
mtqmseqviirgskvwgiwqgveefsrlaggyfgrsfvrregercrarwtpcllikngclvfcisaqqqstfdnliwsek
rtmdhsrsrpphenhhffpv
>Pv_so_3994.t1 RecName: Full=Retrovirus-related Pol polyprotein from transposon opus; Includes: RecName: Full=Protease; Includes: RecName: Full=Reverse transcriptase; Includes: RecName: Full=Endonuclease|GO:0016779 GO:0016787 GO:0006259
msqileglpgvinqtddtliigknqvtflghvidahsispdpqkvgaidaldppsnvasvcrflgminhvakfiphev
>Pv_so_3997.t1 ---NA---
msitispgysgpvhssafenfnpdfiqlqldaaylrmqanisrvdipsdffyesafimqvvrndltsiktqlseqltdlk
pvpvpqvfqdlpacykgllsssvrldlgiqrilslvrkrksppkltngprpmm
>Pv_so_3998.t1 ---NA---
mplkcgsteevnlyltlidkrmsgfqenwetqnslfsqslnrrkfsyfghkggrdilyrkvklfwkeklkehevqgdqqv
dgrieflfltgieisyvsnqtqgrtswmrfvivitsqrdkmmremngtsshmvisllssrklkqqaykp
>Pv_so_4003.t1 ---NA---
mlktirkrpskpcvtenvydclkerqnrkitsacipeiaknsvddavqlefleksennqnrqndrnnqtrgppnpcdkrn
>Pv_so_4005.t1 ---NA---|GO:0030431 GO:0032222 GO:1903818
mllrfvillfvihaataircyqcssdqgnkdedtcgayeyfdkernsltdclgeeavtpgtfcyksiqqsprgfiwdgrw
rtvvrrcaqiserginwgcdwgykengvyweecycaedgcngssvlnisyvfwvllcwtlfqslfifl
>Pv_so_4007.t1 RecName: Full=Molybdopterin synthase sulfur carrier subunit; AltName: Full=Molybdenum cofactor synthesis protein 2 small subunit; AltName: Full=Molybdenum cofactor synthesis protein 2A; Short=MOCS2A; AltName: Full=Sulfur carrier protein MOCS2A|GO:0006777
mareqcpqssravhqdavnfvfvakaqklmnctdlhdysfncggytgrslkaevlrvfpqlksigdamdiavneeyvtsd
ksmvlkgkdviavlphvtamdecdifpyrhedstveflffgiagslmcsgshkasfaigkytglglketvlrtfqvlepi
kntvmiavngeyipedetvvvnkgdtiavipplsgg
>Pv_so_4010.t1 ---NA---
mvneayvqsdpiflisnnetvktkhplcevwspwtahrcgmgkmrlsklavflttpleghlpvmhvlaevvdgqedlfpa
spkhaqwdlspvnmqaspcspqhvtdqlrsmetsvvvhkke
>Pv_so_4011.t1 ---NA---
mtgevyqgwkqtswmshpvavyklaqlnaarkefdvldknkhatvteitaqlgiehhvleassyit
>Pv_so_4018.t1 RecName: Full=Methylated-DNA--protein-cysteine methyltransferase; AltName: Full=6-O-methylguanine-DNA methyltransferase; Short=MGMT; AltName: Full=O-6-methylguanine-DNA-alkyltransferase|GO:0045739 GO:0008270 GO:0080111 GO:0060548 GO:0014070 GO:1901700 GO:0006307 GO:0005634 GO:0005515 GO:0043281 GO:0045892 GO:0045893 GO:0051409 GO:0018125 GO:0003908 GO:0070887
mpsrilkkkgvchygptnffcianpvgelemtccpnglhtldwkpekcvtfdpkidvylinqkyhdngytykpaimmiew
lkeyfrsprsihlvpyppicssvtskgsfqekvwhclanevpfgqtvsygqlakmvqkplafravgqamrnnpisliipc
hrviksdgtaghygggkldeikkwlisyemtnssk
>Pv_so_4019.t1 RecName: Full=Protein spaetzle 5; AltName: Full=Neurotrophic factor 2; AltName: Full=Protein spatzle 5; Flags: Precursor|GO:0005615 GO:0005121 GO:0008083 GO:0002225 GO:0008045 GO:0008063 GO:0010941 GO:0021556 GO:0031637 GO:0045087 GO:0048522
mstiwwralvvslslfirqcssadekgalifptsdttphslpvfpdpivefvgrrpplaprvdeygqplcvtspedtfce
kvenyptnfirrainysieefkelfgtlginarkitpgdlseesvcpqqsrmfypkaavnendqwayvindvdyvqavma
emcekedgpcnyldgvlpsgvssrcrqkyaykrllalhpsnkktytdafrfpsccvcfvtrpfilsrtrlgkdenmddq
>Pv_so_4020.t1 RecName: Full=ABC transporter C family member 13; Short=OsABCC13; AltName: Full=Multidrug resistance-associated protein 13; Short=OsMRP13; AltName: Full=OsMRP5; AltName: Full=Protein LOW PHYTIC ACID 2
meggrivesgkyddlmknkgdfsafveehlkniedkevsssedtemqkdesvqrdqmstedlkkqmiklgsrlsrthssk
hpsttlkkkergqyieqelmrvgrlla
>Pv_so_4021.t1 RecName: Full=Formyl-CoA:oxalate CoA-transferase; Short=FCOCT; AltName: Full=Formyl-coenzyme A transferase; Short=Formyl-CoA transferase|GO:0042318 GO:0033540 GO:0008111 GO:0008300 GO:0008410 GO:0005782 GO:0006699 GO:0005102 GO:0045439 GO:0005886 GO:0005739 GO:0005829 GO:0015977
malrgikvlelaglapapfcgmilsdfgasvirvdrpnnflnadtlcrgkrsivlnlrkpagaevfrklcvkadvliepf
ragvmeklhlgpsdlcglnprliyarmtgfgqngpfakmaghdinyiaiagvlsalhhgnrphhpvnllgdfaggglica
lgicmallervhsgkgqvidanmsw
>Pv_so_4022.t1 RecName: Full=Transposable element Tcb1 transposase; AltName: Full=Transposable element Barney transposase|GO:0003676 GO:0090304
mgveqldwpakspdinptehlwyelerrlkarphrrtlvteittaigeewrqiptttyqhlmenlprrvecvivrkggpt
ny
>Pv_so_4023.t1 ---NA---
mleapnclgwshrprrldvkrpvtgtkrpspdygkqpptrvlpsgrvglhiradsvflafakpkrvhqtstm
>Pv_so_4030.t1 RecName: Full=Vesicle transport protein SFT2B; AltName: Full=SFT2 domain-containing protein 2|GO:0005515 GO:0016192 GO:0016021
mgisllsshhncggkmdklkkalsgddvdeeqgimtqvvdastlswstrirgfiicfvlgflfsilgaacfaipgkgivl
fgifytlgnvtalsstaflmgpinqckkmfaatrifatiavfgfialtlcsafwwhkgglvilfcilqffamtwyslsyi
pyarnavikffescis
>Pv_so_4033.t1 RecName: Full=Anillin|GO:0005654 GO:0005826 GO:0005829 GO:0015630 GO:0030496 GO:0032059 GO:0032154 GO:0035323 GO:0008017 GO:0017022 GO:0051015 GO:0000281 GO:0000915 GO:0000921 GO:0002244 GO:0007009 GO:0007096 GO:0007112 GO:0007279 GO:0007292 GO:0007548 GO:0008104 GO:0009790 GO:0030726 GO:0032188 GO:0032465 GO:0045035 GO:0090521 GO:1904172
mfedvsgfgawhrrwcvldggdlafwkypdeekkkdpigvidltqcvtaevglvsrdicarphtfqlvtvrphekgdknt
lisrsvntltttkhllsadtkperivwcqklndalrnvrkwnphalkpveinkdvk
>Pv_so_4034.t1 ---NA---
mlphssaffllspnpffrpqiclqvplaapeccaqnllasfgvllphgkqscvslqecflcskftcnmlhrkrgspihct
khesrsaikacacprisnvtlsketrimsatrgtsiariatnlvkctlclsllcgdigllstmfslfvfssemtpytgif
pvastqylgylfviwmfkictvel
>Pv_so_4035.t1 RecName: Full=Nucleolar protein 6; AltName: Full=Maternal transcript 89Ba|GO:0000794 GO:0005654 GO:0005730 GO:0030684 GO:0140513 GO:0009987
mvistpldksgclwtrekpiamildrlislakasvevlesqiydpsssdfklifrppldvydvviylnplyvpkrhfvvd
lpesvkinrlkkyqlksneifpvvefdtahmfvehlrecfgefalffhdtyggdyiavlwkpdafkpqplkisnaagrmp
ttanadgsinvvpnveamlhyistlgvgliksvdrrtekwtia
>Pv_so_4037.t1 ---NA---
mdvqkafcnsnseveasdadeeisisspventtkkrqkrrsrpkldvpflppeeseggvhaagkahvhklssl
>Pv_so_4043.t1 ---NA---
mdstrarsigcplavarkhwlsfcqcfaptesavmhlealvqkhpvlvvnrkdialqhdsakpnasktypienqtwnkms
yftpls
>Pv_so_4044.t1 ---NA---
mvvpsytitltfntstlpsticagylscyfqlyissplllpvlsiqsffavlsqhgcvvlepnldmmqhavlfpcvstvr
evillnflvlgvlvfvtcfrqfwilhrkipitnqsadklpsflvvlkyattkfpahilrpilitshsrmfskv
>Pv_so_4045.t1 ---NA---|GO:0000350
marneekhfgklnrlllqkereeylehhpkrprldslqsaeeiiqwipsiktdmnfylkqsqvtcycdkkvmelrekvnq
fekeykaflrrakqlspkgldaipwtprsykstdenqplalkeekkefapiftpilessspdetcqprylenvlqndqpl
nfnfskssvdsenntmshlnenenv
>Pv_so_4047.t1 RecName: Full=Myosin regulatory light polypeptide 9; AltName: Full=Myosin regulatory light chain 2, smooth muscle isoform; AltName: Full=Myosin regulatory light chain 9|GO:0060288 GO:0060289 GO:0055010 GO:0090254 GO:0008104 GO:0042694 GO:0110071 GO:1903688 GO:0060048 GO:0042060 GO:0110069 GO:0005903 GO:0002119 GO:0030308 GO:0005509 GO:0031036 GO:0035317 GO:0005829 GO:0055003 GO:0098735 GO:0035159 GO:0035277 GO:0019749 GO:0035191 GO:0003384 GO:0061049 GO:0000146 GO:0003785 GO:0051015 GO:0030018 GO:0005912 GO:0032956 GO:0008307 GO:0032036 GO:0030010 GO:0030496 GO:0031941 GO:0035148 GO:0016324 GO:0008360 GO:0035183 GO:0007110 GO:0032154 GO:1903144 GO:0006942 GO:0000281 GO:0001725 GO:0106037 GO:0010172 GO:0045159 GO:0045879 GO:0051233 GO:0048471 GO:0005859 GO:0097513 GO:0097512
mssrktkgrsatkrraqratsnvfaifdqaqiqefkeafnmidqnrdgfidkedlhdmlaslgknpddqflesmmneapg
pinftmfltlfgerlqgtdpedvirnafacfdeenagvlhedklrellstmgerfsdediddmyreapidkngmfdylef
trilkhgakdkddd
>Pv_so_4051.t1 ---NA---
mgssfsrfsseklsslelktvalsklnslmifkpersesgkiraknrsmrpqktvfcdldnrrkrslhdlnswflhvlkn
isffkmstlssinvkivshsskveqsnmslntstgrltvhkslnaasiendrilsnisvptfliinslrqslta
>Pv_so_4053.t1 ---NA---
masrgckhpvdtfcficgefiktrgkkfsisssakmckaykayfgmplgdqdkswaphvtcanckktlegwyrgekrvmk
lgvpriwreptdhsancyfcmvdpskrrtgrnapavfypnipssiapvphgpelpvpnppqrdqpgdesnnsesaedsed
pnysakgetse
>Pv_so_4057.t1 ---NA---
mdtlesldavlkdfegtkekvkasilpclqtynnilrkieqlylhgtlkqedlnskvntlngrlqqvfherslltceqdn
lmkskndvseriqekeeefqiqekkncqqa
>Pv_so_4058.t1 RecName: Full=rRNA-processing protein FCF1 homolog|GO:0005730 GO:0032040 GO:0003730 GO:0005515 GO:0048027 GO:0070181 GO:0000447 GO:0000472 GO:0000480
mkvkrlrrvrktlqffknnynfrtpyqvlidgtfcnsalqckinlkeqlpkyldaevkflttpcviieveslgsatygat
lvakqfsvrkcgheknpvpaseclfsmlsennpdhyfiatqdaeltekvrdmpgvpllyirfnaviigkpsatnfetaee
kreqldksdyhlsvleqlkkqvfekahtgardcgeis
>Pv_so_4063.t1 RecName: Full=Calcium-channel protein cch1|GO:0071805 GO:0005515 GO:0060075 GO:0070588 GO:0035725 GO:0022840 GO:0005886 GO:0005248
mkrnqreedlrenhpyfdtplfmvaresrfrkfcqtlvwarydphirdpvtgkerkikykglhnllglvtyldwgmilit
tlccismmfetpqkrvmntgflqiaeyvfvttmgveillktladglfftpkalikdaagvmdffiftlkiwvpa
>Pv_so_4065.t1 ---NA---
meqavvsndrtssdcitqiskhrtkkihnsanrnsdkarkspqakttvskensfaentevqsngrpqnnrtfnsvedict
sssdmedvteqavvsknqtssmsqivkklqtkrirssanwnrdktgevppsqitidvdvhqlvdldsldmtvepldfepp
vlhsngfvfgkitffartgrtl
>Pv_so_4066.t1 RecName: Full=dCTP pyrophosphatase 1; AltName: Full=Deoxycytidine-triphosphatase 1; Short=dCTPase 1; AltName: Full=RS21-C6|GO:0000287 GO:0005634 GO:0042802 GO:0047840 GO:0042262 GO:0005739 GO:0005829 GO:0006253 GO:0032556
mendlngensngvmecngssiknssvgngvkdwrvsesrgngesvissttdssfkfsscsnledirklqsdfvqernwdq
yhqprnlllamvgevgevaelfqwksevkeglpdwsekekshlaqelsdvliylvrlaekchvdlpsavlekialnrlky
paekawgsskkyneye
>Pv_so_4069.t1 ---NA---
mpphtighsipqsstpqpqsqqtpvqqppraasvpgtrpqtpstpqsqlqssqlqppqlqqqtgvhqtqvlsvedsndef
kplisqlsqettassvsqpdtqrsntpvssasdqgsapsgkvfsfssqksigddlpggetkmdidssevkheikteikte
ikeeikmeikteikqepmdegnmgsicgr
>Pv_so_4077.t1 RecName: Full=Germinal-center associated nuclear protein; Short=GANP; AltName: Full=GC-associated DNA primase|GO:0005635 GO:0019219 GO:0060255 GO:0140513 GO:0005737 GO:0031981 GO:0010467 GO:0016740 GO:0051028
mmymvktilprtdvpwnvvydfmndriqsirqdmtlqmiedrnaieilekcvrfylvsywelcteplssfdpflnnkell
vslkrllkmyesiavtqrdvrkhqdeflamyclinlgcnetlryvvntskpmddcsmtkqqfkrdgnml
>Pv_so_4083.t1 RecName: Full=50S ribosomal protein L10|GO:0005739 GO:0005840 GO:1990904 GO:0005488
mllkkvsilsrfsasakhmslqqtrgtkfqsrnprephfdrkrmlevckpiysrvyqppwetctqstvlpqevpphpyek
llvedlkkdwfssrmicffhinpisaeekrlirnaffkkgitfhvysqevvkltvqdsafasalplfqsptamlfcpelk
isealkisrkiphimllagfidgvflsrvqlqdfsklpgkeamyqqlsfllnaaasnvsrsltnqtellshylkqhsegk
sdseke
>Pv_so_4087.t1 ---NA---
mltssshacltpvqhtlnkvvqvlhgdslpflcvgslqhhsewsgdflcttclakvslvccigfrsgentgnsmcwissg
gggkfqylyylrchvwvdviyrvrshshgkdetyptpialvtwvtdqpqalhghvvhsysmheqlkvhghihtfk
>Pv_so_4091.t1 RecName: Full=Protein chibby homolog 1; AltName: Full=Cytosolic leucine-rich protein; AltName: Full=PIGEA-14; AltName: Full=PKD2 interactor, Golgi and endoplasmic reticulum-associated 1|GO:0005654 GO:0005802 GO:0005814 GO:0005829 GO:0036064 GO:0008013 GO:0042803 GO:0008104 GO:0033504 GO:0045444 GO:0045892 GO:0051289 GO:0055007 GO:0060271 GO:0090090
mplfgkiffskktpprksssmsmlhrdldpmvnqaefglnygqakvklgdkeavfdegkwisgedsvlssntevnqlrke
kqklqeennflkckvevllnllaeasaelhlqemeveriknkaqsnprivnvrkk
>Pv_so_4094.t1 ---NA---
mqypttqkwqrywtrnetvteglhftgeivlpndncaadtvqkfrtsnvlqkgpmtleglremilkfketghg
>Pv_so_4095.t1 RecName: Full=Neurexin-3; AltName: Full=Neurexin III-alpha; AltName: Full=Neurexin-3-alpha; Flags: Precursor|GO:0008022 GO:0009792 GO:0007411 GO:0051094 GO:0007610 GO:0043227 GO:0060249 GO:0051049 GO:1902903 GO:0098772 GO:0048565 GO:0042383 GO:0051240 GO:0042461 GO:0035239 GO:0031594 GO:0010811 GO:0050877 GO:0070887 GO:0019800 GO:0010033 GO:0120025 GO:0050808 GO:0060350 GO:0048646 GO:0048523 GO:0005201 GO:0050840 GO:0043083 GO:0051130 GO:0051493 GO:0034613 GO:0051216 GO:0040012 GO:1901681 GO:0043167 GO:0048732 GO:0051345 GO:0005604 GO:0043292 GO:0032224 GO:0034329 GO:0016477 GO:0007169 GO:0005102 GO:0006950 GO:0007517 GO:0005614 GO:0005539 GO:0048477 GO:0001934 GO:0030198 GO:0072359 GO:0098609 GO:0030036 GO:2000026
mdyytchchlgyagnncekevtemisepmftgasylhyvdenivkrirgnkidirfkfrsfgpsglllwagkkemstsad
flalglkdgflhfqynlgsgdvlivynntkiddgkwhsvqvlrveqegslvvdggmavtglspgpmnqlninnglylggm
dnivtlslnkyhsglvgclanvtlstdyhirlithattginiqpcl
>Pv_so_4101.t1 ---NA---
mgqlvlrkcpaadrkgtesifpnqevqiralgpsaaktlekdwlqrlsssgrsqkwvwyctgtgqdwqlvsgqietgpil
ravmritfaawcplsganv
>Pv_so_4102.t1 ---NA---
mmtaqrrstslrsatmilnrpvaspvarrlanradvdanfqlgcqfqpyrnvgqmdqqiqnawqnlsqnns
>Pv_so_4107.t1 ---NA---
mvihtvlfadndpylkwtvqlcsedisqcskpcecrgnsgfgtqmnvpltnafspwiflegcmvplkmtpiga
>Pv_so_4108.t1 ---NA---
mniparywlaqirlphftgprhmalhyaaqiqhlqgellvcpkleldyefagspaaqflllktsrlnqltkgnsrsfrsa
lv
>Pv_so_4110.t1 ---NA---
mnymgktpskfgyfccpkgrgehaklnhtlirhlwmttlmrkrscwlvrqvghtsltyscqqeclhgrsrkqeqehra
>Pv_so_4113.t1 ---NA---
mshdiqhevgiylvyatcasfpgevqlgvhrlhwrqarckqlfftssnlrhstsivgqnikeefgqgivneciiyqlfpk
yqagnmslenalcsdpsvavtdee
>Pv_so_4122.t1 RecName: Full=Coronin-1B; AltName: Full=Coronin-2|GO:0043548 GO:0016328 GO:0070528 GO:0090135 GO:0003093 GO:0008022 GO:0050918 GO:0080135 GO:0043029 GO:0042060 GO:0042383 GO:0005829 GO:0098978 GO:0030864 GO:0030424 GO:0030027 GO:0071933 GO:0090148 GO:0036120 GO:1900025 GO:0045335 GO:1900027 GO:0042102 GO:0005884 GO:0000147 GO:0038180 GO:0003785 GO:0051895 GO:0051015 GO:0030217 GO:0051497 GO:0005911 GO:0001755 GO:0032036 GO:0032796 GO:0031267 GO:0030017 GO:0030335 GO:0016600 GO:0008360 GO:1904951 GO:0090630 GO:1904950 GO:0043320 GO:0001891 GO:0043524 GO:0001772 GO:0005769 GO:1990147 GO:0031339 GO:0005925 GO:0001845 GO:0071353 GO:0001725 GO:0071672 GO:0010633 GO:0016197 GO:0017166 GO:0032587 GO:0032426 GO:0042803 GO:2000394 GO:2000393 GO:1902463 GO:0044387 GO:0061502 GO:0030833 GO:0051279 GO:0097750 GO:0048471 GO:0048873 GO:0035767 GO:0010008 GO:0030595 GO:0140285 GO:0034316 GO:0010762
mghegakpqkaiflrngllfttgfsrmserqyalrsevalsepivleeldtsngilspiydpdvnllylcgkgdsniryf
eitdeppfvhyistyqstepqrgigsmpkrgcdiynceiarfyklhsrglcevitftvprksehfqddlypdtladtpal
sadewaggkdtepvlmslkedanqscskrnsftrqtr
>Pv_so_4123.t1 RecName: Full=BLOC-1-related complex subunit 7|GO:0099078 GO:0005515
malpstassarnlfteskarladriqvnvnsagslarqiirgsksnetlmhtarnfalqeyaidnsemnlkrmqlltnhl
qlqldniqkstlliehvkeqlyhlhc
>Pv_so_4129.t1 RecName: Full=Vascular endothelial growth factor A; Short=VEGF-A; AltName: Full=Vascular permeability factor; Short=VPF; Flags: Precursor|GO:0008083 GO:0008284 GO:0048699 GO:0022603 GO:1901700 GO:0007507 GO:0050730 GO:0001822 GO:0001525 GO:0043231 GO:0010557 GO:0014910 GO:0010595 GO:0065008 GO:0045935 GO:0007267 GO:0048008 GO:0006355 GO:0048568 GO:0048468 GO:0043410 GO:0002376 GO:0006950 GO:0007423 GO:0009887 GO:0031327 GO:0031328 GO:0002009 GO:0005737 GO:0045860 GO:0071363 GO:0051130 GO:0016020 GO:0012505 GO:0070851 GO:0050921
mndvrtadeflrrfvarepedvnfnstdaefaessghsvlgrkglsgglaplataefaacrpqktvvkvvessesggvll
wppcvyvnrcggccaselmtcrptavssinvtvlqarytgpqsnpfanegmrvismeqhnkctceckelpedctplqeyr
krecrcvcanqneaarcqrrpnkfwdsrdctckcrnpiecssglffntktcrcemlrfspmgrigrilpvinetsqahrk
pqpvgfeevesmqrk
>Pv_so_4140.t1 ---NA---
mtpvenwsswgcwlwsangcdrlkysqtsyytsndcmgiasnitpsihvnensnksynykrdtqeheasmnrkpdfgvaq
fifhpnffimpgqeysnahkaypssshkramnfqkdrslphd
>Pv_so_4143.t1 ---NA---
mlcedelsgailckdsddvdspdaveqtpgtdlqtsgqkghetpvpetqsavkssvqnselsvpsmtlyvpaehcsalav
sdseqnsgsyqqvilqvmdtnkalttsdgssivllkipdagetsgdfisafqlvgqng
>Pv_so_4145.t1 RecName: Full=Ras-related protein Rab-1B|GO:1903020 GO:0036010 GO:1990090 GO:0007030 GO:0090110 GO:0000139 GO:0043025 GO:0006886 GO:0005789 GO:0005525 GO:0098993 GO:0005546 GO:0045171 GO:0005769 GO:0030669 GO:0000281 GO:0003924 GO:0005905 GO:0047496 GO:0019003 GO:0019882 GO:0019068 GO:0005829 GO:0031253 GO:0016477 GO:0033116 GO:0032402 GO:0009860 GO:0034045 GO:0031175 GO:0032482 GO:0048227 GO:0042742 GO:0032757 GO:0005515 GO:0042470 GO:2000785 GO:0030252 GO:0055038 GO:0032456
makeydhlfklliigdsgvgksslllrfadntftgnyittigvdfkirtveidnervklqiwdtagqerfrtitstyyrg
thgvivvydvtngesfgnvkrwlheidqncevvnrilvgnknddpekkvvltedaqrfadqmgillfetsakeninveem
fnaitrmvlkskkdqkerqqlshentvklqkgsqrgkkkcc
>Pv_so_4146.t1 RecName: Full=SNW domain-containing protein 1; AltName: Full=Nuclear protein SkiP; AltName: Full=Ski-interacting protein
msmnkdlygecsdklvkacrfqrsnfsvqqdgpvqfkkdddpfgldkflkaakeakkqltdqttsganqdkkev
>Pv_so_4152.t1 ---NA---
mkkvseksvlqgvpnarkksfktdnagnklqkpvrsalmdlaniknveasdlkpklsseqgpqllkisksvslvaeseee
wsdieemhiyeepeddyedilpqhervsildienlwfpksgfsqlppspeqrpsaslesfwtlsqpkisddlpssdcdff
gegeiklvplsldfsdsedl
>Pv_so_4156.t1 RecName: Full=Ceramide synthase 4; Short=CerS4; AltName: Full=LAG1 longevity assurance homolog 4; AltName: Full=Sphingosine N-acyltransferase CERS4|GO:0005789 GO:0005794 GO:0016021 GO:0005515 GO:0050291 GO:0002238 GO:0010256 GO:0019216 GO:0040012 GO:0042759 GO:0042761 GO:0046513 GO:0048523 GO:0051093 GO:0070268 GO:2000012
mfvhhivtimlltfswtsnlfrigslvlvihdfadvpleaakmakyinnqkladglfaiftiawiisrlglypyriiyst
mfeaitivpmfpayyvfngllcalqvlhivwtwliikiayqaftvdgvkdlrsdsdesedlssssnnsrnnevansvnan
hsct
>Pv_so_4157.t1 ---NA---
mkyfaaivvscgvlfmfgsaeppchmqevftcldigiaymnslprrslpkteqevdefcvsensthsclkdygkrcmtpi
qrelaslvtegigdfyeqfcvsissqvrtdylthaeclnkvtqgetsnqnfhyllavvesflslprtqlleylccgytki
ynlirsdivntcseeaaqaienilhleiaqlpdvictgtdgdseectallpppgskpteeikenpiykfvfsmfkhyle
>Pv_so_4159.t1 RecName: Full=Hematopoietic prostaglandin D synthase; Short=H-PGDS; AltName: Full=GST class-sigma; AltName: Full=Glutathione S-transferase; AltName: Full=Glutathione-dependent PGD synthase; AltName: Full=Glutathione-requiring prostaglandin D synthase; AltName: Full=Prostaglandin-H2 D-isomerase|GO:0042802 GO:0005737 GO:0046872 GO:0043231 GO:0006749 GO:0016740 GO:0009636 GO:0070887 GO:0006631
mpryqlidytyptagevarlifaykgiefedeqvetpdriyeaeeespfgilpillvdgeivaqqqgicrylakelnlig
rnnkeaavcdmimdglgvmfsrlrgshisgldakqqseiikkmmkedvpryleryekflekenhssgyfasedltwcdla
valtfegmelrqpdilkkytrltalvkkitedpivqtfvhsrhmpkdhh
>Pv_so_4161.t1 RecName: Full=rRNA biogenesis protein rrp36; AltName: Full=Ribosomal RNA-processing protein 36|GO:0005654 GO:0005730 GO:0030686 GO:0000462 GO:0000469
mdslpslieadgtrkranknrpreisskkpvsqlmdvfqlkkkhhrdprfddlsgdfdrnafqenygfvkeirakekeql
ekeleetksakkkkqilfllkrmknqecteklkeakrmqeqqrkeevinslkegrkpfflkkseirkqeqrqkfdelkks
gklqkymerkekkafakdikrlnkkil
>Pv_so_4169.t1 ---NA---
maahaqqlqecfssvcmvdvntklwhivygihlknsillllgfagrslyskeysqrnaedkyrlsrpveiatneteqdam
k
>Pv_so_4171.t1 ---NA---
mckevaeskdlesctegaqsaaprsysecsrtpedsnsvylewdtyqflsrskdtsakyltyesvknilenlesscrdqe
klimeklfgektsnsnenfiitenrsldekqetsessekmlqvssdgeqifssliqtlmsvfsstessqrsaqkklslkh
layakarrepsdkefltlviespmgvtggmccetnatdnqtmhftgemrqklqlgcy
>Pv_so_4172.t1 RecName: Full=Mitochondrial fission process protein 1; AltName: Full=Mitochondrial 18 kDa protein; Short=MTP18|GO:0005743 GO:0005515 GO:0000266
mgtcevsegqtapaikevdiyrdtpirllgyanevgesfralvhvnvvrgsyvlafgyvvadtadkvkktskflepqqad
rnkklitsavdtlvwqtlasvaipgftinrvcalslfllkkytklpsatrkwtttaiglgcipfivkpidhsvdalmnys
frkwm
>Pv_so_4175.t1 RecName: Full=RNA helicase aquarius; AltName: Full=Intron-binding protein of 160 kDa|GO:0016887 GO:0005524 GO:0003727 GO:0003729 GO:0071007 GO:0034458 GO:0005654 GO:0000398
mplyptetviwdenivpseyfsgegclalpklnlqfltlhdyllrnfhlfqlestyeirqdiedavsrlkpwrteeggvm
fggwarmaqpivsfvivevgkpnigerqpsrvkadvtvtlsvrneikaewealrkhdvcflvtvkptsppntpynpkepf
ipqvglthirgceiegmldqtgkvieegpdpkpeltgetrtfretqrk
>Pv_so_4180.t1 ---NA---
malgillvlssclslsfaldydkileshdtfkkcmdhfcsndtlleeelncvkklskkdmdfvekeakecygiteidvks
sksvcddvpkayecskkcyekfkvlerneeeeaqleeykkcldplyepclq
>Pv_so_4181.t1 RecName: Full=Nucleoredoxin|GO:0005634 GO:0005515 GO:0001701 GO:0045494 GO:0007608 GO:0004791 GO:0072359 GO:0030178 GO:0031397 GO:0007601
mcskfivtvvfrsldfflkdlagvglnlnhllfsekgfqvkmefiagqtlvkknkeevpadealqdkaivafyfsahwcp
pcrrftpiladfygklmedglpfevifvssdesadalfsymneahgdwlavpydapiveqikskfnlegiptlvvvkkdg
tlisedatydveekgpqiarewlk
>Pv_so_4187.t1 ---NA---
masklkssdagnsdmpkrscnvrfqqknlktvedpqpstlsgpdiqpstlswvdiflltissltlhhnayiihltsshhv
givsssqeegreqynkif
>Pv_so_4191.t1 ---NA---
mglhsllslnikdysyrensfvnkqhghhasngasisvsrslkpeacvsetptfpfvassfptelrtgvqytitagriet
asstdsvndmpeyienkmsqpstvllqgttvstrsisevqkr
>Pv_so_4195.t1 ---NA---
mlwcditvsfkrstnngtdsggvsslvphhipvvqlslstslqavhvhlalnvlltvccsnchqmptspsaq
>Pv_so_4200.t1 ---NA---
mktfpprkrsipngfdfdldevwwpfcrekqrqkslseendeafgrtvpteyysrhlllrsesknqngrqsgsdyvispt
msgskvtipvysvrpgisvfeplpswpsrahdgsanlrsklsspdsmgkesptsnskdvfhf
>Pv_so_4202.t1 RecName: Full=Zinc finger protein 16|GO:0007292 GO:0072707 GO:0008284 GO:0000977 GO:0046975 GO:0005730 GO:0045944 GO:0045648 GO:1901989 GO:0097692 GO:0005654 GO:0060903 GO:0043076 GO:0033674 GO:0051567 GO:0042800 GO:0044648 GO:0042803 GO:0007283 GO:0045654 GO:1905516 GO:1905437 GO:0007129 GO:0000785 GO:0000981 GO:0097198 GO:0097676 GO:0005737 GO:0010845 GO:0043066 GO:0010844 GO:1990918
mhpsgkphvceqcnksfshisnlrqhnlthtgekphvcsecnksfthasnlrqhtlthtgvkphactvcgkhfthvsnlr
qhllthsgvrphvcstchksfthisnlrqhalthtgqkphvcevcsksfthisnlrqhslthlegkphvcpvcnkrfthm
snlrqhsvthsggkphlctvcgktfahisnlrqhgathsrqshnvcdvcretfvddvdrqrhqllhlenpsacsvnyvis
lpnns
>Pv_so_4204.t1 ---NA---|GO:0003676
mravfwdsrgiilmafldagttpvlttgwsiiphlpyssdlslsnfylsrkmkasmcgtrfvdldqvktarkcwikqcsa
efsklllrsrfsngtntismmvtvlkgefv
>Pv_so_4206.t1 RecName: Full=Maleylacetoacetate isomerase; Short=MAAI|GO:0006559 GO:0009407 GO:0042803 GO:0004602 GO:0005759 GO:1902000 GO:0006749 GO:0005829 GO:0006572 GO:0004364 GO:0016034
meavrmskpilysyfrsscswrvrialamkkidyeyravdllkegngeqfsedfkklnprqevpvlidqgnilihsvpii
eyleetrptppllpsdavqrakvrgivesivsgiqplqnlsvllragedkldwgkywiergftaleaqlkdtsgtccfgd
svtvadlclapqvlnasrfgvdmanypvisrineylcsqqafqishpfkqpdcpkd
>Pv_so_4208.t1 ---NA---
mlfvsalvlsciaigvesdsqcdyevhqqcglhtvyeqikniqglpseeflrnnckstqeallchainvtrchdmntslf
hdahfegllglvsalcdheaalrtdylenfrcfsslieqfgdcliglngllnlfrewetnaektahhrkqdvdmemfclq
yqiipncyvrrvddacgtekanifsrllrlyyepfvkalcnkennqifldrllaymvnnaneieklknyfe
>Pv_so_4209.t1 ---NA---
mnhssdmqlfadngshiircntlincvmnvlpvlccrkwrqyktsvapnipqswdvceytavsalp
>Pv_so_4210.t1 RecName: Full=E3 ubiquitin-protein ligase TRIM71; AltName: Full=Protein lin-41 homolog; AltName: Full=RING-type E3 ubiquitin transferase TRIM71; AltName: Full=Tripartite motif-containing protein 71|GO:0005829 GO:0043025 GO:0045179 GO:0045180 GO:0003730 GO:0005515 GO:0030371 GO:0007400 GO:0007402 GO:0007406 GO:0007420 GO:0008582 GO:0009303 GO:0014019 GO:0016479 GO:0016480 GO:0017126 GO:0017148 GO:0030182 GO:0035282 GO:0055060 GO:0072697 GO:0090071 GO:1900242 GO:2000114
mqifsksghflkkiviryidivaglaitsdgnivavdsvsptvfiiaetgdllhwfdcsdymrepsdiavsgkqfyicdf
kghcvvvfnemgqqvrrigcesvtnfpngidisdagdvligdshgnrfhvvvysregvllsefecpyvkvsrccglkits
egyivtlaknnhhvlililcilskknvlckveqsiwelvnr
>Pv_so_4218.t1 RecName: Full=Kelch-like protein diablo|GO:0065008 GO:0042802 GO:0007399 GO:0048513 GO:0009653 GO:0043025 GO:0048523 GO:0048468 GO:0006996 GO:0043005 GO:0009888 GO:0003006 GO:0005634 GO:0016070 GO:0007626 GO:0016192 GO:0030054 GO:0010467 GO:0031410 GO:0032991 GO:0019953 GO:0070887 GO:0031323 GO:0016567
msvcsapkkcifltggygtycynkflkfhpftkewtelkpmicprmdhdsavlndkvyvcggrnsnarflstvevydnsl
nqwtfidsdpkvyrrflsllswgnrlylvggktdkdacfcgvkvydpsvnkwlpgapvplyetrvtqgsvsfpteeklpc
fivgvvaepee
>Pv_so_4228.t1 ---NA---
mrcnvdlhktigtksqpitcrtfcdcclskadkrrashrraswqvyqlnlseasipllrhrgqytqmtelergwlvgmak
aarrlgsgrrrhtsqrddrriwrvaianrrtmvlqlgsdissagyclisdsni
>Pv_so_4234.t1 ---NA---
megamelsedqpsasgilvpvgpaykeqkdalntpnlsleasnvgdfrtkekikayitameklkknyvttmmlkerlgkq
fclgdrfatadsgtvasdsptpsctcgsplghkmllsqmlhllrqfeaekalqrtlkkhrlgrevtvlveaeaktmkllr
gllrktiskfklhdqsdrrsvvgnqqainklgengfkaeynilhnadvlsqsngctnevanlfekchl
>Pv_so_4237.t1 ---NA---
mpaedvkkpasvvtlssavvrcicvlssfvvlacallglgvaciciekfssdsascpvdlklivfstaggflflsvvlff
ivgrkkkhlrlrhdeekllasgtappqtpdggpgdspdqdhqvndvranckqqdpqlnhceetenfamtqksadvsywie
qqkpmseecfpldgpdgatmhesdgessdaevtal
>Pv_so_4240.t1 RecName: Full=Ankyrin repeat domain-containing protein 39|GO:0014069 GO:0042659 GO:0015630 GO:0003170 GO:0008340 GO:0048316 GO:0045648 GO:0044877 GO:0009707 GO:0006913 GO:0140513 GO:0005829 GO:0019887 GO:0030941 GO:0032204 GO:0045859 GO:1902882 GO:0007267 GO:0005886 GO:0005515 GO:0046872 GO:0035904 GO:0051054 GO:0030496 GO:0032436 GO:0016763 GO:0061630 GO:0045746 GO:0045747 GO:0005654 GO:0009409 GO:0051861 GO:0001843 GO:0010639 GO:0060707 GO:0060708 GO:0010557 GO:0051865 GO:1903077 GO:0071705 GO:0006471 GO:0003281 GO:1905936 GO:0097120 GO:0040028 GO:0031328 GO:0070373 GO:0001779 GO:0012505 GO:0070534 GO:0031324 GO:0071702
mddvgqtllnwasafgtqemveflcdrgadvnkgqrssslhyaacfgrpgvakvllrhganpdlrdedgktpldkarern
deghrevaailqspgewmcpvadntkmnekkvhepddddepkgdpemsptylqkllpifcmtfqhtmirspsllrlflvs
wtvkkmmtvc
>Pv_so_4241.t1 ---NA---
mnsatcsmshslrplvvragvpnrippglkallspgtvfllqamemssktfsalepfrplgrrsthtk
>Pv_so_4243.t1 RecName: Full=Insulin-like growth factor-binding protein complex acid labile subunit; Short=ALS; Flags: Precursor|GO:0035385 GO:0008063 GO:0050919 GO:0005030 GO:0009897 GO:0008201 GO:0009597 GO:0060026 GO:0060049 GO:0048935 GO:0002752 GO:0003401 GO:0005887 GO:0070100 GO:0030308 GO:0048167 GO:0070983 GO:0031012 GO:0061364 GO:0003180 GO:0038187 GO:0003181 GO:0060412 GO:0048846 GO:0046790 GO:0048495 GO:0002225 GO:0010508 GO:0010629 GO:0005615 GO:0003953 GO:0004888 GO:0032870 GO:0050688 GO:0051414
mvcpenctcysdqtwntnivdcssrmyarpparipmdvtdlyldgndmslvgshsfigrknmrilhmnssnihvirnrtf
nvggvpsvesklqpqtseceawsefvdvfvrlfgqlpklvgdvwvlchrs
>Pv_so_4246.t1 RecName: Full=AN1-type zinc finger protein 6; AltName: Full=Zinc finger A20 domain-containing protein 3|GO:0005634 GO:0005829 GO:0003677 GO:0004842 GO:0008270 GO:0031593 GO:0001701 GO:0001944 GO:0003016 GO:0006625 GO:0006970 GO:0009414 GO:0010761 GO:0043066 GO:0043122 GO:0048008 GO:0048705 GO:0048745 GO:0051865 GO:0060324 GO:0071356
mptvpaavpstskenednensqapeldpadtsalsaadslgsdsasqdddpqqkdqrkkknrctmcrkkvgltgfqcrcg
glfcsvhrysnehnctfdykelgaqeirknnplvvgekinki
>Pv_so_4252.t1 RecName: Full=Genetic suppressor element 1
mfshrrhnhknqwkhstfqsdtskihlsasndlqkiknftplcksvstqveessicgctvdnstagrnfiwpglemviea
yirhqteqsfekeilsdqycrlrlrqvelkaqadnlnkslvelmevkkrieeegqeyqqslsslkhllqvskkl
>Pv_so_4253.t1 RecName: Full=Polypeptide N-acetylgalactosaminyltransferase 1; AltName: Full=Polypeptide GalNAc transferase 1; Short=GalNAc-T1; Short=pp-GaNTase 1; AltName: Full=Protein-UDP acetylgalactosaminyltransferase 1; AltName: Full=UDP-GalNAc:polypeptide N-acetylgalactosaminyltransferase 1; Contains: RecName: Full=Polypeptide N-acetylgalactosaminyltransferase 1 soluble form|GO:0000139 GO:0005795 GO:0033116 GO:0048471 GO:0004653 GO:0030145 GO:0009312 GO:0016266 GO:0018242 GO:0018243 GO:0019082
mpldyyylgdirneltnkcldtynrkngenvavshchgmggnqvfaytkrnqimsddncldassfrgpvklvrchgmggn
qmweydeeakaikhlntgkcldkpserdltlpilkdcdgrksqrwvmkgkfkwqvs
>Pv_so_4254.t1 RecName: Full=5'-3' exoribonuclease 2|GO:0040034 GO:0090730 GO:0000738 GO:0060965 GO:0000932 GO:0043144 GO:0043025 GO:0045202 GO:0001147 GO:0007017 GO:0032968 GO:0110103 GO:0004534 GO:0030425 GO:0000462 GO:0051321 GO:0051880 GO:0000184 GO:0033574 GO:0090503 GO:0000150 GO:0071044 GO:0016242 GO:0010587 GO:1904595 GO:0061157 GO:0090512 GO:0060261 GO:0005730 GO:0005654 GO:0000287 GO:0030846 GO:0071035 GO:0030847 GO:0016078 GO:0016235 GO:0042802 GO:0010494 GO:0034244 GO:0031370 GO:0007283 GO:0000967 GO:0002151 GO:0000448 GO:0007089 GO:0003682 GO:0007569 GO:0040028 GO:0008017 GO:1901408 GO:0000175 GO:0070651 GO:0071028 GO:0032211
mgvpkfyrwiserypclsevikeyqvpefdnlyldmngiihvcshpndddphfriseeqifadifhyidflfkiikpkkv
ffmavdgvaprakmnqqrgrrfrtardaeileqkaidcgetlpsearfdsncitpgtafmarlheklksfvcykmssdkl
wqpvrvylsghetpgegehkimdfirfeksqpgydpnirhclyerkfdlvvrkvrrgllpqkrprftcfiyl
>Pv_so_4255.t1 ---NA---
mdnhytstcskapltfdkkkvyhsqkmqrqltrknlgihvlvssrvsghqihaqpsmltmkqvakaengsintgiveidq
lrkswatwlyptcgpiqllivwgptyeavwqmmvp
>Pv_so_4261.t1 RecName: Full=Prostamide/prostaglandin F synthase; Short=Prostamide/PG F synthase; Short=Prostamide/PGF synthase; AltName: Full=Peroxiredoxin-like 2B|GO:0005783 GO:0005829 GO:0043209 GO:0005515 GO:0008379 GO:0047017 GO:0001516
mllaarqlssikplldannvrligigveqlgvdeflegkffdgelfidegkktyqdlkfkrygifgllpamitkasrdam
skakelnlggdlkgdyyqvggtlvinsggsevllshkqesladhveldavlkslkisrvetasnte
>Pv_so_4265.t1 RecName: Full=Cuticle protein 16.8; AltName: Full=Ir-ACP16.8
mlkkvflirlltitflvlhslaqrsrpvnpredfgppvrgqptgkdsprpfrfsyrtgdglgntmyhqaegdetgrvnga
ygysdsnnlfrrveyvadlngyratvhtnepgtnarspanvimlleqysenlssdairvppsptrppsgptppsvasapy
gpppqpar
>Pv_so_4267.t1 ---NA---
mndiykylhwdciprqdglivlgvvgsflsmvmvaapidvrhvsgpaygfrvtifkddcdvnnhcfvalgndvrperqsw
vflilgyhlplplssladpvhytyfdrrghagenng
>Pv_so_4269.t1 RecName: Full=V-type proton ATPase 116 kDa subunit a1; Short=V-ATPase 116 kDa subunit a1; AltName: Full=Clathrin-coated vesicle/synaptic vesicle proton pump 116 kDa subunit; AltName: Full=Vacuolar adenosine triphosphatase subunit Ac116; AltName: Full=Vacuolar proton pump subunit 1; AltName: Full=Vacuolar proton translocating ATPase 116 kDa subunit a isoform 1|GO:0036295 GO:0007275 GO:0016607 GO:0007035 GO:0006879 GO:0000220 GO:0003008 GO:0005903 GO:0048522 GO:0001669 GO:0071474 GO:0030285 GO:0005829 GO:0101003 GO:0032588 GO:0120025 GO:1903530 GO:0000329 GO:1902600 GO:0046961 GO:1901998 GO:0005765 GO:0032119 GO:0048471 GO:0023051 GO:0016241 GO:0071469 GO:0030670 GO:0010646 GO:0010008 GO:0016324 GO:0051117
mifgvvlslwnhryfkqplniicefvpqmiflvcifgylvilifskwtsydaslsgcapsllimlinmflfkypeepcyl
rpmyagqpgfqgllvviallcipwmllvkpfllrrqwlmrpvfmvnsdgkspedgtgvasgdiamrdgaskeatlatkpv
efdfgetfihqaihtieyclgsishtasylrlwalslahaqlsevlwsmvmrlglstegcisacpssslg
>Pv_so_4273.t1 RecName: Full=Vesicle-associated membrane protein 7; Short=VAMP-7; AltName: Full=Synaptobrevin-like protein 1|GO:0043308 GO:0009651 GO:0034197 GO:0043001 GO:0005794 GO:0043005 GO:0005789 GO:0006911 GO:0045177 GO:0047496 GO:0030285 GO:0050775 GO:0030666 GO:0030027 GO:0048280 GO:1900483 GO:0019905 GO:0030141 GO:0035493 GO:0005484 GO:0045335 GO:0008333 GO:0043312 GO:0009504 GO:0005765 GO:0005886 GO:0009986 GO:0000331 GO:0031902 GO:0098686 GO:0006888 GO:0048471 GO:0031201 GO:0030175 GO:0017156 GO:0031143
mnsgilysavarpgvilvsdqrgdgdyesvvknflpnisadrntkacfvsnehtyhilvedrliyicvcetefgknvpfa
flqevrkkftsgslsiramgatshefdrdfshvlgdimvkfgsghtddgigkvknqvnevmivmnqniekvlergekved
llgktselelsatqfqstsrkvrrkmwcrnvkmwiiclsvlalvltiivlmatgvipv
>Pv_so_4275.t1 RecName: Full=Histone H2A|GO:0035861 GO:0016607 GO:0090398 GO:0001673 GO:0000794 GO:0000781 GO:0001741 GO:0051321 GO:0046982 GO:0050832 GO:0050830 GO:0007283 GO:0000724 GO:0021987 GO:0000786 GO:0003684 GO:0005657 GO:0071480 GO:0005615 GO:0051673 GO:0005813 GO:0042393 GO:0031507 GO:0045087 GO:0031640 GO:0019899
msgrgkggkvkgksktrssraglqfpvgrihrllrkgnyaervgagapvylaavleylaaevlelagnaardnkktriip
rhlqlairndeelnkllsgvtiaqggvlpniqavllpkktgqpsgggksgkkqgasqef
>Pv_so_4276.t1 RecName: Full=LHFPL tetraspan subfamily member 3 protein; AltName: Full=Lipoma HMGIC fusion partner-like 3 protein|GO:0005886 GO:0030054 GO:0031092 GO:0005515 GO:0046545 GO:0046546 GO:1905516
mcyvivtsrtllwtlltiattlamlaavvtpswligtprrpgfrskyavkgdlmerelysptlgiynrcikihkinqiys
dncapfvtsfgmpseqfpnfwkaalvffacglalmvftvitsllgccvrsivrksiftvsgtiqaiagllyilglilypa
gwgskrvhiicgdqaapfslgdctlglafylaigstlvtficsvlsvqaeiststdkvqdeilegktliclm
>Pv_so_4278.t1 ---NA---
megcvdihfklhvviefltseispigtdhgmgavygehcvdvntvrhwrsrekgaqvdeivhqhgserpdtsaaavehlg
vcsaltptpqprlgfq
>Pv_so_4280.t1 RecName: Full=Gamma-glutamyl phosphate reductase; Short=GPR; AltName: Full=Glutamate-5-semialdehyde dehydrogenase; AltName: Full=Glutamyl-gamma-semialdehyde dehydrogenase; Short=GSA dehydrogenase|GO:0042538 GO:0042802 GO:0006592 GO:0009793 GO:0009555 GO:0004350 GO:0005743 GO:0009414 GO:0048364 GO:0005524 GO:0006979 GO:0006536 GO:0009507 GO:0004349 GO:0017084 GO:0019240 GO:0016310 GO:0055129
metlllhkslidneffvqicnslknegvsiysgprlhnlltfgpppakslrleygslecvlevvddvddaiehintygsd
htdvivtedahaaekflrsvdsacvfhnsssrfsdgyrfglgaevgistsrihargpvgvegllttkwilrgsgnavsdf
andggkkylheslplts
>Pv_so_4281.t1 ---NA---
mpslkkvggldskrltqcskqkvpdvnfcpctkcsskwkrctmseeymywvvspipnivlflfcrmgsstlslfitvvmm
kgkvcnleqhhdqlylsdilvedhfyc
>Pv_so_4287.t1 ---NA---
mtdvcfslvhtagslslrklgdkeqpgptskghclridadfcgnpwkkrgqgrrqrkdsnprtkrqqlpfscckaiskpt
vlchvddliswifskvlgdakc
>Pv_so_4288.t1 RecName: Full=Probable small nuclear ribonucleoprotein G; Short=snRNP-G; AltName: Full=Sm protein G; Short=Sm-G; Short=SmG|GO:0120115 GO:0030490 GO:1905323 GO:0000956 GO:0008266 GO:0005730 GO:0005732 GO:0005654 GO:0005689 GO:0045292 GO:0071014 GO:0046982 GO:0034709 GO:0046540 GO:0005829 GO:1990726 GO:0036261 GO:0005682 GO:0005683 GO:0005686 GO:0005685 GO:0005688 GO:0000245 GO:0005687 GO:0000387 GO:0017070 GO:0034719 GO:0043186 GO:0071007 GO:0071004 GO:0071005
mysggdrpnqdkekkrkesivdlskflekpirvkfqggreatgilkgydpllnlvldntteflrdpddpykltedsrflg
lvvcrgtavvvicpmdgmesipnpfiqsea
>Pv_so_4298.t1 RecName: Full=Tripartite motif-containing protein 2; AltName: Full=E3 ubiquitin-protein ligase TRIM2; AltName: Full=RING-type E3 ubiquitin transferase TRIM2|GO:0005777 GO:0005829 GO:0016235 GO:0035098 GO:0048471 GO:0003682 GO:0003713 GO:0005164 GO:0008270 GO:0031625 GO:0042803 GO:0061630 GO:0000122 GO:0006950 GO:0009967 GO:0030162 GO:0031329 GO:0032088 GO:0032268 GO:0036353 GO:0042176 GO:0042981 GO:0045893 GO:0046600 GO:0051092 GO:0051865 GO:0065008 GO:0070842 GO:1902531
meghsveslaevfrcficmeklkdahlcphcsklccytcirrwlteqrsqcphcraslhlhelvncrwveevtqqldtlq
lvgavrgevsekekckihndkltvfcwnckqcichqcalwdgihsghifkpldevyeqhvsqikeefahlttrlneltsl
vqeveksvesvrvakdervheirhaypkklns
>Pv_so_4299.t1 RecName: Full=Zinc finger protein OZF; AltName: Full=Only zinc finger protein; AltName: Full=Zinc finger protein 146|GO:0005654 GO:0005730 GO:0005829 GO:0000981 GO:0005515 GO:0008201 GO:0008270 GO:1990837 GO:0001752 GO:0007605 GO:0010114 GO:0035271 GO:0043153 GO:0045944 GO:0060086
mnvlcravevleceaditteaqrtfvvytypefgtseddgsvkkspaknrhgkrgavdehqkvhacsicgkrftrrdnll
vhelthtgekphecqlclkrftrkgnllthmlthtterqyecqtclksfttkdnlsrhmnthygvrlfkcdicsrgfaek
atltkhmvthsdeklfkcsvclkryktkatlsrhmrghdteeveteefmtascn
>Pv_so_4300.t1 RecName: Full=GATOR complex protein DEPDC5; AltName: Full=DEP domain-containing protein 5|GO:0005737 GO:0032991 GO:0005096 GO:0005488 GO:0007049 GO:0007154 GO:0048523 GO:0051716
mvatgnivaelvqgwarkstshglqlvpipsdpfalpfsadsdplrgpifipldlsclmdtvvqsmdeqgllmlqekilc
kfgfipycshnssnppqyvhisgsmfvmipvqkensrhttkssmqamdfnqissphgeyitrhfsglgknvicsmksesd
trigflwswnymitkrwknagtvdenfmrkvmqdfrafcsnqdgrledfykcsllsnfahdtsvllsles
>Pv_so_4301.t1 ---NA---
mqfgsqkfiicilaesadqwnltmtmtlrlrqtlrkvmqkslstepqaradsgrgqsptdthwhmi
>Pv_so_4302.t1 RecName: Full=Toll-like receptor 4; AltName: CD_antigen=CD284; Flags: Precursor|GO:0008063 GO:0043408 GO:0005030 GO:0009897 GO:1902875 GO:0009611 GO:0007411 GO:0009950 GO:0009597 GO:1902533 GO:0060026 GO:0045944 GO:1901701 GO:0060049 GO:0048935 GO:0003401 GO:0005887 GO:0007526 GO:0071310 GO:0002218 GO:0097367 GO:0048167 GO:0031410 GO:0070983 GO:0071219 GO:0061760 GO:0038187 GO:0005102 GO:0004896 GO:0002224 GO:0046790 GO:0002225 GO:0010508 GO:0002347 GO:0003953 GO:0002229 GO:0009719 GO:0012505 GO:0032496 GO:0001818 GO:0001819 GO:0050688
mlapeledgtyphrlclryrdlpmaeyiaeaiteaiecsrctvavvseqylksewclyelkaarhecqcnkrykviivll
dkisfkdlhpdvrlclrscpvvhwgdrrfweklrfampearlhkdsvnckdfktsslrrssltnsvklv
>Pv_so_4304.t1 RecName: Full=Nucleoside diphosphate kinase; Short=NDK; Short=NDP kinase; AltName: Full=Nucleoside-2-P kinase|GO:0005813 GO:0036064 GO:0036126 GO:0043231 GO:0120293 GO:0005515 GO:0003351 GO:0007368 GO:0007420 GO:0009117 GO:0022414 GO:0042073 GO:0060830 GO:0060972 GO:1901564 GO:1990830
mgkiidvmqsngltiskgrkmkipecgsneafrdsslsshigedpvvifelrgdgaiglwmillgippiedckgfqpprf
elgdlkvhcvgpndvnsvgkelniffppngsshcntasfknttccivkphairegiagkiiqaiidggfsidafevitmd
qataseflevykgvvaeyqemtaqlvsgpcfaleisstyradtplefrkfvgpsnpeiarhlrpetlrarfghdkvknav
hctdlpedaileveylfkiltid
>Pv_so_4308.t1 ---NA---|GO:0003676
mylqniditrmdwpvlspamnpiehawsymkgtlqrripqpmnleelrkatvqkwtllnqelldnlidsmshrv
>Pv_so_4310.t1 ---NA---
mvglappltvplhfsylcliynpssynycgcaenhcstfcttssvvsnqvnkwdvekfhsynhtqqwqwleqngtaccsa
rhahnvvwlstgcssscwcdpsedgllg
>Pv_so_4313.t1 ---NA---
mllmlslifilgvkaeieykpcaqsppeclqegpvsneamqaysssggiifsdkvlrltcdhtvyylkclqdfdnecqvl
qpprslsglidfaaelcnetsdlrqaysahvgcvnginftgpcldtfrsvsripyemfealmkkqiimeclqiyalkpcg
veivtancgedagqaattvsdrlweafqcargdaefyddlldqllnsd
>Pv_so_4317.t1 ---NA---
mlvsgladvtatqgvvrspecivvpltpllpllgengyhrrlhtitpvvlvchstteseckhcpvllhmqmw
>Pv_so_4320.t1 ---NA---
mgrsqvtaliltmvlvticadmmrksivfdektpkvfycpqekpkgmnkmivkarpldklceferkplpkdyksdcyndi
desdyacgekerimrrlnppnetdytttttvptylktkpkkq
>Pv_so_4323.t1 RecName: Full=39S ribosomal protein L40, mitochondrial; Short=L40mt; Short=MRP-L40; AltName: Full=Nuclear localization signal-containing protein deleted in velocardiofacial syndrome homolog; Flags: Precursor|GO:0005730 GO:0005762 GO:0005515
mgifgyfgnrmlhnyfhlskttlvgnllkeniqnfhtmrnplqfqfspvlwaeplkkkkkidpsvlrekserkirrvake
irrhekvarklkplkelqvpkqilkdtgkvgetrkrplveineeekachrdlfkewstykrcqhtaeinminkilasqek
aldelkevspelyeealqtdatlipfqmagpvetppikdyahpegdyrnitkqylpivsseektvkrfakk
>Pv_so_4324.t1 ---NA---
msgkratkqavsklpvgrsnwlmlegnstwrgscevtdkpqcynssirgafqytqhathwkesaistdnplqvplisaki
>Pv_so_4325.t1 ---NA---
mtssrndrtsfsssssfkryeptgggwpayrnnrqpfprkrnsftrpnhvlysgksrphkprsadtdrpkedksvvslsr
tsvsgstavngdknaaavnvpksghcrqlciqyrhsgeecerqw
>Pv_so_4327.t1 RecName: Full=Mediator of RNA polymerase II transcription subunit 30; AltName: Full=Mediator complex subunit 30|GO:0005654 GO:0016592 GO:0070847 GO:0003713 GO:0046966 GO:0019827 GO:0060261
maspfqppggsqshlpshqssyvvpqglvigptppivsgvpegqggmenasgmnivggqqpqphrdfsmallcrigqetv
qeivskttelfstlkclqppngtaqsitgqeerkvklqenlrsigmcfkklrriyekcnencsgmeythieslvplkdem
dskqedkksteavkylteehrelveqvmlrnrqlkevidnlrsfiwdintmlavrkp
>Pv_so_4335.t1 ---NA---
mhqflkgspplstvgmfqllkchgrlwekcnrsastsytfkvalrsgkhagqsmcscleaffppaglykgmhyhl
>Pv_so_4340.t1 ---NA---
mdhslchcdsalqgichvfrlvsqkregdpmciqfccsgglftiflwvvgprtgkeklsskedrrgfavclaslsrlngd
>Pv_so_4343.t1 ---NA---
mryehtimipksnkvlgisiqcpkgtteecpllcaggerhvekalrqkipirfghclgcgcdperhfwewharslanmae
alrlly
>Pv_so_4346.t1 RecName: Full=Calcineurin-binding protein cabin-1; AltName: Full=Calcineurin inhibitor; Short=CAIN|GO:0005634 GO:0019904 GO:0005737 GO:0060548 GO:0014823 GO:0006336 GO:0030346
mtagesqvemevdnvttgcvvnvytttaaqtemrsteppahidaplnngsrtpkrkrllaelsefgakrrsarvrntgtk
rpqdninyqellqkflpssllpdgkfdeqdeenevlsqdknsgdhtygqtlnysdenreishhkklcltekedvydyivc
nqnnggmldllyni
>Pv_so_4350.t1 RecName: Full=Cell division cycle protein 20 homolog; AltName: Full=p55CDC|GO:0007095 GO:1905188 GO:1905786 GO:0008022 GO:0008361 GO:0008284 GO:0005654 GO:0051301 GO:0050773 GO:0051444 GO:0009825 GO:0031915 GO:0005829 GO:0033597 GO:0010997 GO:0070306 GO:0019900 GO:0010492 GO:0090129 GO:0070979 GO:0042826 GO:0090344 GO:0005680 GO:1904146 GO:0040020 GO:0007064 GO:0000922 GO:1904668 GO:0010091 GO:0075296 GO:0080008 GO:0031965 GO:0005813 GO:0048471 GO:1990757 GO:1905191 GO:0032877 GO:0090307
mkshtsrvpslawnsfilssggrsghihhhdvraaqhhvgtfsghslevcglqwspdgrylasggndnvlniwnssvsrs
qaplhvmndhqaavkavswcpwqnsllatgggtadrhirlwncnlgtclntvdtksqvcgilwsseykelisghgfvnne
liiwkyphltkvaeltghtarilslsmspdgstvasagadetlrlwrcfsvdskkkkittkkhieitqgslmhggir
>Pv_so_4352.t1 RecName: Full=Elongator complex protein 4|GO:0065007 GO:0005515 GO:0033588 GO:0002098 GO:0005654
mnkedlerchiekwspgkqikntsnsscfteepyhnllqeiqrrideggfhtfssvahrnilriaissidspmwhqdnhk
niestiprflyglrmllrssfsaamitvpkincqnvrwfsrvkqmvdsviclepivktskednlmlkdfdgllhiiklpv
lnscvyqvptadlafklkrknfiveklhlppdlsnpeaqeisgsvsccsgpkashldf
>Pv_so_4355.t1 ---NA---
mcilthqhetastmtckamqptfiiqqqcsiprqatqlsdvltvgiwwggsfqspywlkkcctvlmavlwdaptlnvgvs
sgsvacvkgsmvratynssppavsaivtflpeiqirrtprhsgirkhqyllhscd
>Pv_so_4356.t1 ---NA---
metvtscqlviiqahgstvmekcvqlmllritsaywtssgyvailpdnlhpftfqwspckdmcdgrphmava
>Pv_so_4357.t1 ---NA---
mrvfwpgahswrpilatkingqstpmaefqgelllysrrrlpkkhrtgqlqlpnanphrknpnlssysmqsckatecaip
vvkerkgdgilgptnhdl
>Pv_so_4360.t1 ---NA---
mplecsllqsrspltdtknrllleteaecerkyftrtfarkrnlgarfslrsehltvnkllskpdvenrflqteetrere
eiareispyreildyhdeeeekdvcrklkrrkkcaknyeassmecdmdafildelsapiglscdfetagtllpspppppc
ppnlcafeiepiwswsrrrtyvsyls
>Pv_so_4362.t1 ---NA---
mnaykylmhltlcetwintsdrycnatdfyaetkpasitfpihtskkyksmlstrkttatvfwdteglllldilprggns
drwtll
>Pv_so_4369.t1 RecName: Full=TBC1 domain family member 7|GO:0031410 GO:0033596 GO:0036064 GO:0005096 GO:0031267 GO:0031398 GO:0032007 GO:0070848 GO:0090630 GO:1902018
myreyvwkvllgvisvnpdshksvmyqreehyndlrhalevmrkinvhtsepvvftlmfllgqgllvfdlqqqmedeytq
nlialasvfiristsemngywmfrnfvlsqkknppcftslheqlesvlkkedpelfghliaikamnvlptqiwferyfae
ilhesalervwdkviggsckimafvgaamlmtlrrsllelskpeevvtflqkipedtsdvvvnkaldlcysmk
>Pv_so_4374.t1 RecName: Full=Optic atrophy 3 protein homolog|GO:0005739 GO:0007601 GO:0007626 GO:0019216 GO:0031413 GO:0040008 GO:0045444 GO:0050881 GO:0060348 GO:0070584
mvagafpivklaalalrqvskpianrlktraknslffrtyicmppaqiyhwmevnvkmrllnlgkpsevsklnenmaiel
gaellgetiifvvavctitaeyvrssrsekakvtatenrfqslennieelkfiveqqnaeirhlnrvyfaleekvnkekd
>Pv_so_4384.t1 RecName: Full=Angiopoietin-1; Short=ANG-1; Flags: Precursor|GO:0005576 GO:0071953 GO:0005201 GO:0030246 GO:0097367 GO:0050789 GO:0050896 GO:0097435 GO:0098609
miltywwrnirlssksspsiqekeedidipinaysslivhfprriflyegnmfrlqntrlaistvillaasqnslsavlg
lrdgesgckvtdmdtrlsiaaqhietvrekltqdleelcpktppclvrpidcrecigtpfvekpddwneygtnghspkpf
dcsdiyqegfdidgiyeiwphghapkgslraycdmtsdgggwtknsgletatcll
>Pv_so_4388.t1 ---NA---
mkiyltacivlevfitcscrelvfeeaiqknfsvsdvsknalspqrftagtiiglvvatlvvvigsflvmwrlccdydiv
tsgnvsplrsislavaetprtirsqstgsgellmdssessdhslesv
>Pv_so_4390.t1 RecName: Full=Polyadenylate-binding protein 2; Short=PABP-2; Short=Poly(A)-binding protein 2; AltName: Full=Nuclear poly(A)-binding protein 1; AltName: Full=Poly(A)-binding protein II; Short=PABII; AltName: Full=Polyadenylate-binding nuclear protein 1|GO:0042405 GO:0042802 GO:1904247 GO:0008143 GO:0016607 GO:0048523 GO:0043621 GO:0006378 GO:0000398 GO:0070063 GO:0000165 GO:0071222 GO:0005737 GO:0003729 GO:1990904 GO:0016973
mdlqqngeldqlqeinsqadeqaedpeleaikarvremeeeaeklkqmqsevekqmalsppsvlgltmeekieidarsiy
vgnvdygataeeleqhfhgcgsinrvtiqcdkysghpkgfayieftdkdsvptsmaldeslfrgrqikvmpkrtnrpgis
stnrpprgrgfrrtprisyyggyrpvrrsfrrrswfypy
>Pv_so_4393.t1 ---NA---
mqptlptkiphqmqkqqnyltslltgyhifkgrcgkvlqkfllqapsltdtestrrhlqigthvlqllsrtdriypsltc
ghvhattasrenirldnkydnlckkqsknlpsyssnqqksvkqlh
>Pv_so_4395.t1 RecName: Full=Molybdopterin synthase catalytic subunit; AltName: Full=Molybdenum cofactor synthesis protein 2 large subunit; AltName: Full=Molybdenum cofactor synthesis protein 2B; Short=MOCS2B|GO:0005700 GO:0005829 GO:0016607 GO:0019008 GO:0140672 GO:0030366 GO:0042802 GO:0006338 GO:0006777 GO:0016573 GO:0032324
mdsirigeeiikveeilskmqdsscgatavfigttrdnfggkqvlrleyeayesmalkemnkicntmkgkwplrqvaivh
rigvvpvgetsvliaansqhrkdaleavsygidsvkatvpiwkkeiysdgsccwkenvecawtkk
>Pv_so_4396.t1 RecName: Full=dTTP/UTP pyrophosphatase; Short=dTTPase/UTPase; AltName: Full=Nucleoside triphosphate pyrophosphatase; AltName: Full=Nucleotide pyrophosphatase; Short=Nucleotide PPase|GO:0005829 GO:0005515 GO:0016740 GO:0047429
milhilhelakyrvvlasssprrkailqniglafevipstfeetldknsfaspidfvketakqkalqvasslkkdrvktd
ivisadtvvtfegeifgkpkdaddairmlhrlsgkshvvytgvtiivangqtdndgkfilksfhegttvkmadfsdeiik
ayvetgepldkagsygiqgiggslvegiegcyfnvmgfplhrfcrelhnmhcdnli
>Pv_so_4401.t1 ---NA---|GO:0003700 GO:0006357
mnddhgingserydvfgrllgqmrgmrstsksydsilshqrssrnshhsdgelteqdisqvdtffrshktwvfvcrclan
lyfasssstgegccwelavtgvpvllldrgetrarsqrmlqivlaergsgfvlwkdvintrtnyraqdatfhvmfacgdr
srtaglrfdtmsaameffekveqlvgdplnvnpsmakkrpgvktkqekhrlprkcdisqpccfqhvtnvalddkdrlysl
atllrknqger
>Pv_so_4405.t1 ---NA---|GO:0003677 GO:0006313 GO:0015074
mfpegqsprscphedkqvrnvrplqrcakknrvatadqlyanfnngreelisiktlrrelhragnhgcvalhkllitpnn
trrrvyrckdhk
>Pv_so_4406.t1 ---NA---
msiqmfyilpmlgvnigltlaeylanvgpilltfslywldvgnqyrpilgigseqisgqcpqhwteiviiqsilpilvat
kedig
>Pv_so_4411.t1 ---NA---
mvslanlycfgcqvylvvdttaplprhrnkkakatgqvsptnhasnntpawekkysipdedslgpipewlkmelanattp
vtyqnsgnvenytsklekenqnvatfscdenhnlqamknfdksltsgnkeyikeavlreelerlsnekkqaeeklqklee
mvfpknnvlssqaifqerekelekeimklkeelekhkhypvddstelndlkllterrsspekhvrqrgfwpwprrknksk
iqssicsll
>Pv_so_4418.t1 RecName: Full=GTP-binding protein Rheb; AltName: Full=Ras homolog enriched in brain; Flags: Precursor|GO:0014069 GO:0043548 GO:0045727 GO:1905303 GO:1905589 GO:0051491 GO:0008544 GO:0007015 GO:0051291 GO:0000139 GO:0043025 GO:0051092 GO:0045887 GO:0048714 GO:0005789 GO:0030866 GO:0030425 GO:0030307 GO:0010856 GO:0048168 GO:0045176 GO:0051285 GO:0003925 GO:0019003 GO:0005829 GO:0098978 GO:0051726 GO:0051602 GO:0120163 GO:0061122 GO:0019901 GO:0042307 GO:1904263 GO:0040002 GO:0031152 GO:1904503 GO:0005681 GO:0002052 GO:0007265 GO:0042147 GO:0005765 GO:0005886 GO:0002134 GO:1902917 GO:0071321 GO:0071521 GO:0010942 GO:0050766 GO:0051897 GO:0050765 GO:1990819 GO:0035264 GO:0043406 GO:0032153 GO:0008286 GO:0030250 GO:1904515 GO:1903665 GO:0007430 GO:1903940 GO:0110094 GO:0042632 GO:1903669 GO:0005776 GO:0090070 GO:0043326 GO:0099175 GO:0000287 GO:0005525 GO:0045793 GO:0000082 GO:0106070 GO:2000377 GO:0031410 GO:0010753 GO:0120320 GO:0043539 GO:0062038 GO:1904841 GO:2000074 GO:0007163 GO:1902669 GO:0015819 GO:2000146 GO:0033500 GO:0090726
mpakqrkiaimgyrsvgkssltlqyieerfvdsyeptientftktakiggedyfiklvdtagqdefsifpqsysmdihgy
vlvysitssrsfeivktiyqrlldmtgkvhvpivlvgnkvdlhmeravsydegkrtatsmkaefleasakenqsvseift
tlileieradgnvqeksscvvs
>Pv_so_4428.t1 RecName: Full=Ubiquitin carboxyl-terminal hydrolase 33; AltName: Full=Deubiquitinating enzyme 33; AltName: Full=Ubiquitin thioesterase 33; AltName: Full=Ubiquitin-specific-processing protease 33|GO:0016579 GO:0008270 GO:0007275 GO:0022402 GO:0005681 GO:0000245 GO:0005654 GO:0051301 GO:0004843 GO:0001664 GO:0051179 GO:0031647 GO:0005815 GO:0005737 GO:0046540 GO:0031023 GO:0031323
mhsvqaghhvflnlqtlrfycipdnyeiidsslddityvlkptftlkeisgldtndklsrayngttympgivglnnikan
dycnvilqalshvpplrnyflreesyasikrppgdtmfllvqrfgellrklwnprnfkahvsphemlqavvlcskkkfqi
teqgdpivflscipwnhahihtdnnpy
>Pv_so_4430.t1 RecName: Full=Peptidyl-prolyl cis-trans isomerase B; Short=PPIase B; AltName: Full=Rotamase B; Flags: Precursor|GO:0016018 GO:1904027 GO:0044829 GO:0005790 GO:0061077 GO:0051082 GO:0000413 GO:0005771 GO:0005795 GO:0040018 GO:0005654 GO:0060348 GO:0070063 GO:0051169 GO:0005788 GO:0003755 GO:0048471 GO:0005518 GO:0016020 GO:0030593 GO:0005829 GO:0061083 GO:0034663 GO:0050821
mnvafvlvlsllvvtqaedhkvthkvyfdisidgenagtvvlglfgetvpktvknflafagpgyesyrfegskfhriikd
fmiqggdvlnkdgtgsisisgekyfpdenfvikhtgpgylsmanagkdtngcqffittvstpwldghhvvfgkvlqgmdv
vhkvenvkttqedkplsnvvisrsfyeelkepllvaq
>Pv_so_4435.t1 ---NA---
maavpkeiisaftsenavlsqcvpisvpmtqlsstttvenssvcvpipldtvsspavptattvsspglqlllvhllhvtc
hldqdqlqdlr
>Pv_so_4441.t1 RecName: Full=Venom protein 302; Flags: Precursor|GO:0005576 GO:0005520 GO:0001558
mttghkgkaaseltikatcndlarsglsqnimkatvvfiliiflvpavpvwcvdddggdeddydllcqdydcdqdecdst
edcqygtfpnvcncclvcakgpgescegmfsyagfcgtglvcqrhpkyyqlpgvcvheetttenseaegvpvnsrsieip
edyd
>Pv_so_4443.t1 ---NA---
mplkfdvkagsnglkflnfkihqvmsipqqetlpmfnrlchpqhllnfqqlvdyfvivyykvlpepcfiqhsdgsvlhte
rskflkdvkq
>Pv_so_4446.t1 ---NA---
mmedwrqvdwsgesqyqlfdangsihiwkklkkamnpsfnwgctgqwqhcncvgcvqlgqlvfletsmthsgyphr
>Pv_so_4447.t1 RecName: Full=Exosome complex component Rrp4|GO:0035167 GO:0016319 GO:0034475 GO:0043928 GO:0045995 GO:0045830 GO:0045006 GO:0005730 GO:0000467 GO:0005654 GO:0000177 GO:0000176 GO:0071051 GO:0005515 GO:0003723 GO:0071035 GO:0004527 GO:0071034 GO:0005829 GO:0030145 GO:0071038 GO:0034427
medfvgkivlpgdtlvqlsaidisavnsgkiivgpglrreageiiatkcgivrkknpsvyfvdshqkryvpvrgenvigv
vlkkssetavvdigssepatlsllafegatkrnkptvkvgdivyakisvackdmepevvcmnsysksaglgildddgfmf
tiplevsrkllspkmtilrklgqtvpfevavglngrvwikakttkqtlvvaqainltehmtekeaeaifdsmfecvtvl
>Pv_so_4452.t1 RecName: Full=Polyadenylate-binding protein 1; Short=PABP-1; Short=Poly(A)-binding protein 1|GO:0003723
miqhhkteevapiiktvniknnplfvpctrealssqllaqlktvypkskdfndlllirdllqknltneeltsllkdqsal
ekalknvnlsmpccqpsenaeinknmeeiaeqlflkvaaydsqlcaqitgmmleldittlkhlldnpkelhvavskaree
ymkytqgsveplsspsdcdessdsgdedkdtiaeqlyrklsddypeqaakitgmlldldcknlqrllsspselqdkvqaa
iaaiedasavs
>Pv_so_4455.t1 ---NA---
mftaaneerqfrhhvsdalhfadavpalrfrcsafrrcssgitfqmlcisqmqfrhhvsgalhfatrdhlvsyssmtvln
rtqysarkafdpktadlnptrfsfrhqsngqisrqprsvytdlgn
>Pv_so_4459.t1 RecName: Full=Voltage-dependent R-type calcium channel subunit alpha-1E; AltName: Full=Brain calcium channel II; Short=BII; AltName: Full=Calcium channel, L type, alpha-1 polypeptide, isoform 6; AltName: Full=Voltage-gated calcium channel subunit alpha Cav2.3|GO:0061178 GO:0021953 GO:0008542 GO:0060402 GO:0030425 GO:0021680 GO:0005901 GO:0042383 GO:0001505 GO:0098978 GO:0051924 GO:0106134 GO:0086002 GO:0086046 GO:0086045 GO:0048523 GO:0005248 GO:0005634 GO:0046872 GO:0047485 GO:0016043 GO:0019233 GO:0001518 GO:0050804 GO:0086091 GO:0014824 GO:0035865 GO:0070509 GO:0086056 GO:0034651 GO:0086059 GO:0005891 GO:0090273 GO:0043204 GO:0099055 GO:0007626 GO:0048266 GO:0034765 GO:0070588 GO:0032342 GO:0019228 GO:0060371 GO:0007165 GO:0050905 GO:0007520 GO:0003163 GO:1904645 GO:0008332 GO:0045956 GO:0001662 GO:0007517 GO:0099059 GO:0097110 GO:0048471 GO:0030317 GO:2000344 GO:0030431 GO:0035725 GO:0071549 GO:0010045 GO:0031323
msqtthprdwclklvtnpwfermcmmvillncvtlgmyqpcadevcsthrcrilqnfddviygffavemmikiiacgafg
knsylseswnrldffivvagsleycldvgninlsairtvrvlrplrainritsmrilvtllldtlpmlgnvlllcffvff
ifgivgvqlwafllrqrcymeippnvtlpgfgksthgrsastsetesefvtywvnenrkptk
>Pv_so_4462.t1 RecName: Full=Zinc finger protein 511|GO:0005488
mavnitsadellpffkipfipqkvafdpdcevfeegdrlcrplqkqliveedcrgeiqtahslwciepsckvafnslqsc
evhyacshryvcveckrvfpsqplldlhiqdnhsphgvapmdrendlyrcfiplctmqftlleernehlirdhkypanfk
fgvlrgtkvdpekmdtscpsdnvsapkykprvphnicfgrgstkafkrkdvtflyannrasclsqkqelenniclaelhd
vlp
[truncated: 7,636,994 more chars]
